# Supplementary material for: Expression Signatures of Long Noncoding RNAs in Adolescent Idiopathic Scoliosis
Source: Biomed Res Int. 2015 Sep 1;2015:276049. doi: 10.1155/2015/276049 (PMC4569756; doi:10.1155/2015/276049)
Supplement: Supplementary file 1 — Tens of thousands lncRNAs and mRNAs were examined in microarray, hundreds of which were differently expressed in AIS group compared to NC group. Detailed information of differently expressed lncRNAs and mRNAs was listed Table S1 and Table S2, respectively. Table S3 contains the differentially expressed enhancer-like lncRNAs and their nearby coding genes (distance < 300 kb). [file 276049.f1.zip]

Archive with 3 entries (3 files):
- Table S1 lncRNA.xls
- Table S2 mRNA.xls
- Table S3 enhancer+mRNAs.xls
