# Supplementary material for: Expression Signatures of Long Noncoding RNAs in Adolescent Idiopathic Scoliosis
Source: Biomed Res Int. 2015 Sep 1;2015:276049. doi: 10.1155/2015/276049 (PMC4569756; doi:10.1155/2015/276049)
Supplement: Supplementary file 1 — Tens of thousands lncRNAs and mRNAs were examined in microarray, hundreds of which were differently expressed in AIS group compared to NC group. Detailed information of differently expressed lncRNAs and mRNAs was listed Table S1 and Table S2, respectively. Table S3 contains the differentially expressed enhancer-like lncRNAs and their nearby coding genes (distance < 300 kb). [file 276049.f1.zip › Table S1 lncRNA.xls]

## Sheet: Sheet1
Table S1 Differentially expressed lncRNAs in AIS group compared to NC group. # Fold Change cut-off: 2.0 # Condition pairs: AIS vs NC. A represents sample from AIS group. N represents sample from NC group. # Column A: ProbeName, it represents probe name. # Column B: p (Corr), corrected p-value calculated using Benjamini Hochberg FDR method. # Column C: p, p-value calculated using unpaired t-test. …
ProbeName	p (Corr)	p	FC (abs)	Regulation	A1:gProcessedSignal(raw)	A2:gProcessedSignal(raw)	A3:gProcessedSignal(raw)	A4:gProcessedSignal(raw)	N1:gProcessedSignal(raw)	N2:gProcessedSignal(raw)	N3:gProcessedSignal(raw)	N4:gProcessedSignal(raw)	A1:gProcessedSignal(normalized)	A2:gProcessedSignal(normalized)	A3:gProcessedSignal(normalized)	A4:gProcessedSignal(normalized)	N1:gProcessedSignal(normalized)	N2:gProcessedSignal(normalized)	N3:gProcessedSignal(normalized)	N4:gProcessedSignal(normalized)	Sequence	lncRNA	chr	strand	txstart	txend	cdsstart	cdsend	exoncount	exonstart	exonend	gene	description	alias	suppl.infor.	Sense	Antisense	Intronic	Bidirectional	Intergenic(10k)
p8760	0.203164	0.0066259	2.48977	up	2373.69	1853.54	1288.73	3584.01	589.869	825.817	626.206	640.548	1.80392	1.46963	0.913736	2.37096	0.216091	0.374108	0.101615	0.602389	TCTTTACTAGGACAGCTGAGCTCTAAAGCATGTGAACTTCACCCACCACAACTGTTTGCT	ENST00000595649.1	19	+	42051553	42061621	42061621	42061621	7	"42051553,42055887,42057549,42058122,42060075,42061320,42061579,"	"42051558,42055920,42057864,42058198,42060116,42061469,42061621,"	ENSG00000268027.1	"gene_id ""ENSG00000268027.1""; transcript_id ""ENST00000595649.1""; gene_type ""lincRNA""; gene_status ""NOVEL""; gene_name ""AC006129.2""; transcript_type ""lincRNA""; transcript_status ""KNOWN""; transcript_name ""AC006129.2-001""; level 2; tag ""basic""; havana_gene ""OTTHUMG00000182624.1""; havana_transcript ""OTTHUMT00000462744.1"";"	ENST00000595649.1
p33571	0.244205	0.030003	3.57104	up	2995.09	3987.82	966.566	6059.96	364.765	717.846	685.23	885.877	2.13939	2.57495	0.498727	3.1287	-0.477335	0.17196	0.231566	1.07019	CAGACTGCTCAAGAGAAGCACATGAAAAACATTACCTGACTTTAGAGCTTTTTTACATAA	ENST00000443574.1	6	-	32627662	32630227	32630227	32630227	2	"32627662,32630130,"	"32627874,32630227,"	ENSG00000241287.1	"gene_id ""ENSG00000241287.1""; transcript_id ""ENST00000443574.1""; gene_type ""processed_transcript""; gene_status ""PUTATIVE""; gene_name ""XXbac-BPG254F23.6""; transcript_type ""processed_transcript""; transcript_status ""PUTATIVE""; transcript_name ""XXbac-BPG254F23.6-001""; level 2; tag ""basic""; havana_gene ""OTTHUMG00000140104.1""; havana_transcript ""OTTHUMT00000276134.1"";"	ENST00000443574.1		"ENST00000484729, ENST00000484729"
p7064	0.202501	0.00294216	2.3401	up	496.997	567.007	363.099	686.972	223.576	214.684	155.23	116.239	-0.451903	-0.239214	-0.91378	-0.0122862	-1.18354	-1.5695	-1.91062	-1.85982	GCAGCGTGCAAAGTAGACATCCATAGTGTCTTTTGAAAAATGAAAAACACATTACTTTGA	ENST00000589217.1	17	-	76103478	76107880	76107880	76107880	2	"76103478,76105131,"	"76103921,76107880,"	ENSG00000204282.3	"gene_id ""ENSG00000204282.3""; transcript_id ""ENST00000589217.1""; gene_type ""processed_transcript""; gene_status ""NOVEL""; gene_name ""RP11-153A23.6""; transcript_type ""antisense""; transcript_status ""KNOWN""; transcript_name ""RP11-153A23.6-001""; level 2; tag ""basic""; havana_gene ""OTTHUMG00000177654.1""; havana_transcript ""OTTHUMT00000438267.1"";"	ENST00000589217.1			"ENST00000335749, ENST00000301624"
p11279	0.202501	0.00250063	2.04596	up	1154.34	913.549	720.36	1342.52	416.114	425.396	381.353	318.565	0.763851	0.448903	0.0745754	0.95433	-0.287326	-0.582907	-0.613894	-0.405332	CGTGATCCAGGAGAAAGTAACAACTCACATAACTCCCAAATTAAAAGTTTTCCAAAGATA	ENST00000521609.1	3	-	9427478	9439112	9439112	9439112	5	"9427478,9429770,9431963,9433110,9439107,"	"9427607,9429811,9432181,9433510,9439112,"	ENSG00000206573.4	"gene_id ""ENSG00000206573.4""; transcript_id ""ENST00000521609.1""; gene_type ""processed_transcript""; gene_status ""NOVEL""; gene_name ""SETD5-AS1""; transcript_type ""processed_transcript""; transcript_status ""KNOWN""; transcript_name ""SETD5-AS1-011""; level 2; havana_gene ""OTTHUMG00000164357.4""; havana_transcript ""OTTHUMT00000378513.1"";"	ENST00000521609.1		ENST00000383834			ENST00000402466	ENST00000484006
p11169	0.202501	0.00156901	2.38192	up	1711.7	1761.97	1251.62	2618.13	480.472	727.469	721.495	449.834	1.33222	1.39654	0.871586	1.91793	-0.0798511	0.191172	0.305967	0.0924749	TCAAATCCTGTAGTAGCCTACTGAATGAGAAAACATATTCTGACCCATTGGGATCAAATC	ENST00000566220.1	22	+	31367033	31369414	31369414	31369414	2	"31367033,31368909,"	"31367765,31369414,"	ENSG00000253352.4	"gene_id ""ENSG00000253352.4""; transcript_id ""ENST00000566220.1""; gene_type ""antisense""; gene_status ""KNOWN""; gene_name ""TUG1""; transcript_type ""antisense""; transcript_status ""KNOWN""; transcript_name ""TUG1-001""; level 2; tag ""basic""; havana_gene ""OTTHUMG00000030444.4""; havana_transcript ""OTTHUMT00000075332.3"";"	ENST00000566220.1						ENST00000397641
p29999	0.203164	0.00663033	2.02236	up	281.928	179.304	248.305	401.942	84.3083	122.262	111.578	96.8927	-1.26982	-1.90017	-1.46203	-0.785551	-2.59056	-2.38174	-2.38697	-2.12246	CTTCTATGGGAATCACTACTGACCTTGCAGCTTATTATAGACTTATATGTATGCAGAAAT	TCONS_00015359	8	+	129082567	129112144	129112144	129112144	3	"129082567,129108763,129111615,"	"129082607,129108900,129112144,"	XLOC_006925	Gene_id=XLOC_006925;Gene_name=linc-EFR3A-4;Transcript_id=TCONS_00015359;Transcript_name=linc-EFR3A-4;	XLOC_006925
p25347	0.202574	0.00600943	2.09964	up	1356.05	1537.67	1202.67	2737.13	568.396	727.313	683.039	462.143	0.996196	1.2001	0.814031	1.98206	0.162593	0.190863	0.226946	0.131422	TGTTTTGGACTGAGTTTAGTTCTCATTAGTAGGATGCAGGGGGTTTTTGATGGTGTCTTT	NR_037897.1	5	-	153769328	153825382	153825382	153825382	3	"153769328,153822921,153825297,"	"153772574,153823040,153825382,"	FLJ38109	"ID=rna13041;Name=NR_037897.1;Parent=gene10807;Dbxref=GeneID:386627,Genbank:NR_037897.1;gbkey=misc_RNA;product=uncharacterized LOC386627;transcript_id=NR_037897.1|ID=gene10807;Name=FLJ38109;Dbxref=GeneID:386627;description=uncharacterized LOC386627;gbkey=Gene;gene=FLJ38109"	UCSC:uc003lvi.3			ENST00000520647		ENST00000520159
p28669	0.202501	0.00541425	2.01099	up	340.699	443.083	390.528	646.981	168.971	238.945	206.827	103.189	-0.996643	-0.595003	-0.808715	-0.098814	-1.58753	-1.41504	-1.4966	-2.03163	ATACGCCTAACTCCTGCACATATTCTTGCTCTGCAGATTCTGTTTTCTTAAGTATTAATC	ASO3935	None	None	None	None	None	None	None	None	None	ASO3935	"Accession=AK092342;Description=Homo sapiens cDNA FLJ35023 fis, clone OCBBF2015232."	asoverlaps_150_2695
p8201	0.202501	0.000109383	2.485	up	459.836	444.761	451.226	684.855	160.086	192.554	166.93	119.006	-0.564021	-0.589549	-0.60029	-0.0167398	-1.66545	-1.72645	-1.80578	-1.82589	TCAGGATTTTGGAGATTACAAGCTCACTTTAGATTAGCCATACTGGAGTCAGCCCTGGAG	ENST00000598112.1	19	-	16744613	16746080	16746080	16746080	1	"16744613,"	"16746080,"	ENSG00000269044.1	"gene_id ""ENSG00000269044.1""; transcript_id ""ENST00000598112.1""; gene_type ""sense_intronic""; gene_status ""NOVEL""; gene_name ""CTC-429P9.3""; transcript_type ""sense_intronic""; transcript_status ""KNOWN""; transcript_name ""CTC-429P9.3-001""; level 2; tag ""basic""; havana_gene ""OTTHUMG00000182633.1""; havana_transcript ""OTTHUMT00000462811.1"";"	ENST00000598112.1						ENST00000263390
p28230	0.203164	0.00636769	2.41414	up	4011.36	5013.9	3016.57	7203.94	1589.87	1578.62	1253.49	1511.22	2.56088	2.90528	2.1407	3.37817	1.64653	1.30888	1.10285	1.84072	CAGATCGTGAACGATCAGAACTACTTCCAGATGCAGAACCCCTGCGAATCACATAATTAT	ASO3438	None	None	None	None	None	None	None	None	None	ASO3438	Accession=BC107087;Description=Homo sapiens cDNA clone IMAGE:40014497.	asoverlaps_868_708
p18324	0.202501	0.00149547	3.00182	up	4856.62	5884.72	4382.84	9855.18	1237.8	1659.77	1749.56	1562.78	2.83674	3.13632	2.67965	3.83027	1.28541	1.3812	1.5839	1.88912	CCTTCAGGATCATTAAGCCACTTCCTTTGCTCTGCAGTTTCTATAGTAGTTTTAAATTAT	TCONS_00020083	11	-	65269760	65278498	65278498	65278498	2	"65269760,65278483,"	"65270089,65278498,"	XLOC_009474	Gene_id=XLOC_009474;Gene_name=linc-SLC25A45-5;Transcript_id=TCONS_00020083;Transcript_name=linc-SLC25A45-5;	XLOC_009474
p29352	0.202501	0.00316174	2.12272	up	1621.91	1905.02	1293.89	2707.49	577.258	881.092	711.428	544.356	1.25449	1.50916	0.919497	1.96635	0.184913	0.46758	0.285697	0.367632	TTCACTGATGGCCAGAGAAAGTGAGGACCTTGGGAAACAAATCACACAGTCTGATATCTC	ENST00000436602.1	3	+	15298961	15300563	15300563	15300563	3	"15298961,15299615,15300052,"	"15299113,15299690,15300563,"	ENSG00000224660.1	"gene_id ""ENSG00000224660.1""; transcript_id ""ENST00000436602.1""; gene_type ""processed_transcript""; gene_status ""NOVEL""; gene_name ""SH3BP5-AS1""; transcript_type ""processed_transcript""; transcript_status ""PUTATIVE""; transcript_name ""SH3BP5-AS1-003""; level 1; tag ""exp_conf""; havana_gene ""OTTHUMG00000155575.2""; havana_transcript ""OTTHUMT00000340703.2"";"	ENST00000436602.1			ENST00000408919			ENST00000253693
p25414	0.232588	0.0226638	2.01096	up	162.488	173.772	108.6	293.501	62.3072	63.0865	98.6147	52.4564	-2.06481	-1.94538	-2.65512	-1.23917	-3.02683	-3.33631	-2.56515	-3.00773	TAAATTACGGCGATTACACTGCAATTCGCAGCGCGATATTACTTTGATACACTACCTGCT	XR_158808.1	6	+	37475123	37504056	37504056	37504056	4	"37475123,37502051,37502708,37503307,"	"37475480,37502121,37502733,37504056,"	FLJ45825	"ID=rna14538;Name=XR_158808.1;Parent=gene12079;Dbxref=GeneID:100505530,Genbank:XR_158808.1;gbkey=misc_RNA;product=uncharacterized LOC100505530;transcript_id=XR_158808.1|ID=gene12079;Name=FLJ45825;Dbxref=GeneID:100505530;gbkey=Gene;gene=FLJ45825"	XR_158808.1						ENST00000373408
p1121	0.202501	0.00197237	2.04085	up	610.533	397.747	481.689	587.284	199.373	248.15	253.998	116.429	-0.155071	-0.750728	-0.506039	-0.238481	-1.34883	-1.3605	-1.2002	-1.85747	GGAAAATGCCGGACTGTTGTTTGCAAGCTGGTTAAGTGAGCAAATCTTGGGAAGATTTCA	ENST00000416193.1	1	+	113499036	113506694	113506694	113506694	3	"113499036,113503098,113506593,"	"113499578,113503197,113506694,"	ENSG00000226419.1	"gene_id ""ENSG00000226419.1""; transcript_id ""ENST00000416193.1""; gene_type ""processed_transcript""; gene_status ""NOVEL""; gene_name ""RP11-31F15.1""; transcript_type ""processed_transcript""; transcript_status ""KNOWN""; transcript_name ""RP11-31F15.1-002""; level 2; havana_gene ""OTTHUMG00000012128.1""; havana_transcript ""OTTHUMT00000033536.1"";"	ENST00000416193.1					ENST00000538576
p1587	0.209381	0.0113165	2.05855	up	450.527	314.096	261.094	588.167	128.595	185.465	129.911	144.309	-0.593528	-1.09138	-1.38957	-0.236314	-1.98147	-1.78056	-2.1675	-1.54776	TATTTGCAGATTTATCTTCAGTGAAAGCACTATCATTGGGAGTACTTCATTGAAGTCAGC	ENST00000454837.1	10	-	47620144	47640809	47640809	47640809	4	"47620144,47625256,47634745,47640617,"	"47620207,47625332,47634844,47640809,"	ENSG00000243536.2	"gene_id ""ENSG00000243536.2""; transcript_id ""ENST00000454837.1""; gene_type ""lincRNA""; gene_status ""KNOWN""; gene_name ""ANTXRLP1""; transcript_type ""lincRNA""; transcript_status ""KNOWN""; transcript_name ""ANTXRLP1-001""; level 2; havana_gene ""OTTHUMG00000018127.1""; havana_transcript ""OTTHUMT00000047859.1"";"	ENST00000454837.1
p6025	0.202501	0.00269462	2.15615	up	1008.32	839.677	790.174	1559.19	367.473	489.892	381.668	259.533	0.568737	0.327255	0.208028	1.17018	-0.466665	-0.379249	-0.612704	-0.701002	GATCCCTATATAACAAAAAACTGGAGAATTTAAAACATTCCCAAAAGGTGGCTATAGGGG	ENST00000571523.1	16	-	53524951	53527880	53527880	53527880	1	"53524951,"	"53527880,"	ENSG00000262557.1	"gene_id ""ENSG00000262557.1""; transcript_id ""ENST00000571523.1""; gene_type ""3prime_overlapping_ncrna""; gene_status ""NOVEL""; gene_name ""RP11-44F14.11""; transcript_type ""3prime_overlapping_ncrna""; transcript_status ""KNOWN""; transcript_name ""RP11-44F14.11-001""; level 2; tag ""basic""; havana_gene ""OTTHUMG00000177947.1""; havana_transcript ""OTTHUMT00000439890.1"";"	ENST00000571523.1		"ENST00000300245, ENST00000300245, ENST00000300245"	ENST00000379935
p2444	0.213546	0.01314	2.05282	up	727.659	812.301	451.849	1241.53	273.944	359.616	300.961	232.686	0.0981216	0.279434	-0.598302	0.84151	-0.890421	-0.825255	-0.955447	-0.858534	CTCATGGTGTCCATCTAAGTCAAAACCAACAAAAGAAAAAAGTTAACCATATCTCAAGCA	ENST00000602322.1	11	-	82896562	82898078	82898078	82898078	1	"82896562,"	"82898078,"	ENSG00000269939.1	"gene_id ""ENSG00000269939.1""; transcript_id ""ENST00000602322.1""; gene_type ""lincRNA""; gene_status ""NOVEL""; gene_name ""RP11-727A23.11""; transcript_type ""lincRNA""; transcript_status ""KNOWN""; transcript_name ""RP11-727A23.11-001""; level 2; tag ""basic""; havana_gene ""OTTHUMG00000183952.1""; havana_transcript ""OTTHUMT00000467572.1"";"	ENST00000602322.1			ENST00000298281			"ENST00000393389, ENST00000393389"
p33469	0.202501	0.00142102	2.54272	up	11901.1	12561.8	8813.1	14912.5	3007.97	5269.04	5061.41	2164.88	4.12981	4.23032	3.68744	4.42784	2.56642	3.04776	3.11645	2.3593	TCTGATGAATATGATGATGACGACTCTGCAGCCTCAACTTCATTTCAGCCACAGCCTGTT	ENST00000581915.1	17	+	30651449	30687719	30687719	30687719	5	"30651449,30677295,30678804,30685521,30687616,"	"30651544,30677345,30678931,30685660,30687719,"	ENSG00000265794.1	"gene_id ""ENSG00000265794.1""; transcript_id ""ENST00000581915.1""; gene_type ""processed_transcript""; gene_status ""NOVEL""; gene_name ""RP11-227G15.3""; transcript_type ""processed_transcript""; transcript_status ""KNOWN""; transcript_name ""RP11-227G15.3-001""; level 2; tag ""basic""; tag ""readthrough_transcript""; havana_gene ""OTTHUMG00000179570.1""; havana_transcript ""OTTHUMT00000447125…	ENST00000581915.1		"ENST00000394673, ENST00000394673, ENST00000536287"
p30333	0.208143	0.0107489	2.22549	up	2270.13	2097.2	1719.1	4209.11	866.474	772.93	886.463	874.001	1.73956	1.64781	1.32944	2.60291	0.770854	0.278625	0.603039	1.05072	ACCAAGCCTGGTGCCAATCATTGACAATATTATGGTTAGTACTTACTGAGGGCTGACTAT	uc001rpo.1	12	-	47599681	47601754	47601754	47601754	1	"47599681,"	"47601754,"	AX747844	"proteinID=;alignID=uc001rpo.1;kgID=uc001rpo.1;mRNA=AX747844;spID=;refseq=;protAcc=;description=Homo sapiens cDNA FLJ35676 fis, clone SPLEN2018395.;rfamAcc=;tRnaName=;"	UCSC_4650_2073						ENST00000432328
p11043	0.202501	0.00532771	2.87218	up	310.895	282.281	154.553	259.293	52.7897	73.8932	53.6076	91.3116	-1.12871	-1.24545	-2.14604	-1.41795	-3.26598	-3.1082	-3.44451	-2.20805	GTAAGTTTCTCTCTCTTTAGAGACTCCACAATAAAGTTTTCAACATGGTAAGGTTTTCCA	ENST00000566575.1	22	-	42318026	42319104	42319104	42319104	1	"42318026,"	"42319104,"	ENSG00000260655.1	"gene_id ""ENSG00000260655.1""; transcript_id ""ENST00000566575.1""; gene_type ""lincRNA""; gene_status ""NOVEL""; gene_name ""CTA-250D10.23""; transcript_type ""lincRNA""; transcript_status ""KNOWN""; transcript_name ""CTA-250D10.23-001""; level 2; tag ""basic""; havana_gene ""OTTHUMG00000172730.1""; havana_transcript ""OTTHUMT00000420304.1"";"	ENST00000566575.1						ENST00000291232
p9616	0.202501	0.0036479	2.02443	up	2790.2	2022.96	1965.29	3525.36	913.632	1182.07	878.862	906.343	2.03716	1.59581	1.52253	2.34716	0.84731	0.89153	0.590615	1.10314	TCACAGGAAAAATGCTCCACGTTTAGCTCCATGAACTTCAGACTTAAACAGCATCACTGG	ENST00000412193.1	2	-	242967333	242968327	242968327	242968327	2	"242967333,242968165,"	"242967736,242968327,"	ENSG00000226423.1	"gene_id ""ENSG00000226423.1""; transcript_id ""ENST00000412193.1""; gene_type ""lincRNA""; gene_status ""NOVEL""; gene_name ""AC093642.4""; transcript_type ""lincRNA""; transcript_status ""KNOWN""; transcript_name ""AC093642.4-001""; level 1; tag ""basic""; tag ""exp_conf""; havana_gene ""OTTHUMG00000151372.1""; havana_transcript ""OTTHUMT00000322411.1"";"	ENST00000412193.1				"ENST00000415434, ENST00000415434"
p15933	0.202501	0.00216747	2.14498	up	1257.48	771.042	1041.12	1558.14	373.319	498.24	409.592	360.338	0.887324	0.20423	0.605923	1.16921	-0.443895	-0.354873	-0.510833	-0.227568	ATATAAGAATTTAGAGGATACCTCTTCTGGATTTATCCCAGGCCCCAACTTCAGCCCCCA	ENST00000500989.2	8	-	126953372	126963433	126963433	126963433	2	"126953372,126963157,"	"126958426,126963433,"	ENSG00000245164.2	"gene_id ""ENSG00000245164.2""; transcript_id ""ENST00000500989.2""; gene_type ""processed_transcript""; gene_status ""NOVEL""; gene_name ""RP11-622O11.2""; transcript_type ""processed_transcript""; transcript_status ""KNOWN""; transcript_name ""RP11-622O11.2-001""; level 2; tag ""basic""; havana_gene ""OTTHUMG00000165025.1""; havana_transcript ""OTTHUMT00000381473.1"";"	ENST00000500989.2
p33770	0.242507	0.0288941	2.00273	up	620.634	1153.46	600.415	1046.35	278.851	603.011	351.279	174.869	-0.131397	0.785316	-0.188181	0.59475	-0.864807	-0.0795298	-0.732406	-1.27065	CGGATAACAATAAGAGAGCTCATCTCATTTTTACTTTTGAACGTTGGCCTTACAATCAAA	uc001xoe.3	14	-	73741925	73744629	73744629	73744629	1	"73741925,"	"73744629,"	AX747833	"proteinID=;alignID=uc001xoe.3;kgID=uc001xoe.3;mRNA=AX747833;spID=;refseq=;protAcc=;description=Homo sapiens cDNA FLJ35656 fis, clone SPLEN2013860, highly similar to NUMB protein.;rfamAcc=;tRnaName=;"	uc001xoe.3		ENST00000555394				ENST00000557061
p18061	0.202501	0.00264796	3.1199	up	6192.53	5245.06	3610.21	10827.1	1225.52	1781.82	1752.99	1293.37	3.18732	2.97031	2.39987	3.96597	1.27102	1.48357	1.58673	1.61614	CTAAAGATCCACAGACACAGTTCTCCTGGATTTGGGAAGCCTAGAGATATTAGCACAATA	TCONS_00018102	10	+	6622360	6627665	6627665	6627665	3	"6622360,6625637,6627519,"	"6622889,6625880,6627665,"	XLOC_008370	Gene_id=XLOC_008370;Gene_name=linc-ITIH2-10;Transcript_id=TCONS_00018102;Transcript_name=linc-ITIH2-10;	XLOC_008370					ENST00000539722
p30683	0.202501	0.00414964	2.42115	up	1425.37	1227.96	1321.12	2828.42	490.361	543.211	543.463	485.79	1.06812	0.875615	0.949551	2.02939	-0.0504599	-0.230201	-0.102839	0.203414	GTTAGTACTTACTGAGGGCTGACTATGGTTACTGAAAAAAGACTTTTGCCTTGTCCCCAG	ENST00000551898.1	12	-	47599683	47609983	47609983	47609983	3	"47599683,47600293,47609947,"	"47599928,47600371,47609983,"	ENSG00000247774.2	"gene_id ""ENSG00000247774.2""; transcript_id ""ENST00000551898.1""; gene_type ""processed_transcript""; gene_status ""NOVEL""; gene_name ""PCED1B-AS1""; transcript_type ""lincRNA""; transcript_status ""KNOWN""; transcript_name ""PCED1B-AS1-004""; level 2; havana_gene ""OTTHUMG00000169619.1""; havana_transcript ""OTTHUMT00000405092.1"";"	ENST00000551898.1					ENST00000432328
p27840	0.208926	0.0112163	2.01281	up	968.101	994.181	626.078	1164.83	423.948	518.415	375.324	191.537	0.510016	0.570929	-0.127799	0.749503	-0.260416	-0.297606	-0.636885	-1.13929	AAGTTGGAATTTAAAAGTAAGAAAAAACTAAACAAACTGCGCAATTATAAAATCAGCACC	uc.480-	X	-	123235271	123235473	123235473	123235473	1	"123235271,"	"123235473,"	uc.480-	uc.480-	uc.480-			ENST00000371160			ENST00000354548
p840	0.202574	0.00612137	2.05434	up	703.051	853.003	632.275	1356.11	359.002	350.354	347.319	244.177	0.0484886	0.349972	-0.11359	0.968862	-0.500313	-0.862901	-0.748761	-0.788991	ATGTAACTCTCCAACATTTCCTTATAAAAAAGGCAAACAAGAAGTGACAACTCATGCTCC	ENST00000413451.1	1	+	21069479	21070455	21070455	21070455	2	"21069479,21070329,"	"21069925,21070455,"	ENSG00000203394.2	"gene_id ""ENSG00000203394.2""; transcript_id ""ENST00000413451.1""; gene_type ""antisense""; gene_status ""NOVEL""; gene_name ""RP5-930J4.4""; transcript_type ""antisense""; transcript_status ""KNOWN""; transcript_name ""RP5-930J4.4-001""; level 2; tag ""basic""; havana_gene ""OTTHUMG00000037842.1""; havana_transcript ""OTTHUMT00000092372.1"";"	ENST00000413451.1			ENST00000375003
p33710	0.205611	0.00962678	2.04573	up	1054.57	1174.9	826.537	1848.43	364.323	519.263	450.357	468.709	0.633448	0.811891	0.272937	1.41569	-0.479085	-0.295247	-0.373954	0.151774	TAGACATCTCCTCCTACATTGAACAGACACGGTAGAAGACTCGCCCATTTTGGAATGTGA	NR_037853.1	6	-	31497995	31514625	31514625	31514625	13	"31497995,31498555,31498829,31499072,31500556,31503143,31504276,31506539,31506923,31508098,31509726,31513885,31514254,"	"31498227,31498703,31498974,31499182,31500688,31503262,31504460,31506632,31507051,31508441,31509925,31513986,31514625,"	ATP6V1G2-DDX39B	"ID=rna14161;Name=NR_037853.1;Parent=gene11856;Dbxref=GeneID:100532737,Genbank:NR_037853.1,HGNC:41999;gbkey=misc_RNA;product=ATP6V1G2-DDX39B readthrough %28non-protein coding%29;transcript_id=NR_037853.1|ID=gene11856;Name=ATP6V1G2-DDX39B;Dbxref=GeneID:100532737,HGNC:41999;description=ATP6V1G2-DDX39B readthrough %28non-protein coding%29;gbkey=Gene;gene=ATP6V1G2-DDX39B"	RefSeq_1387_2305		ENST00000303892
p8761	0.202501	0.0054101	2.05223	up	757.812	427.047	395.054	713.98	206.896	260.881	234.239	150.387	0.1567	-0.648184	-0.792092	0.0433445	-1.2954	-1.28832	-1.31704	-1.48824	CTCAATGGAAAAAATCACGTACAAAATATAAGAACCCAGTTTGTGGATGCGTGAATAATG	ENST00000601116.1	19	+	42055887	42057073	42057073	42057073	2	"42055887,42056505,"	"42055920,42057073,"	ENSG00000268027.1	"gene_id ""ENSG00000268027.1""; transcript_id ""ENST00000601116.1""; gene_type ""lincRNA""; gene_status ""NOVEL""; gene_name ""AC006129.2""; transcript_type ""lincRNA""; transcript_status ""KNOWN""; transcript_name ""AC006129.2-003""; level 2; havana_gene ""OTTHUMG00000182624.1""; havana_transcript ""OTTHUMT00000462745.1"";"	ENST00000601116.1
p34651	0.202501	0.0038037	2.10619	up	1020.19	939.028	1015.22	1678.23	439.556	411.761	584.626	289.622	0.585628	0.488588	0.569579	1.27633	-0.208255	-0.629906	0.00249195	-0.542748	CCAGAGCCAAGGAAATTTTCTGTCACAAGCTATCTACCGTTTGCAATAATTTGATAAATA	NR_002814	12	None	9810936	9810995	None	None	None	None	None	None	"RefSeqAccession=""NR_002814"";GenBankAccession=""NR_002814"";UniGeneID=""Hs.659158"";EntrezGeneID=""374443"";GeneSymbol=""LOC374443"";GeneName=""CLR pseudogene"";EnsemblID="""";TIGRID=""THC2495468"";GO="""";LOCUSLINK_ID=""374443"";ACCESSION_STRING=""ref|NR_002814|gb|AK096274|tc|THC2495468"";Description=""""Homo sapiens CLR pseudogene (LOC374443), non-coding RNA [NR_002814]"""";Cytoband=""chr12:9…	None
p29848	0.202574	0.00580313	3.50357	up	846.282	763.091	923.412	2258.03	328.491	207.138	201.018	241.403	0.315998	0.189276	0.432833	1.70446	-0.628449	-1.62112	-1.5377	-0.805474	CCGGCTTGCATCTATTCTATACACTTTCTGTTATTTGTTAGGGCTCACAAGGAACAGTTA	TCONS_00028768	21	+	35303425	35343487	35343487	35343487	3	"35303425,35318113,35341537,"	"35304046,35318199,35343487,"	XLOC_013921	Gene_id=XLOC_013921;Gene_name=linc-SLC5A3-2;Transcript_id=TCONS_00028768;Transcript_name=linc-SLC5A3-2;	XLOC_013921
p27640	0.203164	0.00716618	2.0541	up	987.389	803.294	898.05	1699.37	323.303	528.51	389.236	377.728	0.538479	0.26335	0.392653	1.29439	-0.651416	-0.269784	-0.584378	-0.15957	GGGGCAATATTAACATCACAAGCCCAGAAATGATTCTTCTTATAGCTTTAAATAAACCAG	uc.186+	5	+	179046196	179046501	179046501	179046501	1	"179046196,"	"179046501,"	uc.186+	uc.186+	UCRs_87_305						"ENST00000377001, ENST00000511300, ENST00000508797"
p14887	0.203164	0.006698	2.30983	up	3244.1	1855.79	2028.3	3678.1	880.029	1460.71	780.604	580.977	2.25461	1.47138	1.56805	2.40835	0.793247	1.19689	0.419568	0.461563	GCTTTATTTTACAAAAGAGTTTCGCTTTACCCCTCTGGTAATTAATGGATTCTGGGTATT	ENST00000584023.1	7	-	30614038	30616358	30616358	30616358	2	"30614038,30616179,"	"30614497,30616358,"	ENSG00000196295.6	"gene_id ""ENSG00000196295.6""; transcript_id ""ENST00000584023.1""; gene_type ""processed_transcript""; gene_status ""NOVEL""; gene_name ""AC005154.6""; transcript_type ""retained_intron""; transcript_status ""KNOWN""; transcript_name ""AC005154.6-008""; level 2; havana_gene ""OTTHUMG00000152788.7""; havana_transcript ""OTTHUMT00000447711.1"";"	ENST00000584023.1
p26330	0.202501	0.000133468	2.09396	up	368.145	455.412	358.737	507.864	149.035	189.846	178.095	116.497	-0.884868	-0.555408	-0.931216	-0.448097	-1.76865	-1.74688	-1.71237	-1.85662	CCAGAGAAATAATAGGTATTTGTTAGACCTGAGTGTACATTTCACATGTTATCCTTCACA	uc021yys.1	6	-	34252326	34253796	34253796	34253796	1	"34252326,"	"34253796,"	DQ591995	"proteinID=;alignID=uc021yys.1;kgID=uc021yys.1;mRNA=DQ591995;spID=;refseq=;protAcc=;description=Homo sapiens cDNA: FLJ22106 fis, clone HEP17675.;rfamAcc=;tRnaName=;"	uc021yys.1						ENST00000358797
p33555	0.226396	0.0188212	2.08147	up	2743.16	2076.47	1591.38	4084.13	875.345	1405.13	1108.49	534.476	2.01263	1.63348	1.21806	2.55942	0.785549	1.14092	0.925496	0.341206	CAGAAGACAATGGAGAAAAAATGGAAATACTGTGCTGTCTATTACATCATCCAGATACAT	ENST00000460744.1	3	+	111011565	111261149	111261149	111261149	5	"111011565,111083359,111084628,111260781,111261066,"	"111011732,111083449,111084765,111260850,111261149,"	ENSG00000241177.1	"gene_id ""ENSG00000241177.1""; transcript_id ""ENST00000460744.1""; gene_type ""processed_transcript""; gene_status ""NOVEL""; gene_name ""RP11-615J4.1""; transcript_type ""processed_transcript""; transcript_status ""KNOWN""; transcript_name ""RP11-615J4.1-001""; level 2; tag ""basic""; havana_gene ""OTTHUMG00000159240.1""; havana_transcript ""OTTHUMT00000354055.1"";"	ENST00000460744.1		ENST00000283285
p22123	0.202501	0.00135116	2.42839	up	334.217	325.116	267.177	384.35	119.56	131.044	137.389	55.0748	-1.02435	-1.04162	-1.35635	-0.850118	-2.08656	-2.28166	-2.08675	-2.93745	CAGATATCACATTTGACCAGATCCTATTGTTACTGAACAATGTTGATGCTAACATTGATG	TCONS_00006148	3	+	107853893	107857879	107857879	107857879	2	"107853893,107855160,"	"107854197,107857879,"	XLOC_002749	Gene_id=XLOC_002749;Gene_name=linc-HHLA2-2;Transcript_id=TCONS_00006148;Transcript_name=linc-HHLA2-2;	XLOC_002749
p24914	0.202501	0.000976355	2.13738	up	436.546	356.967	396.164	588.94	121.734	206.875	195.106	131.002	-0.639008	-0.90679	-0.788045	-0.234418	-2.06057	-1.62296	-1.58076	-1.68733	ATCAACGTCTTTAATAGCCAACAAACTTATTGTTTACTTGGGTGCCAGGTATAGAGCTAA	NR_038996.1	12	-	109489845	109491770	109491770	109491770	2	"109489845,109491490,"	"109490543,109491770,"	USP30-AS1	"ID=rna27659;Name=NR_038996.1;Parent=gene23111;Dbxref=GeneID:100131733,Genbank:NR_038996.1,HGNC:40909;gbkey=misc_RNA;product=USP30 antisense RNA 1;transcript_id=NR_038996.1|ID=gene23111;Name=USP30-AS1;Dbxref=GeneID:100131733,HGNC:40909;description=USP30 antisense RNA 1;gbkey=Gene;gene=USP30-AS1"	UCSC:uc021rdn.1
p33767	0.221442	0.0165145	2.27376	up	54.565	42.1842	35.8586	96.876	16.1582	31.8042	18.5339	11.6049	-3.63909	-3.9878	-4.25375	-2.83833	-4.97396	-4.32442	-4.97678	-5.18411	CACATGTAACAGATTCCTTTATATGTAGTGGAAATCACTATTTGTAGAAACTGTCAGGTC	uc001vrl.3	13	-	111530886	111534389	111534389	111534389	1	"111530886,"	"111534389,"	DKFZp686B07190	"proteinID=;alignID=uc001vrl.3;kgID=uc001vrl.3;mRNA=AK125100;spID=;refseq=;protAcc=;description=Homo sapiens cDNA FLJ20104 fis, clone COL04806.;rfamAcc=;tRnaName=;"	uc001vrl.3		ENST00000375758
p9806	0.205611	0.00962626	2.06664	up	487.901	586.603	318.626	723.541	194.496	284.785	182.807	131.987	-0.478553	-0.190195	-1.10228	0.0625372	-1.38456	-1.16184	-1.6747	-1.67653	CTAATACTTCAGGAAAACTCATGATGGTTTCCATGTTAAGAGAGACATGGAGCAGGGCAC	ENST00000589496.1	2	+	61153043	61155287	61155287	61155287	1	"61153043,"	"61155287,"	ENSG00000267520.1	"gene_id ""ENSG00000267520.1""; transcript_id ""ENST00000589496.1""; gene_type ""lincRNA""; gene_status ""NOVEL""; gene_name ""RP11-373L24.1""; transcript_type ""lincRNA""; transcript_status ""KNOWN""; transcript_name ""RP11-373L24.1-001""; level 2; tag ""basic""; havana_gene ""OTTHUMG00000179927.1""; havana_transcript ""OTTHUMT00000448990.1"";"	ENST00000589496.1						ENST00000295025
p18062	0.202501	0.00426768	3.04842	up	468.882	320.634	253.349	753.055	92.7838	138.341	140.052	68.2641	-0.535916	-1.06165	-1.43302	0.120216	-2.45236	-2.20349	-2.05906	-2.62772	TTCGAAACCAGTGAAAGGTGAATGGAAACCTTACCCTAGGTTAAGGTTTAAAAAATGTTC	TCONS_00017669	10	+	6622386	6627323	6627323	6627323	2	"6622386,6625637,"	"6622889,6627323,"	XLOC_008370	Gene_id=XLOC_008370;Gene_name=linc-ITIH2-10;Transcript_id=TCONS_00017669;Transcript_name=linc-ITIH2-10;	NR_036502.1;RefSeq_1442_2253;NR_036503.1;RefSeq_1514_2189;XLOC_008370					ENST00000539722
p19374	0.203164	0.00679644	2.52632	up	158.811	104.745	101.496	257.33	36.2709	50.4433	47.8171	45.0447	-2.09783	-2.6757	-2.75272	-1.42892	-3.80742	-3.65898	-3.60942	-3.22749	TTTCCTGCTGGTAAATAACACTGAAATATAAAGAGACTGATCTCAGAGTGGTACAGATCT	TCONS_00022863	14	-	98425855	98444571	98444571	98444571	3	"98425855,98435609,98444313,"	"98426157,98435807,98444571,"	XLOC_011117	Gene_id=XLOC_011117;Gene_name=linc-ATG2B-2;Transcript_id=TCONS_00022863;Transcript_name=linc-ATG2B-2;	XLOC_011117
p25740	0.202501	0.000660996	2.33229	up	134.792	216.416	167.18	191.611	67.6057	70.5227	64.8428	37.7435	-2.3344	-1.62877	-2.03274	-1.85436	-2.90909	-3.17555	-3.17	-3.48262	ATTTCCTCTACCTTTTGTGTGGAATTTAAAATACTGAACTTGTGAGATGAACCTGGTGGG	uc001igd.3	10	+	1094996	1096202	1096202	1096202	1	"1094996,"	"1096202,"	BC046483	proteinID=;alignID=uc001igd.3;kgID=uc001igd.3;mRNA=BC046483;spID=;refseq=;protAcc=;description=Homo sapiens cDNA clone IMAGE:4799914.;rfamAcc=;tRnaName=;	uc001igd.3			ENST00000381344			"ENST00000381329, ENST00000263150"
p15932	0.202501	0.00316285	2.36788	up	1940.33	1264.18	1293.78	2544.55	455.071	720.982	547.863	527.99	1.51309	0.91755	0.919374	1.8768	-0.158211	0.178249	-0.0912065	0.323592	CAAATGCAAGGATAATCTTACACGAGTCCAGGAGGAAGGCTCATTCCACACTAAGTGTTC	ENST00000517869.1	8	-	126934766	126963394	126963394	126963394	4	"126934766,126948483,126958176,126963157,"	"126934791,126948577,126958426,126963394,"	ENSG00000245164.2	"gene_id ""ENSG00000245164.2""; transcript_id ""ENST00000517869.1""; gene_type ""processed_transcript""; gene_status ""NOVEL""; gene_name ""RP11-622O11.2""; transcript_type ""processed_transcript""; transcript_status ""KNOWN""; transcript_name ""RP11-622O11.2-003""; level 2; havana_gene ""OTTHUMG00000165025.1""; havana_transcript ""OTTHUMT00000381472.1"";"	ENST00000517869.1
p33682	0.245747	0.030769	2.00741	up	312.175	300.054	185.112	343.01	97.4833	83.6904	110.778	149.734	-1.12279	-1.15736	-1.88574	-1.01429	-2.38108	-2.92858	-2.39735	-1.49451	CCCTTGCCCTAGGAAAAAGGCTGCATCTTTATATGTTACATTCATATAAACTTTGTAACT	NR_037719.1	17	-	7293045	7307450	7307450	7307450	10	"7293045,7293952,7296109,7296462,7296785,7296919,7297422,7298226,7306976,7307318,"	"7293760,7294114,7296271,7296683,7296828,7297155,7297586,7298409,7307008,7307450,"	C17orf61-PLSCR3	"ID=rna34041;Name=NR_037719.1;Parent=gene28670;Dbxref=GeneID:100529211,Genbank:NR_037719.1;gbkey=misc_RNA;product=C17orf61-PLSCR3 readthrough;transcript_id=NR_037719.1|ID=gene28670;Name=C17orf61-PLSCR3;Dbxref=GeneID:100529211;description=C17orf61-PLSCR3 readthrough;gbkey=Gene;gene=C17orf61-PLSCR3"	RefSeq_1666_2049		"ENST00000324822, ENST00000302422"	ENST00000311668			ENST00000302926
RNA146938|p0042_imsncRNA89	0.202501	0.00233368	2.07587	up	824.942	543.629	850.955	872.246	225.794	382.239	271.729	282.409	0.279153	-0.299958	0.314941	0.332197	-1.1693	-0.73724	-1.10285	-0.579135	CACATAAACTCCTAGGAATGGACATCAAAAATGAGTATATTTCCTAGTTAATCTTTCTTA														imsncRNA89
p26095	0.202501	0.00109394	2.14643	up	337.471	461.97	402.488	511.874	129.098	238.306	174.831	103.947	-1.01038	-0.534781	-0.765196	-0.436748	-1.97584	-1.4189	-1.73906	-2.02107	GACAGTCATGTCAGAGTGAAATCTCTCAGGAAAAGTGTAACTAGTAGTTACAAAGTAAAT	uc021vqh.1	2	-	145268957	145272018	145272018	145272018	1	"145268957,"	"145272018,"	AK124806	"proteinID=;alignID=uc021vqh.1;kgID=uc021vqh.1;mRNA=AK124806;spID=;refseq=;protAcc=;description=Homo sapiens cDNA FLJ42816 fis, clone BRCAN2014881.;rfamAcc=;tRnaName=;"	uc021vqh.1				"ENST00000409211, ENST00000409487"
p2000	0.203164	0.00671579	2.00216	up	1140.7	965.335	767.391	1656.7	363.004	553.926	534.253	299.633	0.746711	0.52845	0.16582	1.2577	-0.484316	-0.202022	-0.127499	-0.493722	TACCCTGACCTCTACTGTGATGAACACTCAACTTGGGCAAGGAAGTGAAATTCTCCAAAG	ENST00000600607.1	10	+	75256571	75273232	75273232	75273232	4	"75256571,75259352,75263941,75272967,"	"75256664,75259445,75264030,75273232,"	ENSG00000221817.4	"gene_id ""ENSG00000221817.4""; transcript_id ""ENST00000600607.1""; gene_type ""processed_transcript""; gene_status ""NOVEL""; gene_name ""RP11-137L10.6""; transcript_type ""antisense""; transcript_status ""KNOWN""; transcript_name ""RP11-137L10.6-010""; level 2; tag ""RNA_Seq_supported_only""; tag ""basic""; havana_gene ""OTTHUMG00000018470.4""; havana_transcript ""OTTHUMT00000461448.1"";"	ENST00000600607.1			ENST00000408019		ENST00000394822
p17372	0.203973	0.00767054	2.38372	up	2383.68	1822.1	1619.03	3505.07	770.929	639.932	694.75	822.922	1.80998	1.44495	1.24292	2.33883	0.602296	0.00620461	0.251472	0.963837	AATGACATGTTACTAACACTGTGCAGACGTCATGGTTGAATGCCTGCGTTCTGTTCCTTC	TCONS_00000487	1	-	24863137	24865371	24865371	24865371	2	"24863137,24865193,"	"24863379,24865371,"	XLOC_000744	Gene_id=XLOC_000744;Gene_name=linc-C1orf201-2;Transcript_id=TCONS_00000487;Transcript_name=linc-C1orf201-2;	XLOC_000744			ENST00000374395
p14888	0.202501	0.00563435	2.50458	up	1851.2	1073.68	1057.48	2159.22	441.002	765.795	400.039	315.423	1.44525	0.68191	0.628423	1.6399	-0.203519	0.265244	-0.544883	-0.419632	GATAAGTAAATTCCTATCAACTTTCCTTGGTGTCCTTCTTGTATATTTACTGTAAGCTGG	ENST00000579174.1	7	-	30614319	30634424	30634424	30634424	6	"30614319,30616179,30618846,30624326,30624945,30634326,"	"30614497,30616326,30618930,30624424,30625095,30634424,"	ENSG00000196295.6	"gene_id ""ENSG00000196295.6""; transcript_id ""ENST00000579174.1""; gene_type ""processed_transcript""; gene_status ""NOVEL""; gene_name ""AC005154.6""; transcript_type ""antisense""; transcript_status ""KNOWN""; transcript_name ""AC005154.6-007""; level 2; tag ""basic""; havana_gene ""OTTHUMG00000152788.7""; havana_transcript ""OTTHUMT00000447712.1"";"	ENST00000579174.1
p28686	0.202501	0.00274148	2.03871	up	262.178	266.438	233.574	426.125	96.1877	158.294	107.401	90.9337	-1.37459	-1.32878	-1.55026	-0.701263	-2.40038	-2.00911	-2.44201	-2.21403	CTTTCTGGTCTCAATTGCAAAGTATGTGAAAATGTGTATGAAAGATCTAAAAGCTACCCG	ASO3954	None	None	None	None	None	None	None	None	None	ASO3954	"Accession=AJ293393;Description=Homo sapiens mRNA differentially expressed in malignant melanoma, clone MM D3."	asoverlaps_941_518
p7382	0.202501	0.00327405	2.1456	up	222.219	295.533	209.703	404.127	89.1829	141.852	95.9972	79.8967	-1.61316	-1.17926	-1.70579	-0.777728	-2.50946	-2.16732	-2.60396	-2.40071	CTCAGGTGACATTCTATTATGTTTGATGTGTCATTTTTGATTTGGTTGTGTCCTTGCAAA	ENST00000592422.1	17	+	43325320	43345760	43345760	43345760	5	"43325320,43326900,43332504,43344479,43345375,"	"43325370,43326999,43332585,43344695,43345760,"	ENSG00000267278.1	"gene_id ""ENSG00000267278.1""; transcript_id ""ENST00000592422.1""; gene_type ""antisense""; gene_status ""NOVEL""; gene_name ""MAP3K14-AS1""; transcript_type ""antisense""; transcript_status ""KNOWN""; transcript_name ""MAP3K14-AS1-006""; level 2; tag ""dotter_confirmed""; tag ""basic""; havana_gene ""OTTHUMG00000180362.1""; havana_transcript ""OTTHUMT00000450938.1"";"	ENST00000592422.1			"ENST00000543122, ENST00000344686"			ENST00000328118
p25918	0.202501	0.000351036	2.4099	up	576.82	605.866	477.13	766.865	216.663	246.587	207.823	126.159	-0.237019	-0.143581	-0.519761	0.146434	-1.22885	-1.36961	-1.48966	-1.74168	ATCCAGAAAAACATTGATAACTCAGTTTGAAGCACCAAGCATGTGTAATATGGCTCTATA	uc001ygz.2	14	+	100746748	100749124	100749124	100749124	1	"100746748,"	"100749124,"	BC014138	"proteinID=;alignID=uc001ygz.2;kgID=uc001ygz.2;mRNA=BC014138;spID=;refseq=;protAcc=;description=Homo sapiens cDNA: FLJ22078 fis, clone HEP13057.;rfamAcc=;tRnaName=;"	uc001ygz.2						"ENST00000539621, ENST00000555735"
p1842	0.202501	0.00178837	3.31593	up	6638.93	5428.87	3535.89	10494.3	1308.98	1601.24	1582.67	1232.09	3.28774	3.02	2.36986	3.92093	1.36607	1.3294	1.43927	1.54612	AACTAGTCAGTCCAAGTATTTCTAAAGATCCACAGACACAGTTCTCCTGGATTTGGGAAG	ENST00000414894.1	10	+	6625637	6627641	6627641	6627641	2	"6625637,6627519,"	"6625880,6627641,"	ENSG00000237943.1	"gene_id ""ENSG00000237943.1""; transcript_id ""ENST00000414894.1""; gene_type ""lincRNA""; gene_status ""NOVEL""; gene_name ""PRKCQ-AS1""; transcript_type ""lincRNA""; transcript_status ""KNOWN""; transcript_name ""PRKCQ-AS1-002""; level 2; havana_gene ""OTTHUMG00000017622.2""; havana_transcript ""OTTHUMT00000046662.2"";"	TCONS_00017776;XLOC_008370;TCONS_00017777;XLOC_008370						ENST00000539722
p24852	0.249168	0.0331892	2.01346	up	289.451	406.426	271.725	410.064	122.264	292.929	127.458	64.5543	-1.23182	-0.719588	-1.332	-0.75669	-2.0543	-1.12116	-2.19501	-2.70833	GTAATAAACTCTGCAAGAAGTTTAACCCACATAGGTTTGCGGCACTGCAAAATTGTTCAT	NR_027322.1	10	+	12875132	12877545	12877545	12877545	1	"12875132,"	"12877545,"	LOC283070	"ID=rna21515;Name=NR_027322.1;Parent=gene18220;Dbxref=GeneID:283070,Genbank:NR_027322.1;gbkey=misc_RNA;product=uncharacterized LOC283070;transcript_id=NR_027322.1|ID=gene18220;Name=LOC283070;Dbxref=GeneID:283070;description=uncharacterized LOC283070;gbkey=Gene;gene=LOC283070"	UCSC:uc001ilp.4		ENST00000378847				ENST00000378845
p4272	0.208143	0.0107999	2.07182	up	6322.78	6767.93	4055.45	10885.9	2333.4	2934.83	2808.19	1969.93	3.21735	3.33806	2.56765	3.97378	2.20006	2.20349	2.26654	2.22316	ACATTACACAGAAGCCAGTTGAAAGCCTGAAGAAATGACGGTTAAATGAGTTCAAGAATA	ENST00000422231.2	13	+	77649648	77661913	77661913	77661913	4	"77649648,77650950,77657144,77661686,"	"77649719,77651068,77657247,77661913,"	ENSG00000236051.2	"gene_id ""ENSG00000236051.2""; transcript_id ""ENST00000422231.2""; gene_type ""antisense""; gene_status ""NOVEL""; gene_name ""MYCBP2-AS1""; transcript_type ""antisense""; transcript_status ""KNOWN""; transcript_name ""MYCBP2-AS1-001""; level 2; tag ""basic""; havana_gene ""OTTHUMG00000017104.2""; havana_transcript ""OTTHUMT00000045323.2"";"	ENST00000422231.2			ENST00000407578
p29334	0.202501	0.000600503	2.30812	up	3692.67	3055.92	2396.57	3389.31	913.778	1550.46	1218.28	691.338	2.44145	2.19096	1.80875	2.29038	0.847541	1.28291	1.06175	0.712473	GCAGTTATATTGCCCCTTGGTTTTTATTCAGTTTAACTACTGTTTCCAAGATAAATGAGC	ENST00000521091.2	22	+	31367352	31372049	31372049	31372049	4	"31367352,31368033,31368909,31371155,"	"31367765,31368158,31369587,31372049,"	ENSG00000253352.4	"gene_id ""ENSG00000253352.4""; transcript_id ""ENST00000521091.2""; gene_type ""antisense""; gene_status ""KNOWN""; gene_name ""TUG1""; transcript_type ""antisense""; transcript_status ""KNOWN""; transcript_name ""TUG1-002""; level 2; tag ""basic""; havana_gene ""OTTHUMG00000030444.4""; havana_transcript ""OTTHUMT00000158310.2"";"	ENST00000521091.2						ENST00000397641
p4375	0.202501	0.00338254	2.14378	up	428.176	616.862	534.146	919.871	218.086	287.626	221.189	163.623	-0.666935	-0.117632	-0.356908	0.408893	-1.21941	-1.14752	-1.39974	-1.36654	GTTACCTACCTGCTATTTTCACTGTAATTTCATCTATTCTGGTTGATGTGTAATAGTGTC	ENST00000555379.1	14	-	21668237	21673662	21673662	21673662	1	"21668237,"	"21673662,"	ENSG00000258441.1	"gene_id ""ENSG00000258441.1""; transcript_id ""ENST00000555379.1""; gene_type ""processed_transcript""; gene_status ""NOVEL""; gene_name ""LINC00641""; transcript_type ""retained_intron""; transcript_status ""KNOWN""; transcript_name ""LINC00641-002""; level 2; havana_gene ""OTTHUMG00000170756.1""; havana_transcript ""OTTHUMT00000410216.1"";"	TCONS_00022406;XLOC_010967						ENST00000320084
p2798	0.202501	0.00396705	2.17513	up	776.379	1361.08	646.198	980.887	308.014	370.589	327.697	295.563	0.19162	1.0241	-0.0821648	0.501549	-0.721306	-0.781894	-0.83266	-0.513454	CTGGTGTTTTGAGAAGCCCTACTGCTGAAAACTTAACAATTTTGTGTAATAAAAATGGAG	ENST00000534336.1	11	+	65265232	65273940	65273940	65273940	1	"65265232,"	"65273940,"	ENSG00000251562.3	"gene_id ""ENSG00000251562.3""; transcript_id ""ENST00000534336.1""; gene_type ""lincRNA""; gene_status ""KNOWN""; gene_name ""MALAT1""; transcript_type ""lincRNA""; transcript_status ""KNOWN""; transcript_name ""MALAT1-001""; level 2; tag ""basic""; havana_gene ""OTTHUMG00000166322.1""; havana_transcript ""OTTHUMT00000389143.1"";"	ENST00000534336;Malat1|NR_002819.2;lncRNAdb_6_8708;mascRNA|FJ209302.1;lncRNAdb_77_61
p33907	0.202501	0.00122078	2.11344	up	5535.69	5806.7	3890.97	7112.84	1879.75	2606.66	2324.25	1446.66	3.02555	3.11707	2.50791	3.35981	1.88816	2.03242	1.99367	1.77773	TCATCGAATTGGAAGAACTGCTCGCAGTACCAAAACAGGCACAGCATACACTTTCTTTAC	uc.420-	17	-	62496770	62497003	62497003	62497003	1	"62496770,"	"62497003,"	uc.420-	uc.420-	uc.420-		ENST00000225792				"ENST00000556440, ENST00000539111, ENST00000556440"
p21638	0.202501	0.00309269	2.32896	up	276.075	425.745	292.224	526.745	105.145	189.172	116.267	98.2504	-1.30008	-0.652589	-1.22707	-0.395432	-2.27193	-1.75202	-2.32758	-2.10238	TTCCAGAAACTTCTGTTAGCATGGTTGTTTCCTTAGCTTTTGACCAAAGAAACTTCAAAA	TCONS_00029308	21	-	45225352	45232388	45232388	45232388	2	"45225352,45231888,"	"45226469,45232388,"	XLOC_014107	Gene_id=XLOC_014107;Gene_name=linc-CSTB-3;Transcript_id=TCONS_00029308;Transcript_name=linc-CSTB-3;	XLOC_014107
p27858	0.202501	0.000679834	2.25485	up	2163.63	2051.12	1925.51	3394.15	743.71	912.917	892.967	683.744	1.67024	1.61576	1.49302	2.29244	0.550437	0.518769	0.613586	0.696537	CTCCATGCCTGAATCTTCTGTCTTGTGGCTTCAGAAACAGCTTAAAATAATTTTATTTAC	uc.475+	X	+	70766054	70766451	70766451	70766451	1	"70766054,"	"70766451,"	uc.475+	uc.475+	UCRs_20_397				ENST00000373719
p743	0.202501	0.00165243	2.42528	up	472.201	465.363	334.363	746.883	142.299	200.441	169.028	121.558	-0.525741	-0.524223	-1.03273	0.108343	-1.83538	-1.66854	-1.78776	-1.79527	AGCTGGTACCTACTGCTATATCACCTAGTGTGACATTTCGGAATTAATGGAACAATGAAG	ENST00000489705.1	1	-	245008553	245017805	245017805	245017805	4	"245008553,245009905,245012089,245017619,"	"245008646,245010008,245012158,245017805,"	ENSG00000188206.5	"gene_id ""ENSG00000188206.5""; transcript_id ""ENST00000489705.1""; gene_type ""processed_transcript""; gene_status ""KNOWN""; gene_name ""HNRNPU-AS1""; transcript_type ""processed_transcript""; transcript_status ""KNOWN""; transcript_name ""HNRNPU-AS1-003""; level 2; havana_gene ""OTTHUMG00000040397.3""; havana_transcript ""OTTHUMT00000097406.1"";"	ENST00000489705.1		"ENST00000475997, ENST00000444376"				"ENST00000411948, ENST00000366528"
p1844	0.203164	0.00685303	2.75251	up	2058.65	2002.43	1306.87	4274.16	505.904	734.281	688.674	579.359	1.59848	1.5811	0.933899	2.62503	-0.00544071	0.204618	0.2388	0.457539	AAACAAAACCACACCTGGATTGCCTGGTACTTAAATAAAATGCACTATGATGATTGAAGA	ENST00000561822.1	10	+	6628185	6628882	6628882	6628882	1	"6628185,"	"6628882,"	ENSG00000259812.1	"gene_id ""ENSG00000259812.1""; transcript_id ""ENST00000561822.1""; gene_type ""lincRNA""; gene_status ""NOVEL""; gene_name ""RP11-5N23.3""; transcript_type ""lincRNA""; transcript_status ""KNOWN""; transcript_name ""RP11-5N23.3-001""; level 2; tag ""basic""; havana_gene ""OTTHUMG00000176125.1""; havana_transcript ""OTTHUMT00000431545.1"";"	ENST00000561822.1						ENST00000539722
p26595	0.202501	0.000499604	2.11978	up	1583.96	1358.85	1356.77	2086.17	599.306	596.272	624.473	499.562	1.22032	1.02174	0.98796	1.59025	0.238989	-0.0957432	0.0976181	0.243746	GAAGAGATACCAGGAGATAGAGGTGAAGTGCAGTACTTTTATTCTTTAAGAATATAGTCT	HIT000067310	1	+	24865205	24865726	24865726	24865726	1	"24865205,"	"24865726,"	HIX0029007	None	H-InvDB_732_530						ENST00000374395
p742	0.203164	0.00642083	2.56008	up	208.354	150.968	120.59	321.324	46.5291	64.8232	58.0496	59.8765	-1.70611	-2.14834	-2.50403	-1.10851	-3.4481	-3.29713	-3.32966	-2.81686	AGTGATTCCAATAGCTATTTAGCTGGTACCTACTGCTATATCACCTAGTGTGACATTTCG	ENST00000475997.1	1	-	245008468	245018799	245018799	245018799	5	"245008468,245009905,245012089,245018274,245018725,"	"245008646,245010008,245012158,245018346,245018799,"	ENSG00000188206.5	"gene_id ""ENSG00000188206.5""; transcript_id ""ENST00000475997.1""; gene_type ""processed_transcript""; gene_status ""KNOWN""; gene_name ""HNRNPU-AS1""; transcript_type ""processed_transcript""; transcript_status ""KNOWN""; transcript_name ""HNRNPU-AS1-002""; level 2; tag ""basic""; havana_gene ""OTTHUMG00000040397.3""; havana_transcript ""OTTHUMT00000097167.1"";"	ENST00000475997.1		"ENST00000475997, ENST00000444376"				"ENST00000411948, ENST00000366528"
p28539	0.221363	0.0162229	2.04535	up	328.264	357.977	305.436	717.299	116.713	230.67	153.562	131.466	-1.05029	-0.902711	-1.16327	0.0500364	-2.12133	-1.46588	-1.9262	-1.68223	CCTCAATCTAGGACTGCTGACCTTTTTGAGATCAGACATCTGCTTTGACTTCAACACTGC	ASO1919	None	None	None	None	None	None	None	None	None	ASO1919	"Accession=AK130823;Description=Homo sapiens cDNA FLJ27313 fis, clone TMS06406."	asoverlaps_336_2047
p8762	0.202501	0.00451707	2.5974	up	2899.2	2358.39	1608.63	4510.08	690.618	999.363	830.139	702.836	2.09244	1.81715	1.23362	2.70254	0.443584	0.649296	0.50833	0.73627	CCAGCTGAATGTCAGAAAGTCATATTTGGAGGCCAATCTAGTTAGATTAGATAAATAGTT	ENST00000595395.1	19	+	42055887	42061832	42061832	42061832	5	"42055887,42057549,42060075,42061320,42061579,"	"42055920,42057672,42060116,42061469,42061832,"	ENSG00000268027.1	"gene_id ""ENSG00000268027.1""; transcript_id ""ENST00000595395.1""; gene_type ""lincRNA""; gene_status ""NOVEL""; gene_name ""AC006129.2""; transcript_type ""lincRNA""; transcript_status ""KNOWN""; transcript_name ""AC006129.2-002""; level 2; havana_gene ""OTTHUMG00000182624.1""; havana_transcript ""OTTHUMT00000462746.1"";"	ENST00000595395.1
p33787	0.262228	0.0420271	2.22089	up	102.451	127.144	72.4891	246.406	27.2868	52.1861	46.2092	53.7009	-2.73021	-2.39611	-3.23831	-1.4915	-4.21803	-3.60998	-3.65877	-2.9739	ATGCTGAGCGAAGCTATAGGCTCTTGTTGGATAAAAGCTTTTTTAACAGACATGGTTTCA	uc002foi.3	16	+	89761255	89762772	89762772	89762772	3	"89761255,89761700,89762002,"	"89761478,89761753,89762772,"	CDK10	"proteinID=;alignID=uc002foi.3;kgID=uc002foi.3;mRNA=AB209829;spID=;refseq=;protAcc=;description=Homo sapiens cyclin-dependent kinase 10 (CDK10), transcript variant e, non-coding RNA.;rfamAcc=;tRnaName=;"	uc002foi.3		ENST00000331006	"ENST00000289805, ENST00000335360"
p4885	0.202501	0.00133143	2.19433	up	1074.88	1200.19	1062.64	1862.72	372.154	527.76	556.478	372.323	0.660963	0.842615	0.635438	1.4268	-0.448401	-0.271832	-0.068696	-0.180363	ACATTTACTGAGTCACACAAACCATACAGAACCTGTTCTAGGCACTAAATGGGGCAGGGT	ENST00000602874.1	14	+	74371969	74372339	74372339	74372339	1	"74371969,"	"74372339,"	ENSG00000270140.1	"gene_id ""ENSG00000270140.1""; transcript_id ""ENST00000602874.1""; gene_type ""sense_intronic""; gene_status ""NOVEL""; gene_name ""RP5-1021I20.6""; transcript_type ""sense_intronic""; transcript_status ""KNOWN""; transcript_name ""RP5-1021I20.6-001""; level 2; tag ""basic""; havana_gene ""OTTHUMG00000184057.1""; havana_transcript ""OTTHUMT00000467943.1"";"	ENST00000602874.1
p28886	0.202501	0.0043796	2.12926	up	644.374	770.138	556.126	1151.5	222.853	322.951	302.082	262.745	-0.0772429	0.202538	-0.29873	0.732904	-1.18821	-0.980397	-0.950081	-0.683253	ATGGAAAACCAGGCATTTGATCCCGAGAAAGGGAACTTCAACACTTTGTTGTGCAGGTGA	LIT3597	None	None	None	None	None	None	None	None	None	LIT3597	Accession=AY927607;Description=Homo sapiens mRNA sequence	CombinedLit_321_540
p28923	0.202501	0.0030508	2.06527	up	15750.2	11054.4	9041.36	16921.1	5031.18	5127.03	5420.76	3868.75	4.53409	4.0459	3.72433	4.61014	3.30852	3.00834	3.2154	3.19688	TGTCTGCCTATTCACCGATTTTGATTCTCAAACAAATGTGTCACAAAGTAAGGATTCTGA	TEAncRNAs|M18204.1	None	None	None	None	None	None	None	None	None	TEAncRNAs|M18204.1	"Characteristics ""TEA transcripts originate from the TEA promoter at the 5' of the array of joining (J) gene segments of the T-cell receptor alpha chain (TCRA) (de Villartay (1987) - http://www.ncbi.nlm.nih.gov/pubmed/3500476). Another noncoding transcript has been identified coming from a promoter within the J array (J-alpha 49).. TEA transcription extends up to ~71kb, covering the length of th…	lncRNAdb_58_506
p27286	0.258416	0.039878	2.14468	up	664.364	789.986	364.535	1498.11	243.978	316.211	270.875	239.524	-0.0331659	0.239247	-0.908085	1.11253	-1.05755	-1.01083	-1.1074	-0.816747	ATCTTTGATGCTCATGCTCATATTAAACAAGGTGGTAATGGGACCCCCCGGAAAGGTGTT	uc.413+	17	+	37566518	37566790	37566790	37566790	1	"37566518,"	"37566790,"	uc.413+	uc.413+	UCRs_147_272				"ENST00000394287, ENST00000394287"		"ENST00000264658, ENST00000264658"
p20308	0.202501	0.000264458	2.09227	up	339.908	255.725	285.509	316.313	120.132	137.707	130.178	70.2808	-0.999995	-1.38799	-1.2606	-1.13119	-2.07969	-2.21011	-2.16453	-2.58572	CTCAGTGGTTAAAGGAAAAACTTAACACACCATTTTCATACCAAAGGAATGTGAAACATG	TCONS_00025171	17	+	37916401	37920067	37920067	37920067	2	"37916401,37919128,"	"37916626,37920067,"	XLOC_012193	Gene_id=XLOC_012193;Gene_name=linc-ZPBP2-1;Transcript_id=TCONS_00025171;Transcript_name=linc-ZPBP2-1;	XLOC_012193						ENST00000293068
p22524	0.222992	0.0173356	2.13026	up	25195.4	17884.4	17857.5	30678.9	5982.4	7036.24	9728.92	10815	5.21188	4.73998	4.70624	5.46857	3.55835	3.46502	4.05919	4.67998	GGGGTCATTGGTACCTGGATTTTTCACCTTGAACAACTAAGTGATATCATTGGACTTGTT	TCONS_00008144	4	+	84010099	84010394	84010394	84010394	2	"84010099,84010197,"	"84010130,84010394,"	XLOC_003595	Gene_id=XLOC_003595;Gene_name=linc-MRPS18C-1;Transcript_id=TCONS_00008144;Transcript_name=linc-MRPS18C-1;	XLOC_003595						ENST00000426923
p33754	0.202501	0.00404289	2.59659	up	473.312	516.159	295.547	462.841	134.428	179.342	181.287	62.1483	-0.522349	-0.374764	-1.21075	-0.582021	-1.91747	-1.829	-1.68675	-2.76313	GAGGACCATAGGAGGTTTTAAGATTTATGTTTAGTCCGATAGGTGAGGTCTTTGATATTT	uc021pzu.1	10	+	122667788	122669035	122669035	122669035	1	"122667788,"	"122669035,"	AX747838	"proteinID=;alignID=uc021pzu.1;kgID=uc021pzu.1;mRNA=AX747838;spID=;refseq=;protAcc=;description=Homo sapiens cDNA FLJ35665 fis, clone SPLEN2017740.;rfamAcc=;tRnaName=;"	uc021pzu.1		ENST00000497136
p15930	0.202501	0.00325455	2.11972	up	1814.22	1172.24	1118.37	2073.58	487.852	765.51	570.719	423.473	1.41614	0.808615	0.709178	1.58152	-0.0578594	0.264709	-0.0322418	0.00535107	GCTTTTGCAAGCTTCAGGAAAACCTTTACTCACAGGTGAGTTCCACCTGAGGTTAATTTG	ENST00000522865.1	8	-	126934551	126963394	126963394	126963394	3	"126934551,126948483,126963157,"	"126934791,126948577,126963394,"	ENSG00000245164.2	"gene_id ""ENSG00000245164.2""; transcript_id ""ENST00000522865.1""; gene_type ""processed_transcript""; gene_status ""NOVEL""; gene_name ""RP11-622O11.2""; transcript_type ""processed_transcript""; transcript_status ""KNOWN""; transcript_name ""RP11-622O11.2-004""; level 2; havana_gene ""OTTHUMG00000165025.1""; havana_transcript ""OTTHUMT00000381470.1"";"	ENST00000522865.1
p32481	0.197168	4.42777e-05	2.50893	up	980.286	905.748	953.386	933.966	258.28	368.624	267.92	289.013	0.528062	0.436531	0.478918	0.430831	-0.975368	-0.789564	-1.12322	-0.545785	CCTCTGCTGAGTCCTACCTTTTCTTGCCAGGTAAGCACATCCTCTGGGTGTCACTATGCG	TCONS_00023944	15	+	57592502	57599984	57599984	57599984	6	"57592502,57593636,57595099,57595297,57598944,57599739,"	"57593122,57593790,57595211,57595329,57599266,57599984,"	XLOC_011264	Gene_id=XLOC_011264;Gene_name=linc-CGNL1-2;Transcript_id=TCONS_00023944;Transcript_name=linc-CGNL1-2;	XLOC_011264
p19760	0.202501	0.00160495	2.30209	up	298.451	283.802	262.256	401.695	100.236	105.848	94.2107	117.436	-1.18765	-1.2377	-1.38317	-0.786437	-2.34091	-2.58971	-2.63106	-1.84505	TAATATTTGATTTATTTTTCCAACTGGACTTCTTCCCGGGGCTCTTTCTGGGCCCAGCTG	TCONS_00023421	15	+	57592197	57599266	57599266	57599266	4	"57592197,57593636,57594546,57595297,"	"57593122,57593805,57595211,57599266,"	XLOC_011264	Gene_id=XLOC_011264;Gene_name=linc-CGNL1-2;Transcript_id=TCONS_00023421;Transcript_name=linc-CGNL1-2;	XLOC_011264
p28568	0.202501	0.00185555	2.16122	up	1532.24	1493.37	1408.55	2496.17	577.321	841.091	705.215	397.883	1.17243	1.15792	1.042	1.84911	0.18507	0.400549	0.273042	-0.0845728	GCATGTCAAGTGAAAAAGAACCCTCTAGCAGCACACTGATTTAGTTTGTAAGATTTTAAT	ASO1757	None	None	None	None	None	None	None	None	None	ASO1757	"Accession=AK057096;Description=Homo sapiens cDNA FLJ32534 fis, clone SMINT2000267."	asoverlaps_351_2032
p26704	0.202501	0.00110216	2.32139	up	3158.32	3800.12	3700.66	5455.94	1482.25	1832.13	1163.81	975.516	2.21594	2.50539	2.43557	2.97722	1.54541	1.52374	0.995768	1.20925	GAGACGATCTACACTTAATTTGGTCAAGTGTTATGAACATAGTTCATGTTAAGTCTCCAT	HIT000011323_04	16	-	21439589	21443807	21443807	21443807	2	"21439589,21442506,"	"21440078,21443807,"	HIX0012888	None	HIT000011323_04						ENST00000535190
p112	0.202501	0.0007714	2.06093	up	546.543	434.119	442.122	698.622	197.497	208.182	214.127	170.481	-0.314806	-0.624489	-0.629697	0.0119743	-1.36247	-1.61387	-1.44656	-1.3073	GATTTTTCTTATTCACTGTTTCCCATCAGGGAAAAAAGAATCCTCCCACCTCATGCCTTT	ENST00000577528.1	1	-	24865291	24882515	24882515	24882515	3	"24865291,24878378,24882306,"	"24866366,24878539,24882515,"	ENSG00000264443.1	"gene_id ""ENSG00000264443.1""; transcript_id ""ENST00000577528.1""; gene_type ""lincRNA""; gene_status ""NOVEL""; gene_name ""RP4-594I10.3""; transcript_type ""lincRNA""; transcript_status ""KNOWN""; transcript_name ""RP4-594I10.3-001""; level 2; tag ""basic""; havana_gene ""OTTHUMG00000179435.1""; havana_transcript ""OTTHUMT00000446336.1"";"	ENST00000577528.1					ENST00000374392	ENST00000374395
p33742	0.202501	0.000671951	2.11658	up	875.758	1009.19	879.812	1389.24	323.494	490.407	382.802	327.47	0.365392	0.592542	0.363053	1.00368	-0.650562	-0.377734	-0.608422	-0.365556	ACCTCAGCTTTAAGAACATGTGCAAGTTGAAGCCACTTTTAGAGAAGTGGCTAAATGATG	uc010plg.2	1	+	167190065	167365664	167365664	167365664	12	"167190065,167272710,167301706,167334703,167339397,167341153,167343344,167345265,167353093,167356417,167358824,167365522,"	"167190195,167272811,167301772,167334804,167339451,167341273,167343533,167345392,167353188,167356484,167358998,167365664,"	POU2F1	"proteinID=;alignID=uc010plg.2;kgID=uc010plg.2;mRNA=AK302525;spID=;refseq=;protAcc=;description=Homo sapiens POU class 2 homeobox 1 (POU2F1), transcript variant 4, non-coding RNA.;rfamAcc=;tRnaName=;"	uc010plg.2
p12599	0.20511	0.00922374	2.28892	up	3628.12	4933.17	4139.48	7511.9	1430.37	2263.59	1246.07	1856.86	2.41601	2.88186	2.59723	3.43857	1.49402	1.82882	1.09429	2.13787	TGAACAGCTCACTCCCCTTGCAAAACTTGACTGTAACTCCCTCTAGAAGAATTTTTGGAC	ENST00000503709.1	4	+	2938992	2963465	2963465	2963465	4	"2938992,2948599,2951879,2963080,"	"2939571,2948847,2952283,2963465,"	ENSG00000249673.1	"gene_id ""ENSG00000249673.1""; transcript_id ""ENST00000503709.1""; gene_type ""processed_transcript""; gene_status ""NOVEL""; gene_name ""NOP14-AS1""; transcript_type ""processed_transcript""; transcript_status ""KNOWN""; transcript_name ""NOP14-AS1-007""; level 2; havana_gene ""OTTHUMG00000160136.2""; havana_transcript ""OTTHUMT00000358160.1"";"	ENST00000503709.1			ENST00000416614
p29597	0.202501	0.00506063	3.2102	up	1788.47	1692.77	1017.9	3793.06	392.033	528.627	492.235	398.648	1.39551	1.33873	0.573383	2.45275	-0.373328	-0.269464	-0.245676	-0.0818033	CCACACCTGGATTGCCTGGTACTTAAATAAAATGCACTATGATGATTGAAGAAAAATATC	TCONS_00018105	10	+	6622469	6629063	6629063	6629063	4	"6622469,6624099,6625637,6627759,"	"6622889,6624163,6627674,6629063,"	XLOC_008370	Gene_id=XLOC_008370;Gene_name=linc-ITIH2-10;Transcript_id=TCONS_00018105;Transcript_name=linc-ITIH2-10;	XLOC_008370					ENST00000539722
p33400	0.202501	0.00539581	2.27796	up	895.187	671.747	479.184	1108.59	245.987	288.596	246.006	250.985	0.397049	0.00533962	-0.513562	0.678115	-1.04572	-1.14266	-1.24633	-0.749319	ACATCAAGTCATTTGTGAGTCATCAGATCTTCTCCTGAAAATGGGAGACACAGTAGGGCC	ENST00000541341.1	12	-	133398772	133424778	133424778	133424778	6	"133398772,133418103,133419596,133420612,133423628,133424670,"	"133398897,133418182,133419669,133420720,133423716,133424778,"	ENSG00000257072.1	"gene_id ""ENSG00000257072.1""; transcript_id ""ENST00000541341.1""; gene_type ""processed_transcript""; gene_status ""NOVEL""; gene_name ""RP11-46H11.10""; transcript_type ""processed_transcript""; transcript_status ""KNOWN""; transcript_name ""RP11-46H11.10-001""; level 2; tag ""basic""; tag ""readthrough_transcript""; havana_gene ""OTTHUMG00000167952.13""; havana_transcript ""OTTHUMT0000039728…	ENST00000541341.1		"ENST00000544093, ENST00000450791"
p33784	0.21603	0.0142525	2.18886	up	2698.09	2766.92	2433.51	5876.26	1121.16	1214.19	1013.94	1244.92	1.98873	2.04763	1.83082	3.08429	1.14261	0.93021	0.796876	1.56106	AACATCACGGAGACTCTGGTGTCCCTGAGGGTCCACACTGTGGATGACATCCAGCAGATC	uc002ddj.1	16	-	15226577	15229270	15229270	15229270	5	"15226577,15227120,15227346,15227651,15228058,"	"15226963,15227280,15227560,15227931,15229270,"	FLJ00285	"proteinID=;alignID=uc002ddj.1;kgID=uc002ddj.1;mRNA=AK131084;spID=;refseq=;protAcc=;description=Homo sapiens cDNA FLJ13314 fis, clone OVARC1001506, highly similar to POLYCYSTIN PRECURSOR.;rfamAcc=;tRnaName=;"	UCSC_4012_2252
p11005	0.202501	0.00158883	2.03441	up	1540.02	1374.46	1198.11	2187.65	532.538	790.98	623.933	455.312	1.17974	1.03822	0.808542	1.65877	0.0685825	0.311927	0.0963688	0.109938	AATGAAGTCAGCTGCTCTGAGTCAGTGTAAAATGACAGTATTGAGACTGATGTGGTTCCA	ENST00000602847.1	22	-	31372500	31374834	31374834	31374834	2	"31372500,31374706,"	"31372918,31374834,"	ENSG00000269987.1	"gene_id ""ENSG00000269987.1""; transcript_id ""ENST00000602847.1""; gene_type ""lincRNA""; gene_status ""NOVEL""; gene_name ""RP3-430N8.11""; transcript_type ""lincRNA""; transcript_status ""KNOWN""; transcript_name ""RP3-430N8.11-001""; level 2; tag ""basic""; havana_gene ""OTTHUMG00000183897.1""; havana_transcript ""OTTHUMT00000467408.1"";"	ENST00000602847.1						ENST00000397641
p29835	0.259298	0.0405562	2.17909	up	1223.99	3068.26	1439.64	2382.77	514.148	1228.89	983.638	339.668	0.848383	2.19677	1.07349	1.78203	0.0178795	0.947565	0.753106	-0.312793	GACCATCTCATAGGCATGACAACAAAAGACTCATGTGTTTGTTTTAACTTGGTGTGGTTT	TCONS_00028547	20	+	43808662	43819539	43819539	43819539	4	"43808662,43813687,43816861,43819186,"	"43808775,43813819,43817208,43819539,"	XLOC_013531	Gene_id=XLOC_013531;Gene_name=linc-SEMG1-1;Transcript_id=TCONS_00028547;Transcript_name=linc-SEMG1-1;	XLOC_013531						ENST00000243924
p29552	0.202501	0.000321949	2.29376	up	1421.12	1163.68	1152.23	1803.45	515.042	518.94	497.491	344.948	1.06382	0.798037	0.752214	1.38015	0.0203877	-0.296146	-0.230351	-0.290539	AAAGTACTGCACTTCACCTCTATCTCCTGGTATCTCTTCAATTCAAACACACCATTAATG	TCONS_00001429	1	-	24865094	24882323	24882323	24882323	3	"24865094,24878378,24882306,"	"24866366,24878539,24882323,"	XLOC_000744	Gene_id=XLOC_000744;Gene_name=linc-C1orf201-2;Transcript_id=TCONS_00001429;Transcript_name=linc-C1orf201-2;	XLOC_000744					ENST00000374392	ENST00000374395
p10914	0.205072	0.00843348	2.13195	up	817.538	1448.34	741.02	1265.16	285.774	546.883	360.552	352.33	0.266145	1.11375	0.11537	0.868706	-0.829428	-0.220483	-0.694816	-0.259991	ATTTCTTTTCCCGTTCAATTCATGGTTTCTGCCCAAACGGAGCCACGTGAGGACTTCTTT	ENST00000441379.1	21	+	46340965	46349593	46349593	46349593	4	"46340965,46346782,46347539,46347768,"	"46341242,46346919,46347582,46349593,"	ENSG00000227039.1	"gene_id ""ENSG00000227039.1""; transcript_id ""ENST00000441379.1""; gene_type ""antisense""; gene_status ""NOVEL""; gene_name ""ITGB2-AS1""; transcript_type ""antisense""; transcript_status ""KNOWN""; transcript_name ""ITGB2-AS1-001""; level 2; tag ""basic""; havana_gene ""OTTHUMG00000090253.1""; havana_transcript ""OTTHUMT00000206551.1"";"	ENST00000441379.1			ENST00000302347		ENST00000397846
p21639	0.202501	0.0035125	2.12527	up	312.863	416.899	345.029	537.467	112.547	239.452	151.35	107.397	-1.11961	-0.682881	-0.987424	-0.366364	-2.17378	-1.41198	-1.94714	-1.97397	CTGTGGCTTCCAGTTTCACAACTGCAATTCGGCATCTCTAATTTGCTTTTTTCCAGAAAC	TCONS_00029168	21	-	45225402	45230480	45230480	45230480	3	"45225402,45230111,45230466,"	"45226469,45230404,45230480,"	XLOC_014107	Gene_id=XLOC_014107;Gene_name=linc-CSTB-3;Transcript_id=TCONS_00029168;Transcript_name=linc-CSTB-3;	XLOC_014107
p27554	0.202501	0.00452553	2.02928	up	855.417	684.88	555.278	1117.8	243.906	385.853	309.999	271.572	0.331487	0.0332727	-0.300932	0.690049	-1.05798	-0.723661	-0.912759	-0.635585	TGTCCTGTGGTATGGTCTCTTCCAACTTCATGTACCAGCGTAAAGATTAAAGTGGAAAAC	uc.144-	4	-	83346664	83346869	83346869	83346869	1	"83346664,"	"83346869,"	uc.144-	uc.144-	uc.144-				ENST00000295470		ENST00000505846
p14143	0.23288	0.0232102	2.25892	up	91.8785	206.7	171.261	266.101	83.6974	74.8463	55.5224	35.3093	-2.88734	-1.69504	-1.99794	-1.38056	-2.60105	-3.08971	-3.39388	-3.5788	GGTTGGTATAAGTTCCTCAGATCAACAAAAACCCATTTTCCTGTAAGTCTTACATTTAGT	ENST00000412685.2	6	-	30259151	30294643	30294643	30294643	5	"30259151,30262247,30263908,30282045,30294130,"	"30260376,30262741,30264014,30282259,30294643,"	ENSG00000231074.3	"gene_id ""ENSG00000231074.3""; transcript_id ""ENST00000412685.2""; gene_type ""antisense""; gene_status ""KNOWN""; gene_name ""HCG18""; transcript_type ""antisense""; transcript_status ""KNOWN""; transcript_name ""HCG18-001""; level 2; tag ""basic""; havana_gene ""OTTHUMG00000031138.4""; havana_transcript ""OTTHUMT00000076242.4"";"	ENST00000412685.2			ENST00000376656
p17041	0.202501	0.00546016	2.13916	up	9400.55	8422.75	5928.45	13807.5	2911.75	3580.83	3642.13	3011.52	3.78953	3.65364	3.11544	4.31677	2.51951	2.49051	2.64169	2.8355	TCCAAGAAATTTGAACACACTGAAGGAAGTCAGCCTTCCCACCTGAAGATCAACATGCCT	ENST00000602863.1	X	-	73048922	73061505	73061505	73061505	5	"73048922,73050900,73053072,73057274,73061216,"	"73049066,73051041,73053209,73057338,73061505,"	ENSG00000229807.5	"gene_id ""ENSG00000229807.5""; transcript_id ""ENST00000602863.1""; gene_type ""non_coding""; gene_status ""KNOWN""; gene_name ""XIST""; transcript_type ""non_coding""; transcript_status ""KNOWN""; transcript_name ""XIST-008""; level 2; havana_gene ""OTTHUMG00000021839.4""; havana_transcript ""OTTHUMT00000467480.1"";"	TCONS_00016926;XLOC_008185;TCONS_00017074;XLOC_008185;TCONS_00017075;XLOC_008185
p3840	0.233863	0.0235212	2.38831	up	109.828	63.202	43.7187	80.3299	20.0077	40.8466	14.3564	23.5946	-2.6299	-3.40454	-3.96782	-3.10853	-4.66567	-3.96342	-5.34526	-4.16039	AGCAATGATATCTGAGACCCTATTGGTTCTCTTCTTCTGGAGAACGCTAATAGAGAGGCT	ENST00000547282.1	12	+	109029624	109034693	109034693	109034693	3	"109029624,109030170,109034649,"	"109029822,109030231,109034693,"	ENSG00000257221.1	"gene_id ""ENSG00000257221.1""; transcript_id ""ENST00000547282.1""; gene_type ""antisense""; gene_status ""NOVEL""; gene_name ""RP11-689B22.2""; transcript_type ""antisense""; transcript_status ""KNOWN""; transcript_name ""RP11-689B22.2-002""; level 2; tag ""basic""; havana_gene ""OTTHUMG00000169412.1""; havana_transcript ""OTTHUMT00000403907.1"";"	ENST00000547282.1						"ENST00000550948, ENST00000388962, ENST00000261401"
p34010	0.202501	0.00412142	3.81944	up	470.597	1223.24	437.604	726.65	111.012	201.581	205.845	68.9913	-0.530649	0.870059	-0.644516	0.0687218	-2.19359	-1.66035	-1.50346	-2.61243	CACTCCACATTCACATAATTCAACAATTTTCATATGGATCAGTATTAAAGAGGGTGTTGC	NR_024075	19	None	6952815	6952756	None	None	None	None	None	None	"RefSeqAccession=""NR_024075"";GenBankAccession=""NR_024075"";UniGeneID=""Hs.688043"";EntrezGeneID=""326342"";GeneSymbol=""EMR4P"";GeneName=""""egf-like module containing, mucin-like, hormone receptor-like 4 pseudogene"""";EnsemblID="""";TIGRID=""THC2581131"";GO="""";LOCUSLINK_ID=""326342"";ACCESSION_STRING=""ref|NR_024075|gb|AF489700|tc|THC2581131"";Description=""""Homo sapiens egf-like module c…	None
p33788	0.202501	0.00375305	2.05391	up	644.783	895.195	586.133	1117.24	308.584	395.702	292.482	219.735	-0.0763273	0.419623	-0.222915	0.689332	-0.718641	-0.6873	-0.996674	-0.941155	GAGTGAGTTCAGCCTGTAAAAAGGATGTTAAGCTGTGGGTAAAATATGCAAACGAAAAGA	uc021tnw.1	17	-	3907742	3910449	3910449	3910449	1	"3907742,"	"3910449,"	DKFZp761G0818	"proteinID=;alignID=uc021tnw.1;kgID=uc021tnw.1;mRNA=AK124719;spID=;refseq=;protAcc=;description=Homo sapiens cDNA FLJ42729 fis, clone BRAWH2010084.;rfamAcc=;tRnaName=;"	uc021tnw.1		ENST00000381638
p28298	0.236582	0.0252376	2.04458	up	828.809	824.496	581.252	912.477	400.988	495.707	293.472	131.364	0.285899	0.300933	-0.234978	0.39725	-0.340743	-0.362227	-0.991797	-1.68335	TAAGCCTTGCAAAATGAGTTGATGTCAAAATGGCAAGTAGCCACTTTCTGTTTTAAACTA	ASO2248	None	None	None	None	None	None	None	None	None	ASO2248	Accession=L08437;Description=Human autonomously replicating sequence (ARS) mRNA.	asoverlaps_839_801
p7221	0.203164	0.00706507	2.02757	up	105.111	143.896	144.569	162.566	45.9229	91.4589	40.8128	45.3351	-2.69323	-2.21755	-2.24239	-2.09151	-3.46702	-2.80052	-3.83793	-3.21822	GCATTGTTTTAGTAAACAGACACAACCTTGGCTTCAGGTCTTTTTTGTTTTCTGTCACCC	ENST00000584365.1	17	+	19053591	19054599	19054599	19054599	2	"19053591,19054527,"	"19053710,19054599,"	ENSG00000266664.1	"gene_id ""ENSG00000266664.1""; transcript_id ""ENST00000584365.1""; gene_type ""sense_intronic""; gene_status ""NOVEL""; gene_name ""RP11-160E2.21""; transcript_type ""sense_intronic""; transcript_status ""KNOWN""; transcript_name ""RP11-160E2.21-001""; level 2; tag ""basic""; havana_gene ""OTTHUMG00000179790.1""; havana_transcript ""OTTHUMT00000448153.1"";"	ENST00000584365.1				ENST00000344415
p17040	0.202501	0.0025705	2.07901	up	8192.31	7428.63	5250.5	10309.7	2733.41	2930.05	3370.17	2413.76	3.59106	3.47244	2.94024	3.89532	2.42833	2.20114	2.52973	2.51629	TTGCCTCATTTTCTCTTTTTGTTCACAAGAGTGGTCTGTGTCTTGTCTTAGACATATCTC	ENST00000445814.1	X	-	73047635	73051045	73051045	73051045	3	"73047635,73048902,73050900,"	"73047763,73049066,73051045,"	ENSG00000229807.5	"gene_id ""ENSG00000229807.5""; transcript_id ""ENST00000445814.1""; gene_type ""non_coding""; gene_status ""KNOWN""; gene_name ""XIST""; transcript_type ""non_coding""; transcript_status ""KNOWN""; transcript_name ""XIST-004""; level 2; havana_gene ""OTTHUMG00000021839.4""; havana_transcript ""OTTHUMT00000057242.1"";"	ENCODE_2190_437;TCONS_00016926;XLOC_008185;TCONS_00017074;XLOC_008185;TCONS_00017075;XLOC_008185
p26071	0.202501	0.000626083	2.00737	up	168.538	180.457	175.732	247.181	65.741	104.226	70.4303	62.2933	-2.01206	-1.89093	-1.96076	-1.48697	-2.94944	-2.612	-3.05075	-2.75977	AATCAATATCACTCTAGCTCGTGACTGAATCATTTCCTTCACCCACAGGTGGCAAGTGCA	uc002nyj.1	19	+	35657757	35660784	35660784	35660784	1	"35657757,"	"35660784,"	AX747741	"proteinID=;alignID=uc002nyj.1;kgID=uc002nyj.1;mRNA=AX747741;spID=;refseq=;protAcc=;description=Homo sapiens cDNA FLJ35488 fis, clone SMINT2008545.;rfamAcc=;tRnaName=;"	UCSC_2213_3027		ENST00000392217				ENST00000392218
p3416	0.237319	0.0257278	2.13732	up	289.174	197.762	185.591	314.952	55.3502	90.5444	90.1848	130.947	-1.2332	-1.75882	-1.88201	-1.13741	-3.19764	-2.81502	-2.69407	-1.68793	CCGAATATAGCAGCATACGAGAGGATCCACTTGCAAGTATTTCCCAGTTGTGTGTTCTTC	ENST00000536662.1	12	-	122237458	122240851	122240851	122240851	5	"122237458,122237752,122239612,122240536,122240784,"	"122237563,122237862,122239714,122240712,122240851,"	ENSG00000212694.4	"gene_id ""ENSG00000212694.4""; transcript_id ""ENST00000536662.1""; gene_type ""lincRNA""; gene_status ""NOVEL""; gene_name ""AC084018.1""; transcript_type ""lincRNA""; transcript_status ""KNOWN""; transcript_name ""AC084018.1-008""; level 2; havana_gene ""OTTHUMG00000128905.2""; havana_transcript ""OTTHUMT00000402179.1"";"	ENST00000536662.1						"ENST00000267205, ENST00000267197, ENST00000267197"
p28567	0.202501	0.0019547	2.31076	up	866.545	718.668	663.003	1178.71	219.247	443.129	281.184	230.865	0.350135	0.102745	-0.0451269	0.766604	-1.21175	-0.523988	-1.05351	-0.869869	GAAGCAAACCTGTTGGAAAACACAAGGAACTTGTCTATGCTAGCATATTTACTACAAAAA	ASO1708	None	None	None	None	None	None	None	None	None	ASO1708	"Accession=AK022798;Description=Homo sapiens cDNA FLJ12736 fis, clone NT2RP2000327."	asoverlaps_485_1746
p10858	0.202501	0.00392923	2.14865	up	405.98	311.378	299.795	534.751	139.751	198.506	158.821	79.736	-0.743731	-1.10391	-1.19016	-0.373672	-1.86144	-1.68253	-1.87762	-2.40362	CATGAACCATTGTTTGGGGAAACAATTGATTACCTGTGGAGAAGAAAGACGTAAAATAAA	ENST00000455170.1	21	+	34102662	34109784	34109784	34109784	3	"34102662,34105899,34109683,"	"34102972,34105968,34109784,"	ENSG00000238197.1	"gene_id ""ENSG00000238197.1""; transcript_id ""ENST00000455170.1""; gene_type ""processed_transcript""; gene_status ""NOVEL""; gene_name ""PAXBP1-AS1""; transcript_type ""processed_transcript""; transcript_status ""KNOWN""; transcript_name ""PAXBP1-AS1-003""; level 2; havana_gene ""OTTHUMG00000064979.3""; havana_transcript ""OTTHUMT00000193337.1"";"	ENST00000455170.1						ENST00000382499
p20932	0.205072	0.00853425	2.30427	up	983.341	957.613	582.719	1437.44	319.896	501.462	260.571	247.299	0.532552	0.516864	-0.231341	1.05289	-0.6667	-0.345574	-1.16335	-0.770661	TTCCAGCATCCTCAGAGCTTCAAGGCAAGTACAGCTGTTCTAAGTAATTTTCATCATTTC	TCONS_00004443	2	-	130324222	130351825	130351825	130351825	2	"130324222,130347818,"	"130324379,130351825,"	XLOC_002317	Gene_id=XLOC_002317;Gene_name=linc-HS6ST1-4;Transcript_id=TCONS_00004443;Transcript_name=linc-HS6ST1-4;	XLOC_002317
p22523	0.203164	0.0067059	2.20537	up	28650.1	21111.4	21075.6	31715.4	7285.48	7608.4	10381.3	10973.7	5.39726	4.9793	4.94529	5.5165	3.84265	3.57781	4.15282	4.70099	ATTTGCCAAAGAGGTAATAAGGTTTGGACTACATTTATGTCAGCAAAGAGGAGAGGACAG	TCONS_00008143	4	+	84009929	84010241	84010241	84010241	2	"84009929,84010209,"	"84010142,84010241,"	XLOC_003595	Gene_id=XLOC_003595;Gene_name=linc-MRPS18C-1;Transcript_id=TCONS_00008143;Transcript_name=linc-MRPS18C-1;	XLOC_003595						ENST00000426923
p28874	0.202501	0.00425143	2.04128	up	626.762	716.745	531.36	1110.87	241.932	318.863	301.656	242.485	-0.117223	0.0988798	-0.364451	0.68108	-1.0697	-0.998777	-0.952118	-0.799023	AGACTCTTCTACTTTGCAGATGAAAACAACGAGAAACTGTAAGTGGGTCTGCTGCAGGCT	LIT3572	None	None	None	None	None	None	None	None	None	LIT3572	Accession=AY927571;Description=Homo sapiens mRNA sequence	CombinedLit_229_805
p17038	0.202501	0.00527014	2.25669	up	5990.25	5617.09	3726.46	9093.47	1793.96	2108.09	2308.66	1860.45	3.1394	3.06917	2.44559	3.71422	1.82077	1.72615	1.98396	2.14066	TTTTTATAGCTCTTCATTGTTCCTATCTGCCAAATCATTATACTTCCTACAAGCAGTGCA	ENST00000433732.1	X	-	73047543	73049302	73049302	73049302	2	"73047543,73048902,"	"73047819,73049302,"	ENSG00000229807.5	"gene_id ""ENSG00000229807.5""; transcript_id ""ENST00000433732.1""; gene_type ""non_coding""; gene_status ""KNOWN""; gene_name ""XIST""; transcript_type ""non_coding""; transcript_status ""KNOWN""; transcript_name ""XIST-007""; level 2; havana_gene ""OTTHUMG00000021839.4""; havana_transcript ""OTTHUMT00000083630.1"";"	ENCODE_1116_676;TCONS_00016926;XLOC_008185;TCONS_00017074;XLOC_008185;TCONS_00017075;XLOC_008185
p26430	0.225166	0.0184278	2.08417	up	465.229	909.032	422.105	844.145	186.67	323.703	324.384	150.54	-0.547198	0.441751	-0.69654	0.284952	-1.44381	-0.977042	-0.847318	-1.48677	ACGGGTTTCTGTTCCAACTGGTTGATCAACTTCTTGAGTCAACAAGTCCCAAAACCATGT	uc003ttf.3	7	+	64141510	64147264	64147264	64147264	3	"64141510,64144464,64144712,"	"64141600,64144583,64147264,"	BC053669	"proteinID=;alignID=uc003ttf.3;kgID=uc003ttf.3;mRNA=BC053669;spID=;refseq=;protAcc=;description=Homo sapiens cDNA clone IMAGE:6146402, partial cds.;rfamAcc=;tRnaName=;"	uc003ttf.3				ENST00000423627
p26337	0.205072	0.00865384	2.23748	up	296.093	308.256	160.054	416.161	93.2057	137.999	91.409	76.2274	-1.19909	-1.11845	-2.09558	-0.735395	-2.44581	-2.20706	-2.67461	-2.46854	CAGTGTTTCCTCAACATGAAGATAGAAATAGATTTGTATAGTGTGCTCTTGTACCTCTAC	uc021zdc.1	6	-	99846536	99848504	99848504	99848504	2	"99846536,99848419,"	"99848187,99848504,"	BC033061	proteinID=;alignID=uc021zdc.1;kgID=uc021zdc.1;mRNA=BC033061;spID=;refseq=;protAcc=;description=Homo sapiens cDNA clone IMAGE:5266383.;rfamAcc=;tRnaName=;	uc021zdc.1		ENST00000438806				"ENST00000369242, ENST00000254759"
p33854	0.202501	0.00109127	2.10403	up	5848.23	4761.67	3799.96	6845.11	1725.83	2284.73	2190.69	1580.91	3.10479	2.83082	2.47377	3.30446	1.76491	1.84224	1.90829	1.90576	TCAGCTCCTGCAGAAGCCTCAGAACAAGCACATGATCTGTTGGACCTCTAATGATGGGCA	HIT000646059	1	-	205592915	205649630	205649630	205649630	2	"205592915,205649521,"	"205593019,205649630,"	HIX0028754	None	HIT000646059		"ENST00000468523, ENST00000367145, ENST00000289703"
p33985	0.202574	0.00597109	2.43312	up	551.874	370.081	703.035	411.865	143.966	273.697	187.737	84.2796	-0.300802	-0.854737	0.0394545	-0.750365	-1.81857	-1.21913	-1.63631	-2.32366	TTTGCAGTGACATACTTTAGAGCAGCACTGTCTGATAGGAATAGAATGTTAGCTTCATGT	NR_034072	1	None	109759720	109759779	None	None	None	None	None	None	"RefSeqAccession=""NR_034072"";GenBankAccession=""NR_034072"";UniGeneID="""";EntrezGeneID="""";GeneSymbol=""SARS"";GeneName=""seryl-tRNA synthetase"";EnsemblID="""";TIGRID=""THC2533122"";GO=""GO:0000166(nucleotide binding)|GO:0003723(RNA binding)|GO:0004828(serine-tRNA ligase activity)|GO:0005524(ATP binding)|GO:0005737(cytoplasm)|GO:0005739(mitochondrion)|GO:0005829(cytosol)|GO:0006412(translati…	None				"ENST00000369923, ENST00000369923"
p18323	0.202501	0.000307286	2.08874	up	40891.8	37439.3	33056	45334	14813.8	19846.7	16307.3	9288.68	5.91053	5.80583	5.59463	6.03191	4.86649	4.96104	4.80435	4.46048	CTTCTCAAGCTTTACCTTCTAACTTCTGCACCACCAGAAATTAAATTGATGGGCTTTTAA	TCONS_00019667	11	-	65266528	65268493	65268493	65268493	2	"65266528,65267106,"	"65266729,65268493,"	XLOC_009474	Gene_id=XLOC_009474;Gene_name=linc-SLC25A45-5;Transcript_id=TCONS_00019667;Transcript_name=linc-SLC25A45-5;	XLOC_009474
p25971	0.202501	0.000132	2.19331	up	153.671	203.84	202.227	223.312	64.8031	75.0569	75.1131	61.8184	-2.14529	-1.71514	-1.75816	-1.63348	-2.97017	-3.08566	-2.95789	-2.77081	CTGTTCATGACGTATATGATGTGACATATTTTTCCACCAGATATTATGGGATAGAAGATG	uc002flc.1	16	-	88709698	88712089	88712089	88712089	1	"88709698,"	"88712089,"	BC028224	"proteinID=;alignID=uc002flc.1;kgID=uc002flc.1;mRNA=BC028224;spID=;refseq=;protAcc=;description=Homo sapiens cDNA FLJ39808 fis, clone SPLEN2009081.;rfamAcc=;tRnaName=;"	UCSC_3554_2391		ENST00000261623				ENST00000244241
p3839	0.202501	0.00478758	2.51581	up	731.735	406.896	327.589	545.239	127.903	219.578	122.145	142.984	0.10618	-0.717918	-1.06225	-0.345649	-1.98926	-1.53698	-2.25642	-1.56107	TGTGTCTCCTTCAGAGACCTTGACAGAAAACATCACTCTAGAAGCAAAACAGGGAACAGG	ENST00000550306.1	12	+	109022462	109035094	109035094	109035094	3	"109022462,109028106,109034649,"	"109022525,109028198,109035094,"	ENSG00000257221.1	"gene_id ""ENSG00000257221.1""; transcript_id ""ENST00000550306.1""; gene_type ""antisense""; gene_status ""NOVEL""; gene_name ""RP11-689B22.2""; transcript_type ""antisense""; transcript_status ""KNOWN""; transcript_name ""RP11-689B22.2-001""; level 2; tag ""basic""; havana_gene ""OTTHUMG00000169412.1""; havana_transcript ""OTTHUMT00000403906.1"";"	ENST00000550306.1			"ENST00000550948, ENST00000388962"			ENST00000261401
p33470	0.202501	0.00105744	2.35272	up	15029	14787.3	11394.1	17740.8	4657.31	6757.63	6220.05	2767.26	4.46646	4.46563	4.058	4.67839	3.19712	3.40673	3.41383	2.71347	AGGTATTCCAGAAAAAGACATGGATGAAAGACGACGACTTCTTGAACAGAAAACACAAGA	ENST00000578389.1	17	+	30651496	30687684	30687684	30687684	4	"30651496,30678757,30685521,30687616,"	"30651544,30678931,30685660,30687684,"	ENSG00000265794.1	"gene_id ""ENSG00000265794.1""; transcript_id ""ENST00000578389.1""; gene_type ""processed_transcript""; gene_status ""NOVEL""; gene_name ""RP11-227G15.3""; transcript_type ""processed_transcript""; transcript_status ""KNOWN""; transcript_name ""RP11-227G15.3-002""; level 2; havana_gene ""OTTHUMG00000179570.1""; havana_transcript ""OTTHUMT00000447126.1"";"	ENST00000578389.1		"ENST00000394673, ENST00000394673, ENST00000536287"
p25038	0.202501	0.00526112	2.4165	up	409.245	499.089	294.624	782.292	131.455	170.417	182.968	124.443	-0.732175	-0.423284	-1.21527	0.175168	-1.94973	-1.90264	-1.67343	-1.76143	GAATAGGTAATGAAACAATCATCCAGTTAACAATCAGCAAGGTTCTTCAGAGCCTAATTA	XR_158897.1	16	+	31133291	31135380	31135380	31135380	2	"31133291,31135110,"	"31133919,31135380,"	LOC100996366	"ID=rna32862;Name=XR_158897.1;Parent=gene27777;Dbxref=GeneID:100996366,Genbank:XR_158897.1;gbkey=misc_RNA;product=uncharacterized LOC100996366;transcript_id=XR_158897.1|ID=gene27777;Name=LOC100996366;Dbxref=GeneID:100996366;gbkey=Gene;gene=LOC100996366"	XR_158897.1				ENST00000448516		"ENST00000317508, ENST00000394951, ENST00000394951"
p11006	0.202501	0.00414832	2.09845	up	1618.02	1725.36	1354.68	2835.27	570.87	742.423	812.346	593.418	1.25101	1.36624	0.985743	2.03288	0.168859	0.220527	0.477072	0.492131	ACTCAGGGGTTAATCCATAGGGCTTATTCTGGATACAGTTTTCTGATCTTACAGAGCCAG	ENST00000602955.1	22	-	31373501	31373844	31373844	31373844	2	"31373501,31373802,"	"31373723,31373844,"	ENSG00000269972.1	"gene_id ""ENSG00000269972.1""; transcript_id ""ENST00000602955.1""; gene_type ""lincRNA""; gene_status ""NOVEL""; gene_name ""RP3-430N8.10""; transcript_type ""lincRNA""; transcript_status ""KNOWN""; transcript_name ""RP3-430N8.10-001""; level 2; tag ""basic""; havana_gene ""OTTHUMG00000183898.1""; havana_transcript ""OTTHUMT00000467409.1"";"	ENST00000602955.1						ENST00000397641
p27484	0.202501	0.000434442	2.04821	up	2226.94	2220.51	1881.29	3076.67	776.541	1092.97	996.987	710.108	1.71185	1.73024	1.45951	2.15076	0.612759	0.778466	0.772552	0.75112	TGAGTGACTTATCGCTGTACCGTGGTCCCCTAGGTAAAATGACTCAACTAAGAATTACCA	uc.455-	20	-	34328378	34328623	34328623	34328623	1	"34328378,"	"34328623,"	uc.455-	uc.455-	uc.455-				ENST00000433027
p18066	0.202501	0.00303127	2.66672	up	322.2	329.643	193.061	408.005	66.9887	85.7952	127.787	83.2259	-1.07718	-1.02167	-1.82508	-0.763952	-2.92231	-2.89274	-2.19128	-2.34181	CCTCTGTGACGGATAACAGAAAAGAAAATTGAGGATCAGAAAATACGCACAATTTGCAAA	TCONS_00018108	10	+	6632923	6657409	6657409	6657409	3	"6632923,6638807,6657331,"	"6633096,6638856,6657409,"	XLOC_008370	Gene_id=XLOC_008370;Gene_name=linc-ITIH2-10;Transcript_id=TCONS_00018108;Transcript_name=linc-ITIH2-10;	XLOC_008370
p17290	0.260274	0.0410081	2.18657	down	15.4026	10.1524	26.9487	7.34186	16.4676	29.125	31.6609	17.2077	-5.46389	-6.04269	-4.66585	-6.56025	-4.9466	-4.45138	-4.20425	-4.61579	CAGCAATAAGGTGCTTCACATCATGAAGGGATATTTTTCCATCATCTTGGGATTTCATTC	ENST00000455570.1	Y	-	6338813	6341671	6341671	6341671	3	"6338813,6340853,6341535,"	"6338990,6341058,6341671,"	ENSG00000185700.6	"gene_id ""ENSG00000185700.6""; transcript_id ""ENST00000455570.1""; gene_type ""lincRNA""; gene_status ""KNOWN""; gene_name ""TTTY8B""; transcript_type ""lincRNA""; transcript_status ""KNOWN""; transcript_name ""TTTY8B-002""; level 2; havana_gene ""OTTHUMG00000040982.1""; havana_transcript ""OTTHUMT00000098353.1"";"	LIT2244;CombinedLit_320_540;TCONS_00017624;XLOC_008314;TCONS_00017583;XLOC_008314
p34643	0.255921	0.0376582	2.33013	down	4491.65	4514.24	2100.69	3500.15	4905.83	7601.96	4214.67	10331.1	2.72403	2.75383	1.61865	2.33681	3.27212	3.57659	2.85233	4.61394	CGAGATCACATTTCTCACTGCCTTTTGTCTGCCCAGTTTCACTAGAAGTAGGCCTCATCC	NR_024005	2	None	114357599	114357540	None	None	None	None	None	None	"RefSeqAccession=""NR_024005"";GenBankAccession=""NR_024005"";UniGeneID=""Hs.712940"";EntrezGeneID=""84771"";GeneSymbol=""DDX11L2"";GeneName=""DEAD/H (Asp-Glu-Ala-Asp/His) box polypeptide 11 like 2"";EnsemblID="""";TIGRID="""";GO="""";LOCUSLINK_ID=""84771"";ACCESSION_STRING=""ref|NR_024005|ref|NR_024004|gb|AK093685|gb|AX748260"";Description=""""Homo sapiens DEAD/H (Asp-Glu-Ala-Asp/His) box polype…	None
p33587	0.270992	0.0482588	2.11506	down	438.606	392.964	409.983	525.71	648.563	609.369	512.238	1356.8	-0.632214	-0.768182	-0.738577	-0.398271	0.352943	-0.0643969	-0.188208	1.68522	GCCGGATTTTGCTACTGCTTGCTCTTCTTACTTTAACTATTTCTGTGACTACCTCATGGC	ENST00000522735.1	8	+	30589763	30620863	30620863	30620863	8	"30589763,30601844,30608912,30610551,30612181,30614281,30618404,30620789,"	"30589887,30601977,30609035,30610622,30612304,30614404,30618446,30620863,"	ENSG00000104691.10	"gene_id ""ENSG00000104691.10""; transcript_id ""ENST00000522735.1""; gene_type ""processed_transcript""; gene_status ""KNOWN""; gene_name ""UBXN8""; transcript_type ""processed_transcript""; transcript_status ""KNOWN""; transcript_name ""UBXN8-008""; level 2; havana_gene ""OTTHUMG00000163851.3""; havana_transcript ""OTTHUMT00000375964.1"";"	ENST00000522735.1		"ENST00000523607, ENST00000380154"				"ENST00000414019, ENST00000414019"
p4046	0.226134	0.0186657	2.1652	down	1825.57	1671.38	1219.76	1411.34	2011.13	2203.36	2460.19	3912.59	1.42514	1.32039	0.834389	1.02646	1.98563	1.78992	2.07568	3.21313	TATCCAGGAAGTAGCAAGAAATGTGGATAATTACTGTACCTTCCTCATGGAAAAAGTTTT	ENST00000416253.1	13	-	50613527	50656114	50656114	50656114	7	"50613527,50618656,50619241,50623719,50642232,50649694,50655958,"	"50613871,50618904,50619368,50623798,50642299,50649789,50656114,"	ENSG00000231607.2	"gene_id ""ENSG00000231607.2""; transcript_id ""ENST00000416253.1""; gene_type ""processed_transcript""; gene_status ""KNOWN""; gene_name ""DLEU2""; transcript_type ""processed_transcript""; transcript_status ""KNOWN""; transcript_name ""DLEU2-007""; level 2; havana_gene ""OTTHUMG00000016927.1""; havana_transcript ""OTTHUMT00000044960.1"";"	ENST00000416253.1					ENST00000463474
p27066	0.205072	0.0085212	2.77899	down	496.988	1260.18	1009.45	988.479	1509.95	1895.07	1883.62	2554.95	-0.451928	0.912974	0.56135	0.512672	1.57213	1.57247	1.69042	2.5983	AGGATCTTGAAGGCTAACTGCAAGGAACTGTGCACACTGGAACTCAGTTGTAGATTTTTT	uc.313-	10	-	121340173	121340404	121340404	121340404	1	"121340173,"	"121340404,"	uc.313-	uc.313-	uc.313-						ENST00000369086
p5928	0.239148	0.026929	2.0745	down	123.427	304.971	145.539	243.029	310.477	519.349	259.51	217.72	-2.46149	-1.13391	-2.23274	-1.51141	-0.709818	-0.29501	-1.16923	-0.954445	GCAGTGTCCACCAAAGAAATTCTGAAAATTAAATGCTGTATTGAATACACAGGTAAAAGC	ENST00000565498.1	16	-	20754984	20777942	20777942	20777942	3	"20754984,20775202,20777922,"	"20755172,20775345,20777942,"	ENSG00000260510.1	"gene_id ""ENSG00000260510.1""; transcript_id ""ENST00000565498.1""; gene_type ""processed_transcript""; gene_status ""NOVEL""; gene_name ""AC004381.7""; transcript_type ""processed_transcript""; transcript_status ""KNOWN""; transcript_name ""AC004381.7-001""; level 2; tag ""basic""; havana_gene ""OTTHUMG00000177229.1""; havana_transcript ""OTTHUMT00000435922.1"";"	ENST00000565498.1			ENST00000440284			ENST00000396083
p19614	0.236363	0.0249614	2.11112	down	2256.33	1590.79	1200.74	1530.88	2527.02	2062.82	2469.13	3762.12	1.73077	1.24909	0.811705	1.14375	2.31506	1.69483	2.08091	3.15655	ACTGGAACTTATGCTGTAGACATTTCTTTGTGGTTTATCTAAAAACCAAAGAGAGTGGGT	TCONS_00024175	15	-	77649432	77712530	77712530	77712530	3	"77649432,77657504,77712347,"	"77649441,77657567,77712530,"	XLOC_011535	Gene_id=XLOC_011535;Gene_name=linc-PEAK1-1;Transcript_id=TCONS_00024175;Transcript_name=linc-PEAK1-1;	XLOC_011535					ENST00000381714
p27099	0.205847	0.00989878	2.88843	down	195.28	562.822	386.762	393.973	717.924	719.81	774.069	1076.71	-1.7996	-0.2499	-0.822696	-0.814442	0.499528	0.175903	0.407441	1.35164	CTTCAAGATCCTGTCCATTCTTATGAGCAATTCTGCAAAATAACCAGAATGCTATTACTT	uc.313+	10	+	121340173	121340404	121340404	121340404	1	"121340173,"	"121340404,"	uc.313+	uc.313+	UCRs_290_231						ENST00000369086
p19613	0.236982	0.0254186	2.129	down	2512.72	1726.08	1302.47	1723.09	2803.15	2341.22	2656.32	4238.41	1.88604	1.36685	0.929033	1.31439	2.46468	1.87747	2.18634	3.32853	CCCAAACTGGAACTTATGCTGTAGACATTTCTTTGTGGTTTATCTAAAAACCAAAGTTGA	TCONS_00024174	15	-	77638924	77712543	77712543	77712543	3	"77638924,77657504,77712347,"	"77638953,77657567,77712543,"	XLOC_011535	Gene_id=XLOC_011535;Gene_name=linc-PEAK1-1;Transcript_id=TCONS_00024174;Transcript_name=linc-PEAK1-1;	XLOC_011535					ENST00000381714
p383	0.256306	0.0378668	2.00698	down	2685.66	2876.13	3203.54	2096.52	4115.05	3232.91	3566.02	6555.3	1.98206	2.10348	2.22745	1.59739	3.01854	2.34305	2.61122	3.95767	ACAAAGAGAACTGTTGCTGTATTGGACACTTGCTCCCATCTACTTTCTTCTCTGGAATCC	ENST00000420598.1	1	-	143188508	143195834	143195834	143195834	5	"143188508,143189433,143190654,143194121,143195679,"	"143188589,143189487,143190700,143194342,143195834,"	ENSG00000232274.1	"gene_id ""ENSG00000232274.1""; transcript_id ""ENST00000420598.1""; gene_type ""lincRNA""; gene_status ""NOVEL""; gene_name ""BX571672.2""; transcript_type ""lincRNA""; transcript_status ""KNOWN""; transcript_name ""BX571672.2-005""; level 2; havana_gene ""OTTHUMG00000013472.1""; havana_transcript ""OTTHUMT00000037568.1"";"	ENCODE_1528_557		"ENST00000437267, ENST00000435913, ENST00000412204, ENST00000412204, ENST00000435913, ENST00000420598"
p31094	0.247484	0.0317828	2.40846	down	9677.9	13659.5	13527.3	8211.53	17692.7	11516.7	33808.6	26500	3.83148	4.35119	4.30559	3.56704	5.12271	4.17587	5.85623	5.97293	GAGAGAGAGACAGAAAAAAAAAAAGACGCTGTAAGGAACCCCAACAGGCTCGCCACCATT	ENST00000435312.1	17	+	46621712	46628610	46628610	46628610	7	"46621712,46622482,46622856,46625736,46627250,46627701,46628385,"	"46621774,46622719,46622926,46625825,46627308,46627764,46628610,"	ENSG00000230148.4	"gene_id ""ENSG00000230148.4""; transcript_id ""ENST00000435312.1""; gene_type ""processed_transcript""; gene_status ""NOVEL""; gene_name ""HOXB-AS1""; transcript_type ""antisense""; transcript_status ""KNOWN""; transcript_name ""HOXB-AS1-001""; level 2; tag ""basic""; havana_gene ""OTTHUMG00000132491.4""; havana_transcript ""OTTHUMT00000255667.1"";"	ENST00000435312.1			"ENST00000311626, ENST00000330070"			ENST00000464382
p28941	0.148363	1.97138e-05	9.78057	down	330.599	291.036	217.946	286.881	2091.65	1872	1956.41	2655.14	-1.04006	-1.20138	-1.65017	-1.27209	2.04227	1.5548	1.74512	2.6538	GTGCTTCCAGAAGATTTTTCTAACAGTGTTTGCAAGCTATAAAATAGTGCTTTCACTTAG	ENST00000440778.1	1	-	93775309	93804091	93804091	93804091	6	"93775309,93790191,93791325,93802933,93803786,93803930,"	"93775347,93790286,93791452,93803069,93803825,93804091,"	ENSG00000223745.2	"gene_id ""ENSG00000223745.2""; transcript_id ""ENST00000440778.1""; gene_type ""processed_transcript""; gene_status ""NOVEL""; gene_name ""RP4-717I23.3""; transcript_type ""processed_transcript""; transcript_status ""KNOWN""; transcript_name ""RP4-717I23.3-023""; level 2; havana_gene ""OTTHUMG00000010705.5""; havana_transcript ""OTTHUMT00000100384.1"";"	TCONS_00000564;XLOC_000918;TCONS_00000565;XLOC_000918;TCONS_00000566;XLOC_000918;TCONS_00000567;XLOC_000918;TCONS_00000568;XLOC_000918		ENST00000442860
p31239	0.222768	0.0171503	2.25222	down	297.977	312.764	234.349	233.459	656.678	301.206	469.811	521.632	-1.18994	-1.0975	-1.54548	-1.56937	0.370884	-1.08096	-0.312942	0.306113	GTAGAAGCAGGGCTGTAGCGAGTCAAACTCGAGCTGTGCTCCGCGAAGCCACGGCTGGGC	ENST00000448719.1	2	-	16080306	16082371	16082371	16082371	3	"16080306,16081095,16082273,"	"16080473,16081219,16082371,"	ENSG00000233718.1	"gene_id ""ENSG00000233718.1""; transcript_id ""ENST00000448719.1""; gene_type ""antisense""; gene_status ""KNOWN""; gene_name ""MYCNOS""; transcript_type ""antisense""; transcript_status ""KNOWN""; transcript_name ""MYCNOS-003""; level 2; tag ""basic""; havana_gene ""OTTHUMG00000151741.1""; havana_transcript ""OTTHUMT00000267897.1"";"	ENST00000448719.1			ENST00000281043
RNA95925|RNS_1007_94	0.262228	0.0419885	2.15404	down	15.1634	18.7035	16.4604	6.50557	23.109	22.3655	37.4027	12.4963	-5.48648	-5.1612	-5.37707	-6.73472	-4.45777	-4.83237	-3.96381	-5.07735	CGTTTTATAATTATGTTATAGTTAATAATAAGAATATTGTTGAAACATGTAAAATTTTAT														RNS_1007_94
p19615	0.238489	0.026675	2.22072	down	1043.89	725.064	499.584	553.485	1295.42	933.061	974.842	1596.09	0.618762	0.115529	-0.453415	-0.323996	1.35105	0.550258	0.740147	1.91955	TGTAGACATTTCTTTGTGGTTTATCTAAAAACCAAAGGGTCTGGCTCTGTACCTACGCTG	TCONS_00024176	15	-	77653750	77712525	77712525	77712525	3	"77653750,77657504,77712347,"	"77653773,77657567,77712525,"	XLOC_011535	Gene_id=XLOC_011535;Gene_name=linc-PEAK1-1;Transcript_id=TCONS_00024176;Transcript_name=linc-PEAK1-1;	XLOC_011535					ENST00000381714
p23518	0.205746	0.00971127	2.0733	down	14.5273	12.0637	24.5979	12.6939	20.4838	27.1639	37.6558	17.8302	-5.5483	-5.79384	-4.79754	-5.77033	-4.63175	-4.55195	-3.95408	-4.56453	ATTATTAACGGTCAACTGGGTTTGAAGCTTCTAAAACCTACTTCATTCCTTGGATTATGG	TCONS_00011941	6	+	122007929	122017769	122017769	122017769	3	"122007929,122014068,122017736,"	"122008137,122014140,122017769,"	XLOC_005451	Gene_id=XLOC_005451;Gene_name=linc-HSF2-2;Transcript_id=TCONS_00011941;Transcript_name=linc-HSF2-2;	XLOC_005451
p5071	0.22829	0.0201542	2.72878	down	1756.12	985.622	866.517	778.291	2585.97	1876.56	1475.42	3339.98	1.36918	0.558455	0.341085	0.16777	2.34833	1.55831	1.33803	2.98485	CACATCCTTGGTGCACCCTACAATTTTTGGCAAAGTCTTTGCTGATGGTGCAATACATGA	ENST00000561392.1	15	-	30297645	30338051	30338051	30338051	2	"30297645,30337913,"	"30297992,30338051,"	ENSG00000259647.1	"gene_id ""ENSG00000259647.1""; transcript_id ""ENST00000561392.1""; gene_type ""lincRNA""; gene_status ""NOVEL""; gene_name ""RP11-143J24.1""; transcript_type ""lincRNA""; transcript_status ""KNOWN""; transcript_name ""RP11-143J24.1-001""; level 2; tag ""basic""; havana_gene ""OTTHUMG00000172196.1""; havana_transcript ""OTTHUMT00000417288.1"";"	ENST00000561392.1
p3240	0.257449	0.0385195	2.12686	down	815.742	1426.95	1202.86	458.687	1624.57	1402.55	1369.3	1556.25	0.262973	1.09228	0.81426	-0.595028	1.67769	1.13826	1.23035	1.88308	GTCATCTCTGCAGCCACGTGCATTTTGTAAACTGGGAAGAATAAACAGACATTTCTGACA	ENST00000546135.1	12	-	64992857	65003239	65003239	65003239	2	"64992857,65003124,"	"64992996,65003239,"	ENSG00000256670.1	"gene_id ""ENSG00000256670.1""; transcript_id ""ENST00000546135.1""; gene_type ""antisense""; gene_status ""NOVEL""; gene_name ""RP11-338E21.1""; transcript_type ""antisense""; transcript_status ""KNOWN""; transcript_name ""RP11-338E21.1-001""; level 1; tag ""basic""; tag ""exp_conf""; havana_gene ""OTTHUMG00000168811.1""; havana_transcript ""OTTHUMT00000401158.1"";"	ENST00000546135.1						"ENST00000336061, ENST00000283172"
p12558	0.253864	0.0362563	2.10817	down	3485.43	3678.6	2756.85	3995.46	5506.3	3832.43	5357.38	9116.86	2.35812	2.45851	2.01081	2.52775	3.43871	2.58848	3.19843	4.43355	GTCCATGTCCCCATGCAGCACCAGAGAAAATTTCAAAAATGATGGTGTCGTCTGAAGAAA	ENST00000513255.1	4	-	183693717	183695084	183695084	183695084	2	"183693717,183694682,"	"183693759,183695084,"	ENSG00000248694.1	"gene_id ""ENSG00000248694.1""; transcript_id ""ENST00000513255.1""; gene_type ""antisense""; gene_status ""NOVEL""; gene_name ""RP11-18D7.2""; transcript_type ""antisense""; transcript_status ""KNOWN""; transcript_name ""RP11-18D7.2-001""; level 2; tag ""basic""; havana_gene ""OTTHUMG00000160687.2""; havana_transcript ""OTTHUMT00000361752.2"";"	ENST00000513255.1			ENST00000406950

## Sheet: Sheet2
# Fold Change cut-off: 2.0 # Column A: ProbeName, it represents probe name. # Column B: p, p-value from unpaired t-test.Fold change, positive value indicates up-regulation and negative value indicates down-regulation. # Column C: Log Fold change, log2 value of absolute fold change. Positive value indicates up-regulation and negative value indicates down-regulation. # Column D: Absolute Fold chang…
