# Supplementary material for: Expression Signatures of Long Noncoding RNAs in Adolescent Idiopathic Scoliosis
Source: Biomed Res Int. 2015 Sep 1;2015:276049. doi: 10.1155/2015/276049 (PMC4569756; doi:10.1155/2015/276049)
Supplement: Supplementary file 1 — Tens of thousands lncRNAs and mRNAs were examined in microarray, hundreds of which were differently expressed in AIS group compared to NC group. Detailed information of differently expressed lncRNAs and mRNAs was listed Table S1 and Table S2, respectively. Table S3 contains the differentially expressed enhancer-like lncRNAs and their nearby coding genes (distance < 300 kb). [file 276049.f1.zip › Table S2 mRNA.xls]

## Sheet: Sheet1
Table S2 Differentially expressed lncRNAs in AIS group compared to NC group. # Fold Change cut-off: 2.0 # Condition pairs: AIS vs NC. A represents sample from AIS group. N represents sample from NC group. # Column A: ProbeName, it represents probe name. # Column B: p (Corr), corrected p-value calculated using Benjamini Hochberg FDR method. # Column C: p, p-value calculated using unpaired t-test. …
ProbeName	p (Corr)	p	FC (abs)	Regulation	A1:gProcessedSignal(raw)	A2:gProcessedSignal(raw)	A3:gProcessedSignal(raw)	A4:gProcessedSignal(raw)	N1:gProcessedSignal(raw)	N2:gProcessedSignal(raw)	N3:gProcessedSignal(raw)	N4:gProcessedSignal(raw)	A1:gProcessedSignal(normalized)	A2:gProcessedSignal(normalized)	A3:gProcessedSignal(normalized)	A4:gProcessedSignal(normalized)	N1:gProcessedSignal(normalized)	N2:gProcessedSignal(normalized)	N3:gProcessedSignal(normalized)	N4:gProcessedSignal(normalized)	mRNA_ProbeName	Sequence	PrimaryAccession	RefSeqAccession	GenbankAccession	UniGeneID	EntrezGeneID	GeneSymbol	GeneName	EnsemblID	TIGRID	GO	Description	GenomicCoordinates	Cytoband
A_23_P46903	0.214556	0.0138765	2.10463	up	640.547	1067.24	506.542	1221.49	296.47	417.859	297.342	216.24	-0.0858364	0.673235	-0.43346	0.818028	-0.776419	-0.608699	-0.9729	-0.964286	A_23_P46903	GGATTTCCATAAGTTTTACTTTGAGAATCTCCTGTCCAAGAACAGCAAGCCTATCCATAC	NM_172171	NM_172171	NM_172171	Hs.523045	818	CAMK2G	calcium/calmodulin-dependent protein kinase II gamma	ENST00000474131	NP1250648	GO:0000166(nucleotide binding)|GO:0004683(calmodulin-dependent protein kinase activity)|GO:0004723(calcium-dependent protein serine/threonine phosphatase activity)|GO:0005516(calmodulin binding)|GO:0005524(ATP binding)|GO:0005654(nucleoplasm)|GO:0005829(cytosol)|GO:0005886(plasma membrane)|GO:0005954(calcium- and calmodulin-dependent protein kinase complex)|GO:0006468(protein phosphorylation)|GO:…	"Homo sapiens calcium/calmodulin-dependent protein kinase II gamma (CAMK2G), transcript variant 1, mRNA [NM_172171]"	chr10:75576809-75574975	hs|10q22.2
A_23_P144497	0.231613	0.0222195	2.04602	up	15388.9	18973.6	9277.68	24881.1	6513.09	8890.33	6815.07	3601.09	4.50061	4.82527	3.76155	5.16637	3.68097	3.80245	3.54563	3.09344	A_23_P144497	CCAAATCCGGAAGAAGATGATGGAAATCATGACCCGAGAGGTGCAGACAAATGACTTGAA	NM_001006	NM_001006	NM_001006	Hs.356572	6189	RPS3A	ribosomal protein S3A	ENST00000515818	THC2546090	GO:0003723(RNA binding)|GO:0003735(structural constituent of ribosome)|GO:0005515(protein binding)|GO:0005622(intracellular)|GO:0005634(nucleus)|GO:0005730(nucleolus)|GO:0005737(cytoplasm)|GO:0005829(cytosol)|GO:0005840(ribosome)|GO:0006412(translation)|GO:0006413(translational initiation)|GO:0006414(translational elongation)|GO:0006415(translational termination)|GO:0006917(induction of apoptosis…	"Homo sapiens ribosomal protein S3A (RPS3A), mRNA [NM_001006]"	chr4:152024154-152024213	hs|4q31.3
A_33_P3227284	0.202501	0.000785013	2.48579	up	535.678	565.131	389.265	797.743	171.866	199.299	186.295	142.559	-0.343773	-0.243995	-0.81339	0.203385	-1.56302	-1.67678	-1.64744	-1.56536	A_33_P3227284	GTTGAAGCTTTGCTTATTGTAACAGGCTTTTATTTCCAGGTAATATGTCTTGGAAGACTT	NM_181672	NM_181672	NM_181672	Hs.405410	8473	OGT	O-linked N-acetylglucosamine (GlcNAc) transferase (UDP-N-acetylglucosamine:polypeptide-N-acetylglucosaminyl transferase)	ENST00000373719	THC2466347	"GO:0005515(protein binding)|GO:0005634(nucleus)|GO:0005730(nucleolus)|GO:0005737(cytoplasm)|GO:0005813(centrosome)|GO:0005829(cytosol)|GO:0006493(protein O-linked glycosylation)|GO:0007165(signal transduction)|GO:0007584(response to nutrient)|GO:0008047(enzyme activator activity)|GO:0008375(acetylglucosaminyltransferase activity)|GO:0016262(protein N-acetylglucosaminyltransferase activity)|GO:00…	"Homo sapiens O-linked N-acetylglucosamine (GlcNAc) transferase (UDP-N-acetylglucosamine:polypeptide-N-acetylglucosaminyl transferase) (OGT), transcript variant 1, mRNA [NM_181672]"	chrX:70795533-70795592	hs|Xq13.1
A_23_P152919	0.202501	0.00132614	2.22467	up	1540.03	1299.91	1111.9	2085.47	469.491	636.224	500.646	468.248	1.17975	0.957765	0.700818	1.58976	-0.113207	-0.00217819	-0.221232	0.150354	A_23_P152919	CAACTTCGACATTTGGGCAATGCCATCAAACAGGTTACTATGAAAAAGGATTATCAACAG	NM_002532	NM_002532	NM_002532	Hs.584784	4927	NUP88	nucleoporin 88kDa	ENST00000543132	THC2469383	GO:0005215(transporter activity)|GO:0005634(nucleus)|GO:0005643(nuclear pore)|GO:0005730(nucleolus)|GO:0005829(cytosol)|GO:0005975(carbohydrate metabolic process)|GO:0008645(hexose transport)|GO:0010827(regulation of glucose transport)|GO:0015031(protein transport)|GO:0015758(glucose transport)|GO:0016032(viral reproduction)|GO:0051028(mRNA transport)|GO:0055085(transmembrane transport)	"Homo sapiens nucleoporin 88kDa (NUP88), mRNA [NM_002532]"	chr17:5290336-5290120	hs|17p13.2
A_33_P3209651	0.203164	0.00655243	2.23354	up	188.26	275.538	123.814	276.036	68.3087	83.0878	71.9523	64.4514	-1.85242	-1.28033	-2.46596	-1.32768	-2.89416	-2.93901	-3.01991	-2.71063	A_33_P3209651	GTCGCTTACTGGAAATTATTGTATTGTCTTTATTTTATTAAAGCAACTATGTTTTAAATG	NM_020945	NM_020945	NM_020945	Hs.287379	57705	WDFY4	WDFY family member 4	ENST00000325239	THC2604223	GO:0005488(binding)|GO:0016020(membrane)|GO:0016021(integral to membrane)	"Homo sapiens WDFY family member 4 (WDFY4), mRNA [NM_020945]"	chr10:50190940-50190999	hs|10q11.23
A_33_P3404331	0.204725	0.00785272	2.10405	up	3317.78	4041.45	2268.72	5470.42	1290.07	1661.99	1600.35	914.309	2.287	2.59422	1.72966	2.98104	1.34508	1.38313	1.45529	1.11576	A_33_P3404331	GATAGAATAAGTGAAACACGGAAACTGAGTATGGGATCTGATGATGCTGCCTACACACAA	NM_015093	NM_015093	NM_015093	Hs.269775	23118	TAB2	TGF-beta activated kinase 1/MAP3K7 binding protein 2	ENST00000392282	THC2468336	GO:0000187(activation of MAPK activity)|GO:0002218(activation of innate immune response)|GO:0002224(toll-like receptor signaling pathway)|GO:0002755(MyD88-dependent toll-like receptor signaling pathway)|GO:0002756(MyD88-independent toll-like receptor signaling pathway)|GO:0005515(protein binding)|GO:0005622(intracellular)|GO:0005737(cytoplasm)|GO:0005829(cytosol)|GO:0005886(plasma membrane)|GO:00…	"Homo sapiens TGF-beta activated kinase 1/MAP3K7 binding protein 2 (TAB2), mRNA [NM_015093]"	chr6:149700594-149700653	hs|6q25.1
A_23_P102471	0.25619	0.0378042	2.02668	up	235.746	248.164	191.244	533.424	119.601	158.872	125.694	54.7255	-1.5279	-1.43129	-1.83873	-0.377255	-2.08608	-2.00385	-2.2151	-2.94663	A_23_P102471	AACCCTTTTTCCATAGTGTTAACTGTCAGTGCCCATGGGCTATCAACTTAATAAGATATT	NM_000251	NM_000251	NM_000251	Hs.597656	4436	MSH2	"mutS homolog 2, colon cancer, nonpolyposis type 1 (E. coli)"	ENST00000543555	THC2542361	"GO:0000166(nucleotide binding)|GO:0000228(nuclear chromosome)|GO:0000287(magnesium ion binding)|GO:0000400(four-way junction DNA binding)|GO:0000403(Y-form DNA binding)|GO:0000404(loop DNA binding)|GO:0000406(double-strand/single-strand DNA junction binding)|GO:0000710(meiotic mismatch repair)|GO:0001701(in utero embryonic development)|GO:0003677(DNA binding)|GO:0003684(damaged DNA binding)|GO:0…	"Homo sapiens mutS homolog 2, colon cancer, nonpolyposis type 1 (E. coli) (MSH2), mRNA [NM_000251]"	chr2:47710161-47710220	hs|2p21
A_23_P70095	0.224511	0.0180568	2.0526	up	11285.2	9507.69	6108.95	13364.2	3440.58	3131.3	3956.63	4277.44	4.05315	3.82844	3.15871	4.26969	2.76028	2.29698	2.76118	3.34176	A_23_P70095	AAGATCAGAAGCCAGTCATGGATGACCAGCGCGACCTTATCTCCAACAATGAGCAACTGC	NM_001025158	NM_001025158	NM_001025158	Hs.436568	972	CD74	"CD74 molecule, major histocompatibility complex, class II invariant chain"	ENST00000523813	THC2590686	"GO:0000187(activation of MAPK activity)|GO:0001516(prostaglandin biosynthetic process)|GO:0001540(beta-amyloid binding)|GO:0001961(positive regulation of cytokine-mediated signaling pathway)|GO:0002606(positive regulation of dendritic cell antigen processing and presentation)|GO:0002792(negative regulation of peptide secretion)|GO:0002830(positive regulation of type 2 immune response)|GO:0002906…	"Homo sapiens CD74 molecule, major histocompatibility complex, class II invariant chain (CD74), transcript variant 3, mRNA [NM_001025158]"	chr5:149792281-149792222	hs|5q32
A_33_P3367565	0.203164	0.0068644	2.14267	up	1045.48	1200.32	777.727	1848.59	448.696	564.482	433.63	287.954	0.620958	0.842762	0.185122	1.41582	-0.178563	-0.174787	-0.428558	-0.551082	A_33_P3367565	CATATGTCGAAGTCTGTTTGGACAAAAATGCCAAAGGTGCTAAGACTTATATTTAATACC	ENST00000355681		AK023681	Hs.189409	23048	FNBP1	formin binding protein 1	ENST00000355681	THC2470547	GO:0005515(protein binding)|GO:0005737(cytoplasm)|GO:0005764(lysosome)|GO:0005856(cytoskeleton)|GO:0005886(plasma membrane)|GO:0005938(cell cortex)|GO:0006897(endocytosis)|GO:0007399(nervous system development)|GO:0008289(lipid binding)|GO:0016023(cytoplasmic membrane-bounded vesicle)|GO:0042802(identical protein binding)	formin binding protein 1 [Source:HGNC Symbol;Acc:17069] [ENST00000355681]	chr9:132658152-132658093	hs|9q34.11
A_23_P49643	0.202501	0.000548691	2.09377	up	662.732	577.274	429.975	699.762	206.016	252.377	229.85	185.177	-0.0367155	-0.213323	-0.669888	0.0143251	-1.30155	-1.33613	-1.34433	-1.18802	A_23_P49643	CATCTGCCAGGAAGGTTGAGGACTCCCAGGTTTCACCCACTGGAGGCTCAACCTAAGGAA	NM_006613	NM_006613	NM_006613	Hs.567416	10750	GRAP	GRB2-related adaptor protein	ENST00000284154	THC2470926	GO:0005070(SH3/SH2 adaptor activity)|GO:0005737(cytoplasm)|GO:0007265(Ras protein signal transduction)|GO:0007267(cell-cell signaling)	"Homo sapiens GRB2-related adaptor protein (GRAP), mRNA [NM_006613]"	chr17:19042562-19042621	hs|17p11.2
A_23_P2967	0.202501	0.00243219	2.18682	up	1492.47	1510.36	1278.58	2595.28	564.708	706.21	584.414	518.503	1.13449	1.17424	0.902328	1.90528	0.153202	0.148384	0.00196838	0.297435	A_23_P2967	AGTACAGCTGAATCTGTCTTTCATTCGACCCCCTGAAAACCCTGCTTTGCTGTTAATCAC	NM_003917	NM_003917	NM_003917	Hs.343244	8906	AP1G2	"adaptor-related protein complex 1, gamma 2 subunit"	ENST00000557391	THC2573744	GO:0000139(Golgi membrane)|GO:0005488(binding)|GO:0005515(protein binding)|GO:0005768(endosome)|GO:0005794(Golgi apparatus)|GO:0005798(Golgi-associated vesicle)|GO:0006886(intracellular protein transport)|GO:0008565(protein transporter activity)|GO:0010008(endosome membrane)|GO:0016020(membrane)|GO:0016192(vesicle-mediated transport)|GO:0030117(membrane coat)|GO:0030121(AP-1 adaptor complex)|GO:0…	"Homo sapiens adaptor-related protein complex 1, gamma 2 subunit (AP1G2), mRNA [NM_003917]"	chr14:24029590-24029531	hs|14q11.2
A_23_P209055	0.205072	0.00873869	3.1641	up	10486.5	15185.9	6052.01	14184	2550.85	3723.99	1627.18	3260.03	3.94725	4.50401	3.1452	4.35558	2.3286	2.54706	1.47928	2.9499	A_23_P209055	GCCTCAGGCACAAGAAAATGTGGACTATGTGATCCTCAAACATTGACACTGGATGGGCTG	NM_001771	NM_001771	NM_001771	Hs.579691	933	CD22	CD22 molecule	ENST00000419549	THC2486527	GO:0005515(protein binding)|GO:0005529(sugar binding)|GO:0005886(plasma membrane)|GO:0005887(integral to plasma membrane)|GO:0007155(cell adhesion)|GO:0009897(external side of plasma membrane)	"Homo sapiens CD22 molecule (CD22), transcript variant 1, mRNA [NM_001771]"	chr19:35837555-35837614	hs|19q13.12
A_33_P3226039	0.202501	0.00429285	2.05858	up	401.217	651.564	412.949	716.33	165.027	242.086	254.13	156.703	-0.760759	-0.0386724	-0.728179	0.0480852	-1.6216	-1.39619	-1.19945	-1.42888	A_33_P3226039	CGTATATGCAACATTGCGCCATTAAAAGCTTATTTCTCTGTACACAAAATGGGTAAAATC	ENST00000393359		BC019841	Hs.592796	9392	TGFBRAP1	"transforming growth factor, beta receptor associated protein 1"	ENST00000393359	THC2474585	"GO:0005083(small GTPase regulator activity)|GO:0005160(transforming growth factor beta receptor binding)|GO:0005515(protein binding)|GO:0005737(cytoplasm)|GO:0006355(regulation of transcription, DNA-dependent)|GO:0006886(intracellular protein transport)|GO:0007165(signal transduction)|GO:0007179(transforming growth factor beta receptor signaling pathway)|GO:0016020(membrane)|GO:0016192(vesicle-m…	"transforming growth factor, beta receptor associated protein 1 [Source:HGNC Symbol;Acc:16836] [ENST00000393359]"	chr2:105882020-105881961	hs|2q12.1
A_23_P200404	0.208081	0.0107416	2.14456	up	343.827	464.77	279.966	717.891	161.084	193.294	172.044	104.729	-0.98346	-0.526063	-1.28889	0.0512266	-1.65649	-1.72092	-1.76225	-2.01026	A_23_P200404	GTAAAGACTTGGTTATGTTTATCTAATGTTGGGTCCAAGAAGGAATTTCTTTCCATCCCT	NM_001625	NM_001625	NM_001625	Hs.470907	204	AK2	adenylate kinase 2	ENST00000354858	THC2550469	"GO:0000166(nucleotide binding)|GO:0004017(adenylate kinase activity)|GO:0005524(ATP binding)|GO:0005739(mitochondrion)|GO:0005743(mitochondrial inner membrane)|GO:0005758(mitochondrial intermembrane space)|GO:0015949(nucleobase, nucleoside and nucleotide interconversion)|GO:0016740(transferase activity)|GO:0055086(nucleobase, nucleoside and nucleotide metabolic process)"	"Homo sapiens adenylate kinase 2 (AK2), nuclear gene encoding mitochondrial protein, transcript variant 1, mRNA [NM_001625]"	chr1:33478807-33478748	hs|1p35.1
A_24_P76300	0.202501	0.0030563	2.13714	up	835.819	788.788	685.461	1209.3	219.758	385.104	390.501	292.89	0.29805	0.237058	0.00293255	0.803566	-1.20839	-0.726466	-0.579696	-0.526561	A_24_P76300	ATGGAAAAGACTGTTATGAAGCCAGATGAACCTTTCTCCAGTCTTCCTTCACTATTTTTT	ENST00000317656		AB095924	Hs.649031				ENST00000317656	THC2476043		zinc finger protein 154 [Source:HGNC Symbol;Acc:12939] [ENST00000512439]	chr19:58209187-58209128	hs|19q13.43
A_23_P251705	0.202501	0.00264226	2.4482	up	1202.29	1035.04	906.498	1804.62	355.554	555.057	474.511	223.578	0.822575	0.629041	0.406161	1.38108	-0.514235	-0.199077	-0.298579	-0.91614	A_23_P251705	TCAATGTCAGCATGAAGAATGCCTTTAAGCTTCACAACAAGGAGACTGAGGAGATACATC	NM_015185	NM_015185	NM_015185	Hs.54697	23229	ARHGEF9	Cdc42 guanine nucleotide exchange factor (GEF) 9	ENST00000374872	THC2510443	GO:0005085(guanyl-nucleotide exchange factor activity)|GO:0005089(Rho guanyl-nucleotide exchange factor activity)|GO:0005622(intracellular)|GO:0005737(cytoplasm)|GO:0005829(cytosol)|GO:0006915(apoptosis)|GO:0007264(small GTPase mediated signal transduction)|GO:0007268(synaptic transmission)|GO:0008624(induction of apoptosis by extracellular signals)|GO:0034220(ion transmembrane transport)|GO:0035…	"Homo sapiens Cdc42 guanine nucleotide exchange factor (GEF) 9 (ARHGEF9), transcript variant 1, mRNA [NM_015185]"	chrX:62875523-62875464	hs|Xq11.1
A_23_P25525	0.221442	0.016501	2.11258	up	1337.92	1400.46	809.27	2381.22	413.891	644.313	638.627	393.275	0.976776	1.06525	0.242478	1.78109	-0.295051	0.0160475	0.129952	-0.10138	A_23_P25525	AAGGCTTATCTTTGTGTCAAAACGGAGAGTCACCCAACTGTGTGGAAGACAAGATGCTCT	NM_002097	NM_002097	NM_002097	Hs.445977	2971	GTF3A	general transcription factor IIIA	ENST00000470606	NP1175479	"GO:0003677(DNA binding)|GO:0003723(RNA binding)|GO:0005622(intracellular)|GO:0005634(nucleus)|GO:0005654(nucleoplasm)|GO:0006355(regulation of transcription, DNA-dependent)|GO:0006383(transcription from RNA polymerase III promoter)|GO:0008270(zinc ion binding)|GO:0009303(rRNA transcription)|GO:0046872(metal ion binding)"	"Homo sapiens general transcription factor IIIA (GTF3A), mRNA [NM_002097]"	chr13:28009646-28009705	hs|13q12.2
A_23_P86283	0.202501	0.00289729	2.07005	up	5340.39	6312.86	4690.24	8772.65	2080.58	2729.05	3080.46	1595.8	2.97373	3.23764	2.77745	3.6624	2.03461	2.09861	2.40005	1.91929	A_23_P86283	CATCATAAAACAGTCCCTTCAAACACACAATTGTTCTGCTGAAGAGTTGTCATCAACAAT	NM_006762	NM_006762	NM_006762	Hs.371021	7805	LAPTM5	lysosomal protein transmembrane 5	ENST00000294507	THC2579610	GO:0005764(lysosome)|GO:0005765(lysosomal membrane)|GO:0005887(integral to plasma membrane)|GO:0006810(transport)|GO:0016020(membrane)	"Homo sapiens lysosomal protein transmembrane 5 (LAPTM5), mRNA [NM_006762]"	chr1:31205902-31205843	hs|1p35.2
A_33_P3250671	0.204725	0.00783631	2.60187	up	3282.26	2534.94	2275.44	5679.99	992.91	983.686	805.47	1102	2.27148	1.9213	1.73393	3.03528	0.96736	0.626485	0.464809	1.38513	A_33_P3250671	AGCCAAGGTCATTGCAGAGTGCACACTTAAGGAGAGCGCTGCCATCAACCAGATCCTGGG	NM_003202	NM_003202	NM_003202	Hs.573153	6932	TCF7	"transcription factor 7 (T-cell specific, HMG-box)"	ENST00000522561	THC2513557	"GO:0003682(chromatin binding)|GO:0003700(sequence-specific DNA binding transcription factor activity)|GO:0005515(protein binding)|GO:0005634(nucleus)|GO:0005667(transcription factor complex)|GO:0006355(regulation of transcription, DNA-dependent)|GO:0006357(regulation of transcription from RNA polymerase II promoter)|GO:0006955(immune response)|GO:0007420(brain development)|GO:0008013(beta-cateni…	"Homo sapiens transcription factor 7 (T-cell specific, HMG-box) (TCF7), transcript variant 1, mRNA [NM_003202]"	chr5:133478508-133478567	hs|5q31.1
A_23_P98483	0.202501	0.000112121	2.35046	up	2146	2055.59	1670.07	2656.19	630.606	882.023	793.627	536.642	1.65844	1.6189	1.2877	1.93875	0.312437	0.469102	0.443439	0.347042	A_23_P98483	TGCAGTGCGTGTACTTCTTCCTTTTGCTACAATGCACCTGTGTGAAACGGGGTTTTCATA	NM_021211	NM_021211	NM_021211	Hs.655066	58486	ZBED5	"zinc finger, BED-type containing 5"	ENST00000413761	THC2467653	GO:0003677(DNA binding)|GO:0046872(metal ion binding)	"Homo sapiens zinc finger, BED-type containing 5 (ZBED5), transcript variant 1, mRNA [NM_021211]"	chr11:10874603-10874544	hs|11p15.3
A_33_P3329153	0.203164	0.00709236	2.07314	up	2433.43	2439.82	1612.91	3918.73	828.368	1208.19	1062.34	705.965	1.83978	1.86613	1.23746	2.49978	0.705969	0.92306	0.864145	0.742679	A_33_P3329153	GCGAACTCTTCACTAAAAAACCTATATTTCAAGCAAATCAGGAACTTGCACAACTAGAAT	NM_031267	NM_031267	NM_031267	Hs.233552	8621	CDK13	cyclin-dependent kinase 13	ENST00000484589	THC2467759	"GO:0000166(nucleotide binding)|GO:0000380(alternative nuclear mRNA splicing, via spliceosome)|GO:0004672(protein kinase activity)|GO:0004693(cyclin-dependent protein kinase activity)|GO:0005515(protein binding)|GO:0005524(ATP binding)|GO:0005634(nucleus)|GO:0006397(mRNA processing)|GO:0006468(protein phosphorylation)|GO:0007088(regulation of mitosis)|GO:0007275(multicellular organismal developme…	"Homo sapiens cyclin-dependent kinase 13 (CDK13), transcript variant 2, mRNA [NM_031267]"	chr7:40102633-40102692	hs|7p14.1
A_33_P3406567	0.203164	0.00662062	2.20757	up	286.861	270.87	126.96	184.557	70.1757	88.9286	75.4812	60.13	-1.24479	-1.30498	-2.42977	-1.90847	-2.85526	-2.84099	-2.95083	-2.81076	A_33_P3406567	GCCAAGAAGTAGAAGATATATTCTCTAGCCTTAGTTTTTCCTCCCAATTTGCATTTTTGT	NM_152866	NM_152866	NM_152866	Hs.712553	931	MS4A1	"membrane-spanning 4-domains, subfamily A, member 1"	ENST00000389939	THC2461914	GO:0005154(epidermal growth factor receptor binding)|GO:0005730(nucleolus)|GO:0005886(plasma membrane)|GO:0005887(integral to plasma membrane)|GO:0006955(immune response)|GO:0009897(external side of plasma membrane)|GO:0042113(B cell activation)	"Homo sapiens membrane-spanning 4-domains, subfamily A, member 1 (MS4A1), transcript variant 1, mRNA [NM_152866]"	chr11:60238115-60238174	hs|11q12.2
A_33_P3410194	0.222775	0.0172542	2.37661	up	385.768	833.51	399.172	948.655	147.688	290.467	256.717	128.045	-0.817406	0.316621	-0.777133	0.453345	-1.78175	-1.13334	-1.18484	-1.72027	A_33_P3410194	TGCTTCAGAATGAGATTAAGATCAGATGTTGGAACGTGCTATGCTGTAGCGTGTCTGGAA	NM_005324	NM_005324	NM_005324	Hs.180877	3021	H3F3B	"H3 histone, family 3B (H3.3B)"	ENST00000254810	THC2465591	GO:0000786(nucleosome)|GO:0003677(DNA binding)|GO:0005576(extracellular region)|GO:0005634(nucleus)|GO:0005654(nucleoplasm)|GO:0005694(chromosome)|GO:0006334(nucleosome assembly)|GO:0007420(brain development)|GO:0007596(blood coagulation)|GO:0009725(response to hormone stimulus)	"Homo sapiens H3 histone, family 3B (H3.3B) (H3F3B), mRNA [NM_005324]"	chr17:73772926-73772867	hs|17q25.1
A_33_P3302796	0.205072	0.00846718	2.02894	up	261.253	325.071	215.16	452.263	87.3933	132.4	136.67	113.937	-1.37969	-1.04183	-1.66873	-0.615376	-2.53871	-2.26681	-2.09433	-1.88869	A_33_P3302796	CTACTCTCTGTGGCAGTTTCATATTTGCTAAGACGAATTTGCTCATTAAACATTTTGTTG	NM_007279	NM_007279	NM_007279	Hs.528007	11338	U2AF2	U2 small nuclear RNA auxiliary factor 2	ENST00000308924	NP1195430	"GO:0000166(nucleotide binding)|GO:0000398(nuclear mRNA splicing, via spliceosome)|GO:0003723(RNA binding)|GO:0005515(protein binding)|GO:0005634(nucleus)|GO:0005654(nucleoplasm)|GO:0005681(spliceosomal complex)|GO:0006366(transcription from RNA polymerase II promoter)|GO:0006369(termination of RNA polymerase II transcription)|GO:0006397(mRNA processing)|GO:0006406(mRNA export from nucleus)|GO:00…	"Homo sapiens U2 small nuclear RNA auxiliary factor 2 (U2AF2), transcript variant 1, mRNA [NM_007279]"	chr19:56186011-56186070	hs|19q13.42
A_24_P267592	0.202501	0.00519642	2.25256	up	6013.69	5037.1	3744.63	8263.8	1955	2165.55	2643.32	1202.07	3.14504	2.91194	2.45261	3.57619	1.9448	1.76495	2.17926	1.51053	A_24_P267592	GAAAGACGCACGAGAGATTTTAAAACAAATTGAATACCGTAATCTATTCAAGTATGTGGG	NM_015474	NM_015474	NM_015474	Hs.580681	25939	SAMHD1	SAM domain and HD domain 1	ENST00000262878	THC2461015	GO:0005622(intracellular)|GO:0005634(nucleus)|GO:0006955(immune response)|GO:0008081(phosphoric diester hydrolase activity)|GO:0016787(hydrolase activity)|GO:0045088(regulation of innate immune response)|GO:0046872(metal ion binding)|GO:0051607(defense response to virus)	"Homo sapiens SAM domain and HD domain 1 (SAMHD1), mRNA [NM_015474]"	chr20:35533863-35533804	hs|20q11.23
A_23_P334955	0.238013	0.0260449	2.08908	up	37.3717	69.7433	34.3931	35.3345	13.8416	22.0145	25.4648	7.91859	-4.18512	-3.26245	-4.31395	-4.29339	-5.19722	-4.85519	-4.51844	-5.73553	A_23_P334955	TTTAGCTGAATGTAGTCAGTCCAATTAAGTTGGATGCAACTGAGTGATTTAGTTGCTTGG	NM_053279	NM_053279	NM_053279	Hs.124299	83648	FAM167A	"family with sequence similarity 167, member A"	ENST00000284486	THC2610540		"Homo sapiens family with sequence similarity 167, member A (FAM167A), mRNA [NM_053279]"	chr8:11279717-11279658	hs|8p23.1
A_32_P177040	0.202501	0.0056289	2.03874	up	2226.97	1739.36	1611.32	3283.29	745.047	1189.31	848.001	583.26	1.71187	1.37791	1.23603	2.24453	0.553028	0.900345	0.539043	0.467221	A_32_P177040	AATCTTTGTATCTATTATTACACGTGTTGCTGAAGGGAGCATGGTTTTTATCTGTGATAC	NM_001099435	NM_001099435	NM_001099435	Hs.632298	442590	SPDYE5	speedy homolog E5 (Xenopus laevis)	ENST00000426970	THC2477275		"Homo sapiens speedy homolog E5 (Xenopus laevis) (SPDYE5), mRNA [NM_001099435]"	chr7:75133310-75133369	hs|7q11.23
A_23_P343398	0.214532	0.0135953	2.60685	up	6069.94	4672.13	3444.7	10345.5	1519.05	1610.62	1560.93	2117.27	3.15847	2.80343	2.33217	3.90032	1.5808	1.33783	1.41931	2.32722	A_23_P343398	AAGAGAGCAACATTTTACCCACACACAGATAAAGTTTTCCCTTGAGGAAACAACAGCTTT	NM_001838	NM_001838	NM_001838	Hs.370036	1236	CCR7	chemokine (C-C motif) receptor 7	ENST00000246657	THC2462511	GO:0001768(establishment of T cell polarity)|GO:0001771(immunological synapse formation)|GO:0001954(positive regulation of cell-matrix adhesion)|GO:0002407(dendritic cell chemotaxis)|GO:0002408(myeloid dendritic cell chemotaxis)|GO:0002606(positive regulation of dendritic cell antigen processing and presentation)|GO:0002885(positive regulation of hypersensitivity)|GO:0002922(positive regulation o…	"Homo sapiens chemokine (C-C motif) receptor 7 (CCR7), mRNA [NM_001838]"	chr17:38710119-38710060	hs|17q21.2
A_23_P156683	0.206273	0.0101949	2.04775	up	399.786	382.737	214.071	523.439	118.08	181.435	164.729	102.085	-0.765911	-0.806225	-1.67605	-0.404516	-2.10453	-1.81226	-1.82492	-2.04714	A_23_P156683	TCCCCACCAGTGGCATCTACTTCGTCTACTCCCAGGTGGTCTTCTCTGGGAAAGCCTACT	NM_000595	NM_000595	NM_000595	Hs.36	4049	LTA	"lymphotoxin alpha (TNF superfamily, member 1)"	ENST00000383303	THC2609500	GO:0001666(response to hypoxia)|GO:0002876(positive regulation of chronic inflammatory response to antigenic stimulus)|GO:0002925(positive regulation of humoral immune response mediated by circulating immunoglobulin)|GO:0005102(receptor binding)|GO:0005125(cytokine activity)|GO:0005164(tumor necrosis factor receptor binding)|GO:0005576(extracellular region)|GO:0005615(extracellular space)|GO:0006…	"Homo sapiens lymphotoxin alpha (TNF superfamily, member 1) (LTA), transcript variant 2, mRNA [NM_000595]"	chr6:31541154-31541213	hs|6p21.33
A_23_P343808	0.210527	0.0116906	2.09017	up	4927.15	6850.87	3693.41	9605.74	2077.77	2754.02	2457.04	1648.86	2.85754	3.35564	2.43274	3.79329	2.03266	2.11175	2.07383	1.96648	A_23_P343808	TTATTACCACCACGAGAACCTGTGAGGACACCTGATGTTTTCTCAAGCTCACCACTACAT	NM_005633	NM_005633	NM_005633	Hs.709893	6654	SOS1	son of sevenless homolog 1 (Drosophila)	ENST00000469581	THC2696470	GO:0003677(DNA binding)|GO:0005088(Ras guanyl-nucleotide exchange factor activity)|GO:0005089(Rho guanyl-nucleotide exchange factor activity)|GO:0005100(Rho GTPase activator activity)|GO:0005515(protein binding)|GO:0005622(intracellular)|GO:0005829(cytosol)|GO:0006915(apoptosis)|GO:0007165(signal transduction)|GO:0007173(epidermal growth factor receptor signaling pathway)|GO:0007264(small GTPase …	"Homo sapiens son of sevenless homolog 1 (Drosophila) (SOS1), mRNA [NM_005633]"	chr2:39213330-39213271	hs|2p22.1
A_33_P3306545	0.221613	0.0166904	2.17643	up	1031.61	1281.11	708.139	1681.12	410.869	569.74	543.225	203.735	0.601685	0.936738	0.0498915	1.27881	-0.305626	-0.16141	-0.103473	-1.05022	A_33_P3306545	GCACTTCTATGACATGGAAATTATTGAAGAAGAAGCTTTCTTGGCTTGGAAAGAAGATAT	NM_001172705	NM_001172705	NM_001172705	Hs.183684	1982	EIF4G2	"eukaryotic translation initiation factor 4 gamma, 2"	ENST00000379653	THC2540905	"GO:0003743(translation initiation factor activity)|GO:0005515(protein binding)|GO:0006412(translation)|GO:0006413(translational initiation)|GO:0006446(regulation of translational initiation)|GO:0007050(cell cycle arrest)|GO:0008135(translation factor activity, nucleic acid binding)|GO:0008219(cell death)|GO:0016070(RNA metabolic process)|GO:0016281(eukaryotic translation initiation factor 4F com…	"Homo sapiens eukaryotic translation initiation factor 4 gamma, 2 (EIF4G2), transcript variant 3, mRNA [NM_001172705]"	chr11:10820638-10820579	hs|11p15.3
A_23_P78664	0.203164	0.00701938	2.02153	up	651.523	719.251	528.509	1076.04	208.348	351.098	292.326	275.724	-0.0613241	0.103915	-0.372214	0.635119	-1.28531	-0.859838	-0.997444	-0.613694	A_23_P78664	TGTCTGACGAGAATGATGCCAAAATCCTCAATGACGTCCAGGACCGGTTTGAAGTTAATG	NM_005804	NM_005804	NM_005804	Hs.311609	10212	DDX39A	DEAD (Asp-Glu-Ala-Asp) box polypeptide 39A	ENST00000451994	NP837172	"GO:0000166(nucleotide binding)|GO:0000398(nuclear mRNA splicing, via spliceosome)|GO:0003676(nucleic acid binding)|GO:0004386(helicase activity)|GO:0005515(protein binding)|GO:0005524(ATP binding)|GO:0005634(nucleus)|GO:0006406(mRNA export from nucleus)|GO:0008026(ATP-dependent helicase activity)|GO:0008380(RNA splicing)|GO:0016787(hydrolase activity)"	"Homo sapiens DEAD (Asp-Glu-Ala-Asp) box polypeptide 39A (DDX39A), transcript variant 1, mRNA [NM_005804]"	chr19:14519947-14519888	hs|19p13.12
A_33_P3250680	0.202501	0.000477002	2.1429	up	206.176	155.213	141.961	220.513	58.6523	87.3124	66.9944	51.1625	-1.72127	-2.10833	-2.26865	-1.65167	-3.11404	-2.86746	-3.12291	-3.04376	A_33_P3250680	CTATTGTATCTACCTGCAGTCTCCATTGTTTCCAGAGTGAACTTGTAATTATCTTGTTAT	NM_000074	NM_000074	NM_000074	Hs.592244	959	CD40LG	CD40 ligand	ENST00000370629	THC2489232	GO:0002839(positive regulation of immune response to tumor cell)|GO:0005125(cytokine activity)|GO:0005164(tumor necrosis factor receptor binding)|GO:0005174(CD40 receptor binding)|GO:0005576(extracellular region)|GO:0005615(extracellular space)|GO:0005625(soluble fraction)|GO:0005886(plasma membrane)|GO:0005887(integral to plasma membrane)|GO:0006916(anti-apoptosis)|GO:0006954(inflammatory respon…	"Homo sapiens CD40 ligand (CD40LG), mRNA [NM_000074]"	chrX:135742456-135742515	hs|Xq26.3
A_23_P37327	0.202501	0.000477019	2.03571	up	185.147	183.643	149.974	232.113	63.3201	100.939	75.6536	52.6619	-1.87647	-1.86568	-2.18943	-1.57771	-3.00357	-2.65823	-2.94754	-3.00209	A_23_P37327	AATCAGTTAAATTGTGCAGCAATAGATTTTTAACTTTAACTGACCATTTAAGTTTTTTAA	NM_005050	NM_005050	NM_005050	Hs.94395	5826	ABCD4	"ATP-binding cassette, sub-family D (ALD), member 4"	ENST00000481935	THC2644419	"GO:0000166(nucleotide binding)|GO:0005215(transporter activity)|GO:0005524(ATP binding)|GO:0005777(peroxisome)|GO:0005778(peroxisomal membrane)|GO:0006810(transport)|GO:0016020(membrane)|GO:0016021(integral to membrane)|GO:0016887(ATPase activity)|GO:0042626(ATPase activity, coupled to transmembrane movement of substances)|GO:0043190(ATP-binding cassette (ABC) transporter complex)|GO:0055085(tra…	"Homo sapiens ATP-binding cassette, sub-family D (ALD), member 4 (ABCD4), transcript variant 1, mRNA [NM_005050]"	chr14:74752793-74752734	hs|14q24.3
A_24_P56052	0.202501	0.00438553	2.05906	up	991.606	1162.55	959.76	1769.06	490.244	613.155	477.289	280.417	0.544626	0.796639	0.488532	1.35238	-0.0508041	-0.0554628	-0.29016	-0.589342	A_24_P56052	TGAGATCTGTGGATTTACTTGTCGACAAAAGGCATCTCTTAATTGGCACATGAAGAAACA	NM_053023	NM_053023	NM_053023	Hs.524920	80829	ZFP91	zinc finger protein 91 homolog (mouse)	ENST00000389918	THC2671250	GO:0003676(nucleic acid binding)|GO:0004842(ubiquitin-protein ligase activity)|GO:0005622(intracellular)|GO:0005634(nucleus)|GO:0005730(nucleolus)|GO:0007250(activation of NF-kappaB-inducing kinase activity)|GO:0008270(zinc ion binding)|GO:0016874(ligase activity)|GO:0043231(intracellular membrane-bounded organelle)|GO:0046872(metal ion binding)|GO:0070534(protein K63-linked ubiquitination)	"Homo sapiens zinc finger protein 91 homolog (mouse) (ZFP91), transcript variant 1, mRNA [NM_053023]"	chr11:58384672-58384731	hs|11q12.1
A_23_P303203	0.205746	0.00988085	2.30837	up	2374.49	2139.93	1730.81	3726.51	704.832	975.525	629.825	984.787	1.8044	1.67692	1.33923	2.42721	0.472977	0.614465	0.109929	1.22289	A_23_P303203	CAGACCCCTTATGCAAAGAGGCAAAATTGTTGCCTTGGCCCCATCATGGAGTAACTTAAA	NM_152272	NM_152272	NM_152272	Hs.5019	91782	CHMP7	charged multivesicular body protein 7	ENST00000397677	THC2468084	GO:0000815(ESCRT III complex)|GO:0005634(nucleus)|GO:0005737(cytoplasm)|GO:0005829(cytosol)|GO:0008565(protein transporter activity)|GO:0015031(protein transport)|GO:0016044(cellular membrane organization)|GO:0016197(endosome transport)|GO:0045324(late endosome to vacuole transport)	"Homo sapiens charged multivesicular body protein 7 (CHMP7), mRNA [NM_152272]"	chr8:23118881-23118940	hs|8p21.3
A_24_P216253	0.202501	0.00130073	2.19264	up	438.732	515.324	360.327	687.852	154.641	221.182	181.246	144.494	-0.631802	-0.377099	-0.924835	-0.0104408	-1.71538	-1.52648	-1.68707	-1.54591	A_24_P216253	GAACGGAACAGAGTTTTCTCAACCTTTGCTATGGTTATTCTGTCTAGAGACCCTGAGCCA	NM_014902	NM_014902	NM_014902	Hs.249600	22839	DLGAP4	"discs, large (Drosophila) homolog-associated protein 4"	ENST00000373907	THC2737128	GO:0005515(protein binding)|GO:0007267(cell-cell signaling)|GO:0016020(membrane)	"Homo sapiens discs, large (Drosophila) homolog-associated protein 4 (DLGAP4), transcript variant 1, mRNA [NM_014902]"	chr20:35155492-35155551	hs|20q11.23
A_23_P137016	0.205072	0.0079766	2.32345	up	3123.01	6422.66	3246.13	6106.74	1111.81	1800.09	1824.99	1380.17	2.19972	3.26252	2.24651	3.13979	1.13054	1.49828	1.6448	1.70986	A_23_P137016	GAAATAATAGAATGAGCACCCATTCCAAAGCTTTATTACCAGTGGCGTTGTTGCATGTTT	NM_002970	NM_002970	NM_002970	Hs.28491	6303	SAT1	spermidine/spermine N1-acetyltransferase 1	ENST00000474223	THC2552940	"GO:0001525(angiogenesis)|GO:0004145(diamine N-acetyltransferase activity)|GO:0005515(protein binding)|GO:0005622(intracellular)|GO:0005625(soluble fraction)|GO:0005737(cytoplasm)|GO:0005829(cytosol)|GO:0006595(polyamine metabolic process)|GO:0006596(polyamine biosynthetic process)|GO:0008152(metabolic process)|GO:0016746(transferase activity, transferring acyl groups)|GO:0019809(spermidine bindi…	"Homo sapiens spermidine/spermine N1-acetyltransferase 1 (SAT1), transcript variant 1, mRNA [NM_002970]"	chrX:23804055-23804114	hs|Xp22.11
A_23_P99540	0.203164	0.00669621	2.31257	up	2262.87	4208.16	2470.47	3819.56	1079.25	1420.42	1373.4	551.333	1.73494	2.65254	1.85257	2.46279	1.08765	1.15654	1.23466	0.386006	A_23_P99540	CACACATTAAGATGAATGTAATTATTATTCCTCTTGCTGGTCACTACCGTCGCTTTCTAT	NM_004926	NM_004926	NM_004926	Hs.85155	677	ZFP36L1	"zinc finger protein 36, C3H type-like 1"	ENST00000439696	THC2579588	"GO:0000288(nuclear-transcribed mRNA catabolic process, deadenylation-dependent decay)|GO:0001570(vasculogenesis)|GO:0003677(DNA binding)|GO:0003700(sequence-specific DNA binding transcription factor activity)|GO:0003729(mRNA binding)|GO:0005515(protein binding)|GO:0005634(nucleus)|GO:0005737(cytoplasm)|GO:0005829(cytosol)|GO:0006355(regulation of transcription, DNA-dependent)|GO:0006402(mRNA cat…	"Homo sapiens zinc finger protein 36, C3H type-like 1 (ZFP36L1), transcript variant 1, mRNA [NM_004926]"	chr14:69254535-69254476	hs|14q24.1
A_33_P3417215	0.221442	0.0165021	2.45948	up	254.866	239.489	237.467	336.603	58.0572	158.078	52.0862	103.058	-1.4154	-1.48262	-1.52642	-1.04149	-3.12876	-2.01107	-3.48605	-2.03347	A_33_P3417215	TTTCAGCCTGTGATGCAAAAAGTTGCAAGAAGCAGAAAAAGGGCTGATGCTGCAGTCTCA	ENST00000378431		AK309268	Hs.116481	971	CD72	CD72 molecule	ENST00000378431	THC2610170	GO:0004888(transmembrane receptor activity)|GO:0005102(receptor binding)|GO:0005515(protein binding)|GO:0005529(sugar binding)|GO:0005886(plasma membrane)|GO:0005887(integral to plasma membrane)|GO:0007155(cell adhesion)|GO:0007411(axon guidance)	CD72 molecule [Source:HGNC Symbol;Acc:1696] [ENST00000378431]	chr9:35616389-35616330	hs|9p13.3
A_23_P7697	0.202501	0.00363706	2.66756	up	7042.82	7686.64	4638.93	10733.4	1467.65	3263.2	2131.73	1926.51	3.37294	3.5217	2.76158	3.95343	1.53113	2.3565	1.86893	2.191	A_23_P7697	GCTGATAAAATACTGGGAAGCATTCCTACCTGAAGCCAAAGCCATTGCCTAGCAATAAGA	NM_003100	NM_003100	NM_003100	Hs.713554	6643	SNX2	sorting nexin 2	ENST00000510372	THC2765920	GO:0005515(protein binding)|GO:0005737(cytoplasm)|GO:0005768(endosome)|GO:0006886(intracellular protein transport)|GO:0006897(endocytosis)|GO:0007154(cell communication)|GO:0008289(lipid binding)|GO:0008565(protein transporter activity)|GO:0010008(endosome membrane)|GO:0016020(membrane)|GO:0031901(early endosome membrane)|GO:0035091(phosphatidylinositol binding)|GO:0043231(intracellular membrane-…	"Homo sapiens sorting nexin 2 (SNX2), mRNA [NM_003100]"	chr5:122163341-122165351	hs|5q23.2
A_24_P81947	0.202501	0.00251222	2.56472	up	2453.2	1603.73	1102.34	2274.22	520.656	745.616	544.005	398.815	1.85145	1.26078	0.688357	1.71476	0.0360279	0.226719	-0.101401	-0.0811987	A_24_P81947	GTAATCTGCTGAGGACCTTTTGTCTAAGATTCAGTAGTGTTTTAAGGTTCTGATATCGAA	NM_014325	NM_014325	NM_014325	Hs.330384	23603	CORO1C	"coronin, actin binding protein, 1C"	ENST00000261401	THC2658455	GO:0006909(phagocytosis)|GO:0007165(signal transduction)|GO:0015629(actin cytoskeleton)|GO:0030036(actin cytoskeleton organization)|GO:0051015(actin filament binding)	"Homo sapiens coronin, actin binding protein, 1C (CORO1C), transcript variant 1, mRNA [NM_014325]"	chr12:109039269-109039210	hs|12q24.11
A_23_P48628	0.202501	0.000797885	2.66363	up	620.033	581.399	576.544	1039.67	188.667	234.632	183.552	195.195	-0.132795	-0.20305	-0.246712	0.585512	-1.42846	-1.44131	-1.66883	-1.112	A_23_P48628	TGTGGTCATAAATTCCCTCGAAAGAGCCAATTGTTGGAACACATGTATACACACAAAGGT	NM_006977	NM_006977	NM_006977	Hs.654571	7597	ZBTB25	zinc finger and BTB domain containing 25	ENST00000394715	NP093306	"GO:0003677(DNA binding)|GO:0003700(sequence-specific DNA binding transcription factor activity)|GO:0005515(protein binding)|GO:0005622(intracellular)|GO:0005634(nucleus)|GO:0005737(cytoplasm)|GO:0006355(regulation of transcription, DNA-dependent)|GO:0008270(zinc ion binding)|GO:0010467(gene expression)|GO:0046872(metal ion binding)"	"Homo sapiens zinc finger and BTB domain containing 25 (ZBTB25), mRNA [NM_006977]"	chr14:64953889-64953830	hs|14q23.3
A_23_P111487	0.211672	0.0124089	2.23837	up	412.181	500.645	287.632	792.446	190.701	183.21	142.422	139.125	-0.721861	-0.418791	-1.24992	0.193774	-1.41299	-1.79821	-2.03485	-1.60053	A_23_P111487	GAGGAAGTGAAAAAGGAAGTCGCGTTTTTTAACAACTTCCTCACTGATGCTAAGCGCCCA	NM_001128853	NM_001128853	NM_001128853	Hs.111801	51593	SRRT	serrate RNA effector molecule homolog (Arabidopsis)	ENST00000478693	THC2568560	GO:0005515(protein binding)|GO:0005634(nucleus)|GO:0005654(nucleoplasm)|GO:0005737(cytoplasm)|GO:0008283(cell proliferation)|GO:0031047(gene silencing by RNA)|GO:0031053(primary miRNA processing)|GO:0046685(response to arsenic-containing substance)	"Homo sapiens serrate RNA effector molecule homolog (Arabidopsis) (SRRT), transcript variant 4, mRNA [NM_001128853]"	chr7:100485375-100485434	hs|7q22.1
A_24_P71244	0.202501	0.0049587	2.15137	up	891.067	1377.93	806.096	1617.44	416.54	518.368	375.973	340.117	0.390394	1.04185	0.23681	1.2231	-0.285847	-0.297738	-0.634393	-0.310885	A_24_P71244	GATCTTTCTCTCTGACTATACTTAGTTTGAAATGGTGCAGGCTTAGTCTTAAGCCTCCAA	NM_005026	NM_005026	NM_005026	Hs.518451	5293	PIK3CD	"phosphoinositide-3-kinase, catalytic, delta polypeptide"	ENST00000377346	THC2619354	"GO:0000166(nucleotide binding)|GO:0001782(B cell homeostasis)|GO:0005488(binding)|GO:0005524(ATP binding)|GO:0005886(plasma membrane)|GO:0005942(phosphatidylinositol 3-kinase complex)|GO:0006468(protein phosphorylation)|GO:0006935(chemotaxis)|GO:0006954(inflammatory response)|GO:0007165(signal transduction)|GO:0007166(cell surface receptor linked signaling pathway)|GO:0016301(kinase activity)|GO…	"Homo sapiens phosphoinositide-3-kinase, catalytic, delta polypeptide (PIK3CD), mRNA [NM_005026]"	chr1:9788305-9788364	hs|1p36.22
A_24_P201739	0.202501	0.00316532	2.01422	up	673.132	967.545	599.935	1032.93	311.655	404.248	352.973	203.723	-0.0142517	0.531749	-0.189337	0.576126	-0.704355	-0.656474	-0.725464	-1.05031	A_24_P201739	TTCTGGACCGTAGGAAAAAGGAATAGCAATCATTAAAATCTTGGGCCAGAGAACACTATT	NM_005475	NM_005475	NM_005475	Hs.506784	10019	SH2B3	SH2B adaptor protein 3	ENST00000341259	THC2514529	GO:0004871(signal transducer activity)|GO:0005829(cytosol)|GO:0007596(blood coagulation)|GO:0030154(cell differentiation)|GO:0035162(embryonic hemopoiesis)|GO:0035556(intracellular signal transduction)	"Homo sapiens SH2B adaptor protein 3 (SH2B3), mRNA [NM_005475]"	chr12:111888993-111889052	hs|12q24.12
A_24_P299911	0.216476	0.01445	2.07522	up	761.944	402.632	426.528	879.416	227.472	290.718	182.877	189.559	0.164545	-0.733117	-0.6815	0.344008	-1.15862	-1.13209	-1.67415	-1.15427	A_24_P299911	ATCTTGCTGACTATACATGGGAAGAGGTGTTTCGAGTAAACAAGCCAGAAAGTGGAGTTC	NM_015148	NM_015148	NM_015148	Hs.397891	23178	PASK	PAS domain containing serine/threonine kinase	ENST00000539818	THC2464919	"GO:0000166(nucleotide binding)|GO:0004674(protein serine/threonine kinase activity)|GO:0004871(signal transducer activity)|GO:0005515(protein binding)|GO:0005524(ATP binding)|GO:0005634(nucleus)|GO:0005737(cytoplasm)|GO:0005794(Golgi apparatus)|GO:0006355(regulation of transcription, DNA-dependent)|GO:0006468(protein phosphorylation)|GO:0035091(phosphatidylinositol binding)|GO:0043576(regulation…	"Homo sapiens PAS domain containing serine/threonine kinase (PASK), transcript variant 2, mRNA [NM_015148]"	chr2:242046815-242046127	hs|2q37.3
A_23_P257815	0.202501	0.00135519	2.29457	up	184.954	208.376	128.057	238.888	50.2824	83.3625	69.4522	53.9782	-1.87797	-1.68339	-2.41736	-1.53621	-3.33618	-2.93424	-3.07093	-2.96647	A_23_P257815	TATTGTTGGCTATTCTGCTATTTTTTGCAGTTAAATACCTTCTCAGGTGGAAATACCAAC	NM_005582	NM_005582	NM_005582	Hs.87205	4064	CD180	CD180 molecule	ENST00000256447	THC2471609	GO:0004872(receptor activity)|GO:0005886(plasma membrane)|GO:0006954(inflammatory response)|GO:0016021(integral to membrane)|GO:0045087(innate immune response)	"Homo sapiens CD180 molecule (CD180), mRNA [NM_005582]"	chr5:66478752-66478693	hs|5q12.3
A_24_P171268	0.202501	0.00481183	2.05079	up	1586.23	2160.53	1207.79	2386.14	638.856	898.864	785.363	457.458	1.22239	1.69073	0.820158	1.78407	0.331188	0.496388	0.428338	0.116722	A_24_P171268	ATGAAATGAGAAAATTATTGGACAATTCAGACTTTACTAAAGCACAGTTAGACCCAAGGC	NM_182663	NM_182663	NM_182663	Hs.497579	83593	RASSF5	Ras association (RalGDS/AF-6) domain family member 5	ENST00000304534	THC2712846	GO:0005515(protein binding)|GO:0005737(cytoplasm)|GO:0005856(cytoskeleton)|GO:0005874(microtubule)|GO:0006915(apoptosis)|GO:0035556(intracellular signal transduction)|GO:0042802(identical protein binding)|GO:0046872(metal ion binding)	"Homo sapiens Ras association (RalGDS/AF-6) domain family member 5 (RASSF5), transcript variant 1, mRNA [NM_182663]"	chr1:206762349-206762408	hs|1q32.1
A_24_P827	0.21603	0.0142614	2.07463	up	229.406	187.538	166.604	302.298	89.3563	95.9287	125.294	40.2384	-1.56724	-1.83539	-2.03772	-1.19657	-2.50666	-2.73168	-2.21971	-3.39027	A_24_P827	CTTAGAAGACTGCTAAAATACATGTTTATCCGAGACTACAAATCAAAGATTGTCAAAGGC	NM_003599	NM_003599	NM_003599	Hs.368325	8464	SUPT3H	suppressor of Ty 3 homolog (S. cerevisiae)	ENST00000371461	NP1166932	"GO:0003677(DNA binding)|GO:0003713(transcription coactivator activity)|GO:0004402(histone acetyltransferase activity)|GO:0005634(nucleus)|GO:0005730(nucleolus)|GO:0006352(transcription initiation, DNA-dependent)|GO:0006355(regulation of transcription, DNA-dependent)|GO:0006357(regulation of transcription from RNA polymerase II promoter)|GO:0006366(transcription from RNA polymerase II promoter)|G…	"Homo sapiens suppressor of Ty 3 homolog (S. cerevisiae) (SUPT3H), transcript variant 1, mRNA [NM_003599]"	chr6:44982622-44982563	hs|6p21.1
A_33_P3234168	0.203164	0.00710102	2.31856	up	526.734	562.082	328.875	855.403	168.83	261.564	206.405	116.831	-0.368065	-0.251798	-1.0566	0.304066	-1.58873	-1.28455	-1.49954	-1.85249	A_33_P3234168	CATCTGTTTCAGGAACATGGCAGTATGTTTACATGTCAGAAGTTTTGTTTAATTCTATGG	NM_178812	NM_178812	NM_178812	Hs.377155	92140	MTDH	metadherin	ENST00000336273	THC2469810	GO:0000122(negative regulation of transcription from RNA polymerase II promoter)|GO:0001085(RNA polymerase II transcription factor binding)|GO:0003713(transcription coactivator activity)|GO:0005515(protein binding)|GO:0005634(nucleus)|GO:0005730(nucleolus)|GO:0005737(cytoplasm)|GO:0005783(endoplasmic reticulum)|GO:0005789(endoplasmic reticulum membrane)|GO:0005923(tight junction)|GO:0010508(posit…	"Homo sapiens metadherin (MTDH), mRNA [NM_178812]"	chr8:98738442-98738501	hs|8q22.1
A_33_P3303857	0.203278	0.00735566	2.1541	up	2875.43	2512.38	2015.91	4938.35	990.207	1394.48	1222.92	730.85	2.08056	1.9084	1.55922	2.83342	0.963428	1.12994	1.06724	0.792656	A_33_P3303857	GTATGTTTCAGTGTCTCCAACGAACAACACTGTGTATGCTTCAGTCACTCATTCAAACAG	NM_001184714	NM_001184714	NM_001184714	Hs.492348	114836	SLAMF6	SLAM family member 6	ENST00000368055	THC2624891	GO:0004872(receptor activity)|GO:0005886(plasma membrane)|GO:0016021(integral to membrane)	"Homo sapiens SLAM family member 6 (SLAMF6), transcript variant 1, mRNA [NM_001184714]"	chr1:160458938-160458879	hs|1q23.2
A_24_P943393	0.202501	0.00358653	2.55234	up	1868.67	1965.56	1280.43	3331.71	487.838	763.7	726.636	503.917	1.4588	1.55429	0.904413	2.26565	-0.0579014	0.261292	0.316211	0.256269	A_24_P943393	ATTTCCAGCACTTTAATGGCCAATTAACTGAGAATGTAAGAAAATTGATGCTGTACAAGG	NM_001620	NM_001620	NM_001620	Hs.502756	79026	AHNAK	AHNAK nucleoprotein	ENST00000378024	THC2462835	GO:0005515(protein binding)|GO:0005634(nucleus)|GO:0007399(nervous system development)	"Homo sapiens AHNAK nucleoprotein (AHNAK), transcript variant 1, mRNA [NM_001620]"	chr11:62283459-62283400	hs|11q12.3
A_24_P189739	0.202501	0.00289962	2.1876	up	312.144	293.341	258.427	502	118.251	170.95	122.615	77.3151	-1.12293	-1.19	-1.40438	-0.46485	-2.10245	-1.89814	-2.25088	-2.4481	A_24_P189739	TTGTGCTACTAAGAGATCTCAAATATTAGTCTTTGTCCGGACCCTTCCATAGTACACCTT	NM_030640	NM_030640	NM_030640	Hs.536535	80824	DUSP16	dual specificity phosphatase 16	ENST00000228862	THC2463749	"GO:0000188(inactivation of MAPK activity)|GO:0004721(phosphoprotein phosphatase activity)|GO:0004725(protein tyrosine phosphatase activity)|GO:0005634(nucleus)|GO:0005737(cytoplasm)|GO:0006470(protein dephosphorylation)|GO:0016023(cytoplasmic membrane-bounded vesicle)|GO:0016311(dephosphorylation)|GO:0016787(hydrolase activity)|GO:0017017(MAP kinase tyrosine/serine/threonine phosphatase activity…	"Homo sapiens dual specificity phosphatase 16 (DUSP16), mRNA [NM_030640]"	chr12:12629429-12629370	hs|12p13.2
A_23_P124438	0.202501	0.000108322	2.02322	up	1008.29	1261.57	1063.66	1160.46	366.038	494.043	476.808	401.521	0.568698	0.914573	0.636818	0.744081	-0.472311	-0.367076	-0.291614	-0.0714445	A_23_P124438	GGAATATTAAAAGTGTGGCAAAACCTTTAACCAATGCTCATATCTCTTTGCACATGATAG	NM_001039127	NM_001039127	NM_001039127	Hs.636638	255403	ZNF718	zinc finger protein 718		THC2508026	"GO:0003677(DNA binding)|GO:0005622(intracellular)|GO:0005634(nucleus)|GO:0006355(regulation of transcription, DNA-dependent)|GO:0008270(zinc ion binding)|GO:0046872(metal ion binding)"	"Homo sapiens zinc finger protein 718 (ZNF718), mRNA [NM_001039127]"	chr4:156150-156209	hs|4p16.3
A_23_P78888	0.250831	0.0340466	2.055	up	1198.28	1019.11	549.709	1733.26	328.655	423.646	392.92	440.625	0.817755	0.606658	-0.315474	1.32288	-0.627729	-0.588853	-0.570786	0.0626345	A_23_P78888	AAGGTGAAGAACTGAAGTTCAGCGCTGTCAGGATTGCGAGAGATGTGTGTTGATACTGTT	NM_001436	NM_001436	NM_001436	Hs.299002	2091	FBL	fibrillarin	ENST00000221801	THC2465274	GO:0001652(granular component)|GO:0003723(RNA binding)|GO:0005515(protein binding)|GO:0005634(nucleus)|GO:0005730(nucleolus)|GO:0006364(rRNA processing)|GO:0008033(tRNA processing)|GO:0008168(methyltransferase activity)|GO:0015030(Cajal body)|GO:0016074(snoRNA metabolic process)|GO:0016740(transferase activity)|GO:0030529(ribonucleoprotein complex)|GO:0031428(box C/D snoRNP complex)	"Homo sapiens fibrillarin (FBL), mRNA [NM_001436]"	chr19:40325192-40325133	hs|19q13.2
A_33_P3296682	0.202501	0.00168544	2.3771	up	1932.61	1575.27	1138.51	2190.42	505.242	543.394	724.819	441.488	1.50734	1.23495	0.734937	1.66059	-0.00732708	-0.229714	0.312599	0.0654573	A_33_P3296682	GGGCAACTCAGGATTTTAAGTTCCATAAAGTATTGAACCAACTCTAAAATGTTAACTCCT	NM_002492	NM_002492	NM_002492	Hs.730674	4711	NDUFB5	"NADH dehydrogenase (ubiquinone) 1 beta subcomplex, 5, 16kDa"	ENST00000359944	THC2609401	"GO:0005739(mitochondrion)|GO:0005743(mitochondrial inner membrane)|GO:0005747(mitochondrial respiratory chain complex I)|GO:0006120(mitochondrial electron transport, NADH to ubiquinone)|GO:0006810(transport)|GO:0008137(NADH dehydrogenase (ubiquinone) activity)|GO:0016020(membrane)|GO:0016021(integral to membrane)|GO:0022904(respiratory electron transport chain)|GO:0070469(respiratory chain)"	"Homo sapiens NADH dehydrogenase (ubiquinone) 1 beta subcomplex, 5, 16kDa (NDUFB5), nuclear gene encoding mitochondrial protein, transcript variant 1, mRNA [NM_002492]"	chr3:179342191-179342250	hs|3q26.33
A_23_P19517	0.202501	0.000379904	2.25418	up	727.546	607.797	671.614	903.243	259.175	236.34	315.982	198.326	0.0978975	-0.138989	-0.0265102	0.382575	-0.970375	-1.43085	-0.885181	-1.08905	A_23_P19517	AAGTTCACTGGGACTCAGTTTACCTTAATGCCTTAGCAGAAGATAAATCCTACCTAGAGA	NM_002224	NM_002224	NM_002224	Hs.65758	3710	ITPR3	"inositol 1,4,5-trisphosphate receptor, type 3"	ENST00000374316	THC2492309	"GO:0000822(inositol hexakisphosphate binding)|GO:0004872(receptor activity)|GO:0005216(ion channel activity)|GO:0005218(intracellular ligand-gated calcium channel activity)|GO:0005220(inositol 1,4,5-trisphosphate-sensitive calcium-release channel activity)|GO:0005262(calcium channel activity)|GO:0005515(protein binding)|GO:0005634(nucleus)|GO:0005640(nuclear outer membrane)|GO:0005654(nucleoplas…	"Homo sapiens inositol 1,4,5-trisphosphate receptor, type 3 (ITPR3), mRNA [NM_002224]"	chr6:33663772-33663831	hs|6p21.31
A_32_P22338	0.204725	0.00782123	2.43847	up	4615.61	5485.36	3230.41	7474.1	1595.77	2516.93	1909.19	833.066	2.76331	3.03493	2.2395	3.43129	1.65188	1.98188	1.70987	0.981512	A_32_P22338	AAGATGGTGTGATAAATGAAGAAGCTCTTTCTGTTACTGAACTAGATCGAGTCTATGGAG	NM_013374	NM_013374	NM_013374	Hs.475896	10015	PDCD6IP	programmed cell death 6 interacting protein	ENST00000462070	THC2778146	GO:0005515(protein binding)|GO:0005737(cytoplasm)|GO:0005815(microtubule organizing center)|GO:0005829(cytosol)|GO:0005856(cytoskeleton)|GO:0006915(apoptosis)|GO:0007049(cell cycle)|GO:0015031(protein transport)|GO:0042470(melanosome)|GO:0044419(interspecies interaction between organisms)|GO:0048306(calcium-dependent protein binding)|GO:0051301(cell division)	"Homo sapiens programmed cell death 6 interacting protein (PDCD6IP), transcript variant 1, mRNA [NM_013374]"	chr3:33894107-33894166	hs|3p22.3
A_21_P0012339	0.229777	0.0206084	2.14579	up	1564.48	1630.99	902.322	2700.95	470.268	601.722	626.196	611.634	1.20247	1.2851	0.399501	1.96286	-0.110819	-0.0826159	0.101592	0.535749	A_21_P0012339	TATGCTGGACAAGAAGGGCCATATCATCCACATCGACTTTGGCTTCATGTTTGAAAGCTC	NM_058004	NM_058004	NM_058004	Hs.697903		PI4KA	"phosphatidylinositol 4-kinase, catalytic, alpha"	ENST00000546263	THC2481692	GO:0000166(nucleotide binding)|GO:0004430(1-phosphatidylinositol 4-kinase activity)|GO:0005515(protein binding)|GO:0005524(ATP binding)|GO:0005798(Golgi-associated vesicle)|GO:0006661(phosphatidylinositol biosynthetic process)|GO:0007165(signal transduction)|GO:0007268(synaptic transmission)|GO:0016301(kinase activity)|GO:0046854(phosphatidylinositol phosphorylation)|GO:0048015(phosphatidylinosit…	"Homo sapiens phosphatidylinositol 4-kinase, catalytic, alpha (PI4KA), transcript variant 1, mRNA [NM_058004]"	chr22:21065663-21065122	hs|22q11.21
A_23_P160828	0.25975	0.0407484	2.38223	up	78.427	63.4175	43.1863	131.359	18.8185	22.7653	19.2664	39.2171	-3.11572	-3.39963	-3.9855	-2.39902	-4.75408	-4.80681	-4.92087	-3.42737	A_23_P160828	TCTGTTTTTAAGCAGAAATTCATTGTGCAGAAAAGTCCTCCAGAGCTCTGTGGCCCCGCT	NM_017891	NM_017891	NM_017891	Hs.235095	54991	C1orf159	chromosome 1 open reading frame 159	ENST00000487177	THC2624918	GO:0016020(membrane)|GO:0016021(integral to membrane)	"Homo sapiens chromosome 1 open reading frame 159 (C1orf159), mRNA [NM_017891]"	chr1:1017648-1017589	hs|1p36.33
A_23_P124122	0.202501	0.00020933	2.36476	up	157.318	127.476	163.094	211.811	46.4066	72.8599	59.2852	40.8333	-2.11146	-2.39235	-2.06844	-1.70976	-3.4519	-3.12852	-3.29928	-3.3691	A_23_P124122	AGAAACAGAAATCTCTGAATGTCAGAAACCCTGTCTTTTAAAAAGGCAGTCACTGCCTTC	NM_018663	NM_018663	NM_018663	Hs.430299	5827	PXMP2	"peroxisomal membrane protein 2, 22kDa"	ENST00000317479	THC2470599	GO:0005515(protein binding)|GO:0005739(mitochondrion)|GO:0005777(peroxisome)|GO:0005778(peroxisomal membrane)|GO:0016020(membrane)|GO:0016021(integral to membrane)	"Homo sapiens peroxisomal membrane protein 2, 22kDa (PXMP2), mRNA [NM_018663]"	chr12:133281412-133281470	hs|12q24.33
A_23_P169838	0.202501	0.000672209	2.35594	up	308.758	261.104	224.448	408.245	102.863	115.445	110.218	67.6877	-1.13866	-1.35796	-1.60776	-0.763103	-2.30358	-2.4645	-2.40467	-2.63995	A_23_P169838	TTTCACTCTCCTTAGAATTGGAACTATGCAGTTAAGGCAGATAAAATGTACAGATGTTTC	NM_025154	NM_025154	NM_025154	Hs.438072	23353	SUN1	Sad1 and UNC84 domain containing 1	ENST00000413171	THC2566558	GO:0005515(protein binding)|GO:0005634(nucleus)|GO:0005635(nuclear envelope)|GO:0005637(nuclear inner membrane)|GO:0016020(membrane)|GO:0016021(integral to membrane)|GO:0031965(nuclear membrane)|GO:0034993(SUN-KASH complex)|GO:0043231(intracellular membrane-bounded organelle)|GO:0090286(cytoskeletal anchoring at nuclear membrane)|GO:0090292(nuclear matrix anchoring at nuclear membrane)	"Homo sapiens Sad1 and UNC84 domain containing 1 (SUN1), transcript variant 2, mRNA [NM_025154]"	chr7:914243-914302	hs|7p22.3
A_23_P110433	0.202501	0.00240393	2.42559	up	355.083	392.2	246.889	555.355	103.929	168.043	137.169	85.0774	-0.936983	-0.770991	-1.47028	-0.319127	-2.2887	-1.92288	-2.08907	-2.31007	A_23_P110433	ACGGTAGTACCAACGCCTTGGCTTGATAATAAGCATACAGTATTTGGACGAGTGACTAAA	NM_015342	NM_015342	NM_015342	Hs.121432	23398	PPWD1	peptidylprolyl isomerase domain and WD repeat containing 1	ENST00000510930	THC2468848	"GO:0000398(nuclear mRNA splicing, via spliceosome)|GO:0003755(peptidyl-prolyl cis-trans isomerase activity)|GO:0005634(nucleus)|GO:0006457(protein folding)|GO:0008380(RNA splicing)|GO:0016853(isomerase activity)|GO:0071013(catalytic step 2 spliceosome)"	"Homo sapiens peptidylprolyl isomerase domain and WD repeat containing 1 (PPWD1), mRNA [NM_015342]"	chr5:64881994-64883124	hs|5q12.3
A_23_P103628	0.202501	0.00431625	2.02891	up	621.36	617.311	432.964	843.037	248.063	313.832	270.435	144.997	-0.129711	-0.116582	-0.659896	0.283057	-1.0336	-1.02172	-1.10974	-1.5409	A_23_P103628	CCTCGCCTAAGGTTCGATTTGCTGCTTTGATTACTGTGTTAGCACTGGCTGAAAAACTAA	NM_018072	NM_018072	NM_018072	Hs.708114	55127	HEATR1	HEAT repeat containing 1	ENST00000366581	THC2461706	GO:0005488(binding)|GO:0005634(nucleus)|GO:0005730(nucleolus)|GO:0006364(rRNA processing)|GO:0030529(ribonucleoprotein complex)	"Homo sapiens HEAT repeat containing 1 (HEATR1), mRNA [NM_018072]"	chr1:236716891-236715359	hs|1q43
A_23_P363399	0.202501	0.0039395	2.20294	up	1081.74	1034.32	753.241	1742.06	389.049	509.376	393.424	295.424	0.670147	0.628026	0.138969	1.33018	-0.38435	-0.322984	-0.568938	-0.514132	A_23_P363399	TTGGGGATGATTCTTACCTTGGTAATTAAATGAAGCTACACATTTGGGTAATCTAGCAAA	NM_030674	NM_030674	NM_030674	Hs.533770	81539	SLC38A1	"solute carrier family 38, member 1"	ENST00000398637	THC2468264	GO:0001504(neurotransmitter uptake)|GO:0005283(sodium:amino acid symporter activity)|GO:0005886(plasma membrane)|GO:0006811(ion transport)|GO:0006814(sodium ion transport)|GO:0006865(amino acid transport)|GO:0007268(synaptic transmission)|GO:0015175(neutral amino acid transmembrane transporter activity)|GO:0015293(symporter activity)|GO:0015804(neutral amino acid transport)|GO:0016021(integral to…	"Homo sapiens solute carrier family 38, member 1 (SLC38A1), transcript variant 1, mRNA [NM_030674]"	chr12:46582066-46582007	hs|12q13.11
A_23_P404494	0.202501	0.00504375	2.95491	up	3999.84	2366.77	2508.18	7109.99	958.632	1087.11	1103.97	711.133	2.55673	1.82227	1.87443	3.35924	0.916674	0.77071	0.919607	0.753201	A_23_P404494	CATCCTGCTTCTACCATGTGGATTTGGTCACAAGGTTTAAGGTGACCCAATGATTCAGCT	NM_002185	NM_002185	NM_002185	Hs.591742	3575	IL7R	interleukin 7 receptor	ENST00000343305	THC2471416	GO:0000018(regulation of DNA recombination)|GO:0001915(negative regulation of T cell mediated cytotoxicity)|GO:0003823(antigen binding)|GO:0004872(receptor activity)|GO:0004917(interleukin-7 receptor activity)|GO:0005515(protein binding)|GO:0005576(extracellular region)|GO:0005886(plasma membrane)|GO:0006955(immune response)|GO:0007165(signal transduction)|GO:0007166(cell surface receptor linked …	"Homo sapiens interleukin 7 receptor (IL7R), mRNA [NM_002185]"	chr5:35876781-35876840	hs|5p13.2
A_33_P3299854	0.202501	0.00461144	2.4985	up	593.766	597.612	531.663	1052.39	215.139	315.818	256.127	108.17	-0.195246	-0.163369	-0.363629	0.603059	-1.23903	-1.01262	-1.18816	-1.96362	A_33_P3299854	GCATGTCACTGTACATCATACCTTGCAATAAATATTCTGTTAAATTGTGCTGGTGCAATT	NM_002486	NM_002486	NM_002486	Hs.595669	4686	NCBP1	"nuclear cap binding protein subunit 1, 80kDa"	ENST00000491445		"GO:0000184(nuclear-transcribed mRNA catabolic process, nonsense-mediated decay)|GO:0000339(RNA cap binding)|GO:0000387(spliceosomal snRNP assembly)|GO:0000398(nuclear mRNA splicing, via spliceosome)|GO:0003723(RNA binding)|GO:0005515(protein binding)|GO:0005634(nucleus)|GO:0005654(nucleoplasm)|GO:0005737(cytoplasm)|GO:0005829(cytosol)|GO:0005845(mRNA cap binding complex)|GO:0006366(transcription…	"Homo sapiens nuclear cap binding protein subunit 1, 80kDa (NCBP1), mRNA [NM_002486]"	chr9:100435948-100436007	hs|9q22.33
A_24_P398810	0.227743	0.019688	2.05221	up	739.167	606.206	536.938	1277	336.899	409.776	290.27	159.711	0.12076	-0.142772	-0.349385	0.882154	-0.591988	-0.636879	-1.00763	-1.40145	A_24_P398810	AGGACAAGTTGTAAGCTTGGATTTTTAGGTCTAGCAATACACTGTTTACAAGAGCATCAC	NM_001969	NM_001969	NM_001969	Hs.433702	1983	EIF5	eukaryotic translation initiation factor 5	ENST00000216554	THC2492024	"GO:0000166(nucleotide binding)|GO:0003743(translation initiation factor activity)|GO:0003924(GTPase activity)|GO:0005525(GTP binding)|GO:0005737(cytoplasm)|GO:0005829(cytosol)|GO:0006184(GTP catabolic process)|GO:0006412(translation)|GO:0006413(translational initiation)|GO:0006446(regulation of translational initiation)|GO:0008135(translation factor activity, nucleic acid binding)|GO:0010467(gen…	"Homo sapiens eukaryotic translation initiation factor 5 (EIF5), transcript variant 1, mRNA [NM_001969]"	chr14:103811176-103811235	hs|14q32.32
A_33_P3393350	0.202501	0.00327046	2.23438	up	131.599	133.156	95.2853	191.404	36.0099	52.2835	52.8861	47.5796	-2.36899	-2.32947	-2.84382	-1.85592	-3.81784	-3.60729	-3.46406	-3.1485	A_33_P3393350	CACTGTGTGTTTTCTATCTCGGATCCCAGTCTCTGAAGACAACTTGCTTTGATTCAACCT	NM_138769	NM_138769	NM_138769	Hs.513242	89941	RHOT2	"ras homolog gene family, member T2"	ENST00000315082	THC2602742	GO:0000166(nucleotide binding)|GO:0003924(GTPase activity)|GO:0005509(calcium ion binding)|GO:0005525(GTP binding)|GO:0005622(intracellular)|GO:0005739(mitochondrion)|GO:0005741(mitochondrial outer membrane)|GO:0005743(mitochondrial inner membrane)|GO:0005829(cytosol)|GO:0005886(plasma membrane)|GO:0006915(apoptosis)|GO:0007264(small GTPase mediated signal transduction)|GO:0016021(integral to mem…	"Homo sapiens ras homolog gene family, member T2 (RHOT2), nuclear gene encoding mitochondrial protein, mRNA [NM_138769]"	chr16:724111-724170	hs|16p13.3
A_23_P48088	0.205746	0.00986189	2.02251	up	745.585	678.773	446.637	1029.25	229.02	317.947	260.861	270.451	0.133232	0.0203505	-0.615041	0.57099	-1.14883	-1.00293	-1.16174	-0.641549	A_23_P48088	AGCCACAACTGCAGTCCCATCCTCTTGTCAGGGCCCTTTCCTGTGTACACGTGACAGAGT	NM_001242	NM_001242	NM_001242	Hs.355307	939	CD27	CD27 molecule	ENST00000266557	THC2472153	GO:0004872(receptor activity)|GO:0004888(transmembrane receptor activity)|GO:0005515(protein binding)|GO:0005576(extracellular region)|GO:0005624(membrane fraction)|GO:0005887(integral to plasma membrane)|GO:0006916(anti-apoptosis)|GO:0006917(induction of apoptosis)|GO:0007166(cell surface receptor linked signaling pathway)|GO:0008588(release of cytoplasmic sequestered NF-kappaB)|GO:0009986(cell …	"Homo sapiens CD27 molecule (CD27), mRNA [NM_001242]"	chr12:6560640-6560699	hs|12p13.31
A_23_P166135	0.232588	0.0226917	2.12727	up	774.692	820.415	465.718	1136.34	305.869	406.376	363.525	134.306	0.188483	0.293775	-0.554685	0.713785	-0.731388	-0.648898	-0.682968	-1.65139	A_23_P166135	GAAGCCATTCTTCCAGATCAAATAGTATGTTCTCCTGTTCCTATGTTAAGGGATCTGACA	NM_012255	NM_012255	NM_012255	Hs.255932	22803	XRN2	5'-3' exoribonuclease 2	ENST00000430571	THC2469311	"GO:0000738(DNA catabolic process, exonucleolytic)|GO:0003676(nucleic acid binding)|GO:0004518(nuclease activity)|GO:0004534(5'-3' exoribonuclease activity)|GO:0005622(intracellular)|GO:0005634(nucleus)|GO:0005730(nucleolus)|GO:0006139(nucleobase, nucleoside, nucleotide and nucleic acid metabolic process)|GO:0006353(transcription termination, DNA-dependent)|GO:0006355(regulation of transcription,…	"Homo sapiens 5'-3' exoribonuclease 2 (XRN2), mRNA [NM_012255]"	chr20:21337284-21338413	hs|20p11.22
A_33_P3335525	0.211985	0.0126369	2.9259	up	496.188	560.023	257.542	1038.6	103.24	219.01	137.862	120.211	-0.454254	-0.257092	-1.40933	0.584035	-2.29831	-1.54072	-2.0818	-1.81135	A_33_P3335525	CATACGCCATTATTACAAGCGTAAATTGGTTCAACCTTTTCGTCTTAATTGACACATTGT	ENST00000368189		AF343663	Hs.415950	83416	FCRL5	Fc receptor-like 5	ENST00000368189	THC2479092	GO:0004872(receptor activity)|GO:0005886(plasma membrane)|GO:0016021(integral to membrane)	Fc receptor-like 5 [Source:HGNC Symbol;Acc:18508] [ENST00000368189]	chr1:157501949-157501890	hs|1q23.1
A_24_P222835	0.202501	0.00332001	2.16618	up	566.429	602.88	452.128	984.352	197.461	261.983	268.881	183.35	-0.263246	-0.150708	-0.597411	0.506636	-1.36274	-1.28224	-1.11806	-1.20232	A_24_P222835	AAAGTCATTCCTGTTCTACAAACTAAGACCAGGACTAATGTTCCGACGTTTTCACAGTCA	NM_001017406	NM_001017406	NM_001017406	Hs.440880	64766	S100PBP	S100P binding protein	ENST00000398243	THC2464524	GO:0005634(nucleus)|GO:0048306(calcium-dependent protein binding)	"Homo sapiens S100P binding protein (S100PBP), transcript variant 2, mRNA [NM_001017406]"	chr1:33293651-33295592	hs|1p35.1
A_24_P85317	0.203278	0.00742376	2.02889	up	2257.25	2333.7	1664.13	3844.59	962.569	1223.74	961.639	648.754	1.73136	1.80197	1.28255	2.47222	0.922587	0.941508	0.720473	0.620753	A_24_P85317	ACTAGAGAACTTCAAGAAAAAAGAGGACGAAATCAAACAATGGTTAGGGAAAGTTTCTCC	NM_001042572	NM_001042572	NM_001042572	Hs.220864	1106	CHD2	chromodomain helicase DNA binding protein 2	ENST00000553323	THC2595666	GO:0000166(nucleotide binding)|GO:0003677(DNA binding)|GO:0004003(ATP-dependent DNA helicase activity)|GO:0004386(helicase activity)|GO:0005524(ATP binding)|GO:0005634(nucleus)|GO:0006357(regulation of transcription from RNA polymerase II promoter)|GO:0016787(hydrolase activity)	"Homo sapiens chromodomain helicase DNA binding protein 2 (CHD2), transcript variant 2, mRNA [NM_001042572]"	chr15:93486257-93487662	hs|15q26.1
A_33_P3417950	0.202501	0.00485938	2.15592	up	368.013	421.6	277.087	633.334	162.115	176.065	151.546	107.654	-0.885384	-0.666705	-1.3038	-0.129572	-1.64729	-1.85561	-1.94526	-1.97051	A_33_P3417950	GCCTTAGTGGAGATTCCAGGTGAATATTTATGAAAAAGTCAACATTAGAACTGAAAATGG	NM_005858	NM_005858	NM_005858	Hs.594496	10270	AKAP8	A kinase (PRKA) anchor protein 8	ENST00000269701	THC2463030	GO:0000793(condensed chromosome)|GO:0001939(female pronucleus)|GO:0003677(DNA binding)|GO:0003690(double-stranded DNA binding)|GO:0005622(intracellular)|GO:0005634(nucleus)|GO:0005730(nucleolus)|GO:0005739(mitochondrion)|GO:0005794(Golgi apparatus)|GO:0007067(mitosis)|GO:0007076(mitotic chromosome condensation)|GO:0007165(signal transduction)|GO:0008270(zinc ion binding)|GO:0016363(nuclear matrix…	"Homo sapiens A kinase (PRKA) anchor protein 8 (AKAP8), mRNA [NM_005858]"	chr19:15464414-15464355	hs|19p13.12
A_23_P408455	0.202501	0.000285965	2.08571	up	274.374	208.314	226.139	229.963	97.3141	104.779	102.308	55.6303	-1.309	-1.68382	-1.59693	-1.59114	-2.38358	-2.60437	-2.51211	-2.92298	A_23_P408455	CCATTAACCTACACACTGATTTTTATGCTACTCCTTGTAGAAACAAAATTCTGGTTTGAC	NM_001104647	NM_001104647	NM_001104647	Hs.144130	55186	SLC25A36	"solute carrier family 25, member 36"	ENST00000446041	THC2493330	GO:0005488(binding)|GO:0005739(mitochondrion)|GO:0005743(mitochondrial inner membrane)|GO:0016020(membrane)|GO:0016021(integral to membrane)|GO:0032355(response to estradiol stimulus)|GO:0055085(transmembrane transport)	"Homo sapiens solute carrier family 25, member 36 (SLC25A36), transcript variant 1, mRNA [NM_001104647]"	chr3:140698479-140698538	hs|3q23
A_19_P00811812	0.206559	0.0103645	2.21119	up	839.532	750.405	514.288	1356.07	345.914	297.459	331.122	199.306	0.304445	0.16509	-0.411567	0.968822	-0.55389	-1.09902	-0.81766	-1.08193	A_19_P00811812	TCAAAATTCGTTATCAAAGGCAAAACCTACTGTGCCAAGCTGGGGCGCTATATGTGAACG	NM_201274	NM_201274	NM_201274	Hs.513971		MPRIP	myosin phosphatase Rho interacting protein		THC2580404	GO:0003779(actin binding)|GO:0005737(cytoplasm)|GO:0005856(cytoskeleton)	"Homo sapiens myosin phosphatase Rho interacting protein (MPRIP), transcript variant 2, mRNA [NM_201274]"	chr17:17095368-17095427	hs|17p11.2
A_33_P3233764	0.202501	0.00200127	2.23585	up	1346.8	1426.2	1053.24	2061.16	479.432	677.766	590.809	321.13	0.986324	1.09153	0.622618	1.57284	-0.0829783	0.0890741	0.0176687	-0.39376	A_33_P3233764	GAGTACTTCAGAAGTTAATCCACAAATGCTTCAAGACTTGCAAGCTGCTGGATTTGATGA	NM_004690	NM_004690	NM_004690	Hs.716697	9113	LATS1	"LATS, large tumor suppressor, homolog 1 (Drosophila)"	ENST00000392273	THC2576138	GO:0000086(G2/M transition of mitotic cell cycle)|GO:0000166(nucleotide binding)|GO:0000287(magnesium ion binding)|GO:0000819(sister chromatid segregation)|GO:0000922(spindle pole)|GO:0004674(protein serine/threonine kinase activity)|GO:0005515(protein binding)|GO:0005524(ATP binding)|GO:0005737(cytoplasm)|GO:0005815(microtubule organizing center)|GO:0005856(cytoskeleton)|GO:0006468(protein phosp…	"Homo sapiens LATS, large tumor suppressor, homolog 1 (Drosophila) (LATS1), mRNA [NM_004690]"	chr6:150022975-150022916	hs|6q25.1
A_23_P9319	0.202501	0.00391213	2.101	up	905.034	827.084	601.112	1330.21	288.414	391.842	386.56	259.793	0.412832	0.305455	-0.186509	0.941041	-0.81616	-0.701442	-0.594331	-0.699557	A_23_P9319	CTCTTAGATGATTACAAAGAAGGCGACCTTCGCATTATGCCTGATTCCAATGATTCACCT	NM_006717	NM_006717	NM_006717	Hs.146804	10927	SPIN1	spindlin 1	ENST00000485804	THC2625563	GO:0005634(nucleus)|GO:0007049(cell cycle)|GO:0007275(multicellular organismal development)|GO:0007276(gamete generation)|GO:0035064(methylated histone residue binding)	"Homo sapiens spindlin 1 (SPIN1), mRNA [NM_006717]"	chr9:91083472-91090003	hs|9q22.1
A_23_P11664	0.202501	0.00264081	2.33855	up	1631.4	1637.46	1082.48	2294.6	529.477	785.075	562.491	350.584	1.2629	1.29081	0.662129	1.72763	0.0602646	0.301116	-0.0531931	-0.26716	A_23_P11664	GCCTCTGAGGGAGTCCAACTGTATACCTGCATCAGTGTCATTCCTTTGTGTGATTTCTTA	NM_004768	NM_004768	NM_004768	Hs.479693	9295	SRSF11	serine/arginine-rich splicing factor 11	ENST00000489188	THC2505556	"GO:0000166(nucleotide binding)|GO:0000398(nuclear mRNA splicing, via spliceosome)|GO:0003676(nucleic acid binding)|GO:0003723(RNA binding)|GO:0005515(protein binding)|GO:0005634(nucleus)|GO:0005654(nucleoplasm)|GO:0005730(nucleolus)|GO:0006366(transcription from RNA polymerase II promoter)|GO:0006369(termination of RNA polymerase II transcription)|GO:0006397(mRNA processing)|GO:0006406(mRNA expo…	"Homo sapiens serine/arginine-rich splicing factor 11 (SRSF11), transcript variant 1, mRNA [NM_004768]"	chr1:70716494-70716553	hs|1p31.1
A_23_P7582	0.205072	0.00818675	2.82023	up	3425.95	2361.15	1753.88	5108.96	753.161	801.818	731.328	958.543	2.33329	1.81884	1.35833	2.88242	0.568656	0.331561	0.325498	1.18392	A_23_P7582	CCCAGAAAACCTCCAGTAGTGGACAACAGGTTTTCACCATAGCCTACGTTAACCCATTTT	NM_003202	NM_003202	NM_003202	Hs.573153	6932	TCF7	"transcription factor 7 (T-cell specific, HMG-box)"	ENST00000522653	THC2496502	"GO:0003682(chromatin binding)|GO:0003700(sequence-specific DNA binding transcription factor activity)|GO:0005515(protein binding)|GO:0005634(nucleus)|GO:0005667(transcription factor complex)|GO:0006355(regulation of transcription, DNA-dependent)|GO:0006357(regulation of transcription from RNA polymerase II promoter)|GO:0006955(immune response)|GO:0007420(brain development)|GO:0008013(beta-cateni…	"Homo sapiens transcription factor 7 (T-cell specific, HMG-box) (TCF7), transcript variant 1, mRNA [NM_003202]"	chr5:133483237-133483296	hs|5q31.1
A_21_P0011418	0.214532	0.0137227	2.18849	up	2791.16	2695.61	2368.97	5642.78	1196.14	1153.22	973.33	1206.56	2.03765	2.00996	1.79205	3.0258	1.23602	0.855878	0.737906	1.51591	A_21_P0011418	AACATCACGGAGACTCTGGTGTCCCTGAGGGTCCACACTGTGGATGACATCCAGCAGATC	NM_000296	NM_000296	NM_000296	Hs.640817		PKD1	polycystic kidney disease 1 (autosomal dominant)	ENST00000546358	THC2566732	GO:0001502(cartilage condensation)|GO:0001568(blood vessel development)|GO:0001701(in utero embryonic development)|GO:0002133(polycystin complex)|GO:0005261(cation channel activity)|GO:0005515(protein binding)|GO:0005529(sugar binding)|GO:0005634(nucleus)|GO:0005886(plasma membrane)|GO:0005887(integral to plasma membrane)|GO:0005929(cilium)|GO:0006816(calcium ion transport)|GO:0007050(cell cycle …	"Homo sapiens polycystic kidney disease 1 (autosomal dominant) (PKD1), transcript variant 2, mRNA [NM_000296]"	chr16:2155406-2155347	hs|16p13.3
A_32_P30271	0.202501	0.000674948	2.66857	up	540.029	399.516	473.22	798.674	136.591	214.579	153.866	131.736	-0.332104	-0.744325	-0.531631	0.205068	-1.89444	-1.5702	-1.92335	-1.67927	A_32_P30271	ATCAAGACGGTCGTATTCGCCCTGTATGCCCACATACAGTACGAGGGCTTCACGCCCAGT	NM_001080523	NM_001080523	NM_001080523	Hs.574574	645432	ARRDC5	arrestin domain containing 5	ENST00000381781	THC2709627	GO:0007165(signal transduction)	"Homo sapiens arrestin domain containing 5 (ARRDC5), mRNA [NM_001080523]"	chr19:4891432-4891373	hs|19p13.3
A_33_P3370832	0.245747	0.0307735	2.21519	up	4443.81	4582.49	2434.31	7746	1321.63	1448.73	1564.67	1966.68	2.70859	2.77548	1.8313	3.48284	1.37994	1.18501	1.42277	2.22077	A_33_P3370832	TCAGCATCTTGGGGCAGTACAGATCAACTTAAGGAGGTCAGAAAAATGGTTCTAAGATAG	ENST00000481658		AB053315	Hs.471130	150864	FAM117B	"family with sequence similarity 117, member B"	ENST00000481658	THC2735913		"family with sequence similarity 117, member B [Source:HGNC Symbol;Acc:14440] [ENST00000481658]"	chr2:203589697-203589756	hs|2q33.2
A_23_P74609	0.268028	0.0464245	2.30528	up	150.912	563.981	278.724	619.229	109.607	156.867	135.01	82.7883	-2.17143	-0.246932	-1.2953	-0.162066	-2.21196	-2.02218	-2.11195	-2.34942	A_23_P74609	CCAACACTGTGTGAATTATCTAAATGCGTCTACCATTTTGCACTAGGGAGGAAGGATAAA	NM_015714	NM_015714	NM_015714	Hs.432132	50486	G0S2	G0/G1switch 2	ENST00000367029	THC2463882	GO:0003674(molecular_function)|GO:0005575(cellular_component)|GO:0007049(cell cycle)	"Homo sapiens G0/G1switch 2 (G0S2), mRNA [NM_015714]"	chr1:209849597-209849656	hs|1q32.2
A_24_P132470	0.202501	0.00216928	2.30835	up	333.824	295.922	259.912	536.952	127.444	129.939	114.14	94.9154	-1.02605	-1.17736	-1.39612	-0.367745	-1.99444	-2.29388	-2.35421	-2.1522	A_24_P132470	TGATAATATATTCTGCACGGTAAGAATTCCTTTTACAGACATTCTTTATCAAGAGGTCGG	NM_020728	NM_020728	NM_020728	Hs.490795	57488	ESYT2	extended synaptotagmin-like protein 2	ENST00000421679	THC2572227	GO:0005886(plasma membrane)|GO:0016021(integral to membrane)	"Homo sapiens extended synaptotagmin-like protein 2 (ESYT2), mRNA [NM_020728]"	chr7:158523966-158523907	hs|7q36.3
A_23_P402319	0.228657	0.020286	2.01054	up	3039.7	3621.39	1617	3234.09	794.983	1824.26	1125.5	797.468	2.16072	2.43589	1.24111	2.22275	0.646621	1.51753	0.947472	0.918508	A_23_P402319	TTCAGCAGAATCATCTTAAAACCTGCCAAACTTATCCTTCCTTCACAGCTTTGCTTTTCT	NM_152687	NM_152687	NM_152687	Hs.547697	202309	GAPT	"GRB2-binding adaptor protein, transmembrane"	ENST00000318469	THC2476231	GO:0005886(plasma membrane)|GO:0016021(integral to membrane)|GO:0042113(B cell activation)	"Homo sapiens GRB2-binding adaptor protein, transmembrane (GAPT), mRNA [NM_152687]"	chr5:57791789-57791848	hs|5q11.2
A_33_P3780901	0.202501	0.00415215	2.01482	up	774.821	676.716	767.549	1231.64	245.792	410.524	344.951	319.285	0.188723	0.0159702	0.166118	0.829965	-1.04686	-0.634246	-0.758632	-0.402076	A_33_P3780901	TATTAATGAACGTTTGATTAGTTCAGGCCTCCCAATGGCAAAGGCAGACACCGTGGAGAT	NM_001167856	NM_001167856	NM_001167856	Hs.7012	55206	SBNO1	strawberry notch homolog 1 (Drosophila)	ENST00000420886	THC2553860	GO:0003674(molecular_function)|GO:0003677(DNA binding)|GO:0005524(ATP binding)|GO:0005575(cellular_component)|GO:0008150(biological_process)|GO:0016787(hydrolase activity)	"Homo sapiens strawberry notch homolog 1 (Drosophila) (SBNO1), transcript variant 1, mRNA [NM_001167856]"	chr12:123776783-123776724	hs|12q24.31
A_24_P74064	0.202501	0.00330371	2.06629	up	277.629	228.781	222.188	275.248	97.1279	140.722	117.392	49.0695	-1.29198	-1.54861	-1.62236	-1.33181	-2.38635	-2.17887	-2.31368	-3.10402	A_24_P74064	GGACAAGAACAGATAACTTCTTCAGATACATTTGTGTAACTTTACAGAATGTCATCAAGC	NM_003409	NM_003409	NM_003409	Hs.592340	7541	ZFP161	zinc finger protein 161 homolog (mouse)	ENST00000400143	THC2463881	"GO:0000122(negative regulation of transcription from RNA polymerase II promoter)|GO:0003677(DNA binding)|GO:0005622(intracellular)|GO:0005634(nucleus)|GO:0006355(regulation of transcription, DNA-dependent)|GO:0008270(zinc ion binding)|GO:0046872(metal ion binding)"	"Homo sapiens zinc finger protein 161 homolog (mouse) (ZFP161), transcript variant 2, mRNA [NM_003409]"	chr18:5289958-5289899	hs|18p11.31
A_24_P941359	0.202501	0.00480437	2.24788	up	1181.52	1696.13	1234.47	2196.99	482.036	838.888	618.692	314.375	0.797434	1.3416	0.851673	1.66492	-0.075161	0.396765	0.0841989	-0.424432	A_24_P941359	GGTACATTGTACAGTCTGTAGTTAGGAGGTATAGCCTATAGCTTATGTTAAATGGTTGAA	NM_014722	NM_014722	NM_014722	Hs.559459	9750	FAM65B	"family with sequence similarity 65, member B"	ENST00000259698	THC2491497	GO:0005488(binding)|GO:0005737(cytoplasm)|GO:0005739(mitochondrion)|GO:0005856(cytoskeleton)|GO:0007275(multicellular organismal development)|GO:0007517(muscle organ development)|GO:0030154(cell differentiation)|GO:0030175(filopodium)	"Homo sapiens family with sequence similarity 65, member B (FAM65B), transcript variant 1, mRNA [NM_014722]"	chr6:24804801-24804742	hs|6p22.3
A_33_P3368334	0.202501	0.00173991	2.19433	up	1501.24	1944.69	1289.82	2330.63	528.613	870.869	698.782	434.759	1.14294	1.53889	0.914956	1.75011	0.0579081	0.450742	0.25982	0.0432987	A_33_P3368334	GTGCTCTACTTGACTTTTATCTTTGAATTCACAACTAAAAACCCATAGCCCAGAAATCTA	ENST00000368186		AK301257	Hs.292449	115352	FCRL3	Fc receptor-like 3	ENST00000368186	NP402023	GO:0004872(receptor activity)|GO:0005886(plasma membrane)|GO:0016021(integral to membrane)	Fc receptor-like 3 [Source:HGNC Symbol;Acc:18506] [ENST00000368186]	chr1:157646383-157646324	hs|1q23.1
A_23_P71419	0.202501	0.00160557	2.46332	up	679.566	805.426	537.494	1117.88	238.907	340.309	241.093	168.361	-0.000527382	0.267172	-0.347894	0.690155	-1.08786	-0.904867	-1.27543	-1.32536	A_23_P71419	GAATACGTTGAGTTCTTCTAGCTTGCTTACTAATGCAGACTATACCACTGGTCAGGTCTT	NM_006837	NM_006837	NM_006837	Hs.491912	10987	COPS5	COP9 constitutive photomorphogenic homolog subunit 5 (Arabidopsis)	ENST00000523890	THC2532813	GO:0000338(protein deneddylation)|GO:0003713(transcription coactivator activity)|GO:0003743(translation initiation factor activity)|GO:0005515(protein binding)|GO:0005634(nucleus)|GO:0005730(nucleolus)|GO:0005737(cytoplasm)|GO:0005852(eukaryotic translation initiation factor 3 complex)|GO:0006366(transcription from RNA polymerase II promoter)|GO:0006412(translation)|GO:0006413(translational initi…	"Homo sapiens COP9 constitutive photomorphogenic homolog subunit 5 (Arabidopsis) (COPS5), mRNA [NM_006837]"	chr8:67963495-67958167	hs|8q13.1
A_33_P3361758	0.202501	0.00392296	2.2493	up	1025.53	1159.41	1130.71	2220.38	445.99	479.23	502.189	401.445	0.593161	0.792741	0.725012	1.6802	-0.18729	-0.410996	-0.216792	-0.0717144	A_33_P3361758	AAAGGCTACCAAGAAACCTCATGAAGTGAAACAGGACTTTGAGAAGTTCCTACATAAACT	NM_152647	NM_152647	NM_152647	Hs.712959	196951	C15orf33	chromosome 15 open reading frame 33	ENST00000354658	THC2664020		"Homo sapiens chromosome 15 open reading frame 33 (C15orf33), mRNA [NM_152647]"	chr15:49624037-49623978	hs|15q21.2
A_23_P147439	0.203164	0.00718453	2.30791	up	1069.31	1051.44	718.968	1612.29	373.375	327.263	348.135	398.993	0.653467	0.651711	0.0717859	1.2185	-0.443676	-0.961263	-0.745376	-0.0805569	A_23_P147439	AAGACTACCTATGATAGCAGTCTTTCTTCTTATACGGTGCCCTTAGAAAAGGACAACTCA	NM_148416	NM_148416	NM_148416	Hs.460499	11273	ATXN2L	ataxin 2-like	ENST00000359153	NP589497	GO:0003674(molecular_function)|GO:0008150(biological_process)|GO:0016020(membrane)	"Homo sapiens ataxin 2-like (ATXN2L), transcript variant E, mRNA [NM_148416]"	chr16:28840779-28841203	hs|16p11.2
A_24_P235783	0.202501	5.53635e-05	2.23214	up	492.516	586.2	455.921	620.853	163.341	241.003	207.764	148.715	-0.46497	-0.191186	-0.585357	-0.158286	-1.63641	-1.40266	-1.49008	-1.50437	A_24_P235783	GAGATTGTAGTTATCTTTTTTGAGATGAGATACTTTCACGACTTTGGTATCATCTGTCAG	ENST00000463343		D26121		7536	SF1	splicing factor 1	ENST00000463343	THC2588580	"GO:0000245(spliceosome assembly)|GO:0000389(nuclear mRNA 3'-splice site recognition)|GO:0000398(nuclear mRNA splicing, via spliceosome)|GO:0003676(nucleic acid binding)|GO:0003714(transcription corepressor activity)|GO:0003723(RNA binding)|GO:0005634(nucleus)|GO:0005681(spliceosomal complex)|GO:0005730(nucleolus)|GO:0005840(ribosome)|GO:0006355(regulation of transcription, DNA-dependent)|GO:0008…	splicing factor 1 [Source:HGNC Symbol;Acc:12950] [ENST00000463343]	chr11:64543888-64543829	hs|11q13.1
A_24_P355649	0.219849	0.0154939	2.22546	up	1823.3	2836.16	1379.43	3308.04	786.64	1233.22	840.864	435.737	1.42334	2.08329	1.01186	2.25537	0.631401	0.952641	0.526851	0.0465384	A_24_P355649	GGGCTGTTTAAGTCACTGACTTATGAGAAAGCAAAGCACTGGTACAGTTATTTAACAGGC	NM_002017	NM_002017	NM_002017	Hs.504281	2313	FLI1	Friend leukemia virus integration 1	ENST00000528790	THC2647778	"GO:0003677(DNA binding)|GO:0003700(sequence-specific DNA binding transcription factor activity)|GO:0005634(nucleus)|GO:0006355(regulation of transcription, DNA-dependent)|GO:0007599(hemostasis)|GO:0009887(organ morphogenesis)|GO:0043565(sequence-specific DNA binding)"	"Homo sapiens Friend leukemia virus integration 1 (FLI1), transcript variant 1, mRNA [NM_002017]"	chr11:128681968-128682027	hs|11q24.3
A_33_P3368139	0.202501	0.000665272	2.34303	up	1920.06	2096.61	1379.65	2425.89	518.623	854.158	710.317	524.934	1.49794	1.64741	1.01209	1.8079	0.0303841	0.42279	0.283441	0.315217	A_33_P3368139	CCAGGGCTTAAGGGCTAACTTCTATTAGCACCTTACTGTGTAAGCAAATGTTACAAAAAA	NM_005921	NM_005921	NM_005921	Hs.653654	4214	MAP3K1	mitogen-activated protein kinase kinase kinase 1	ENST00000469188	THC2777678	GO:0000166(nucleotide binding)|GO:0000209(protein polyubiquitination)|GO:0002224(toll-like receptor signaling pathway)|GO:0002755(MyD88-dependent toll-like receptor signaling pathway)|GO:0004672(protein kinase activity)|GO:0004674(protein serine/threonine kinase activity)|GO:0004706(JUN kinase kinase kinase activity)|GO:0004709(MAP kinase kinase kinase activity)|GO:0004710(MAP/ERK kinase kinase a…	"Homo sapiens mitogen-activated protein kinase kinase kinase 1 (MAP3K1), mRNA [NM_005921]"	chr5:56191750-56191809	hs|5q11.2
A_33_P3212232	0.245859	0.0308981	2.04527	up	11470	13360.6	7608.01	25625.9	4375.66	6748.18	5031.32	4246.35	4.07659	4.31926	3.4753	5.20892	3.10712	3.40471	3.10784	3.33123	A_33_P3212232	TTCAAGAAGAAAGCATATCAGGCAATTGAGGAAAGGCAGAGTTTGGTTCCAGGCACTGCA	NM_001039396	NM_001039396	NM_001039396	Hs.730677	219972	MPEG1	macrophage expressed 1	ENST00000361050	THC2471505	GO:0016020(membrane)|GO:0016021(integral to membrane)	"Homo sapiens macrophage expressed 1 (MPEG1), mRNA [NM_001039396]"	chr11:58978295-58978236	hs|11q12.1
A_23_P122662	0.235738	0.0245217	2.44098	up	411.516	782.986	307.933	983.571	141.966	175.592	203.318	200.386	-0.724192	0.226407	-1.15153	0.505491	-1.83875	-1.85949	-1.52128	-1.07413	A_23_P122662	CATCCAGCTTTGTGGATTTAGAAAGGAAGCCTTCAGTTCCAATCAGAATCCTCTTTCCTT	NM_018988	NM_018988	NM_018988	Hs.484686	54438	GFOD1	glucose-fructose oxidoreductase domain containing 1	ENST00000379287	THC2473326	GO:0000166(nucleotide binding)|GO:0005576(extracellular region)|GO:0016491(oxidoreductase activity)	"Homo sapiens glucose-fructose oxidoreductase domain containing 1 (GFOD1), transcript variant 1, mRNA [NM_018988]"	chr6:13363878-13363819	hs|6p24.1
A_23_P214681	0.250831	0.034116	2.1377	up	856.21	891.196	675.775	1913.78	309.599	368.95	321.103	476.034	0.332824	0.413163	-0.0176001	1.46581	-0.713903	-0.788288	-0.861987	0.174146	A_23_P214681	TCTACAATGCCTACCTGAAAAACTTCAACATGACCAAAAAGAAGGCCCGCAGCATCCTCA	NM_006238	NM_006238	NM_006238	Hs.696032	5467	PPARD	peroxisome proliferator-activated receptor delta	ENST00000540939	THC2613533	"GO:0000122(negative regulation of transcription from RNA polymerase II promoter)|GO:0001890(placenta development)|GO:0003677(DNA binding)|GO:0003700(sequence-specific DNA binding transcription factor activity)|GO:0003707(steroid hormone receptor activity)|GO:0004872(receptor activity)|GO:0004879(ligand-dependent nuclear receptor activity)|GO:0005504(fatty acid binding)|GO:0005634(nucleus)|GO:000…	"Homo sapiens peroxisome proliferator-activated receptor delta (PPARD), transcript variant 1, mRNA [NM_006238]"	chr6:35391843-35391902	hs|6p21.31
A_32_P517749	0.202574	0.00605313	2.07455	up	283.378	329.496	289.657	408.095	119.343	206.324	140.026	63.8558	-1.26241	-1.02232	-1.2398	-0.763635	-2.08918	-1.6268	-2.05933	-2.72403	A_32_P517749	GTATCCATGAATAATCCTGGAACAATATTGCTTGTATTCCTGTCATAGAACAGGTTTTGT	NM_004586	NM_004586	NM_004586	Hs.445387	6197	RPS6KA3	"ribosomal protein S6 kinase, 90kDa, polypeptide 3"	ENST00000379565	THC2702562	GO:0000166(nucleotide binding)|GO:0000287(magnesium ion binding)|GO:0001501(skeletal system development)|GO:0002224(toll-like receptor signaling pathway)|GO:0002755(MyD88-dependent toll-like receptor signaling pathway)|GO:0002756(MyD88-independent toll-like receptor signaling pathway)|GO:0004672(protein kinase activity)|GO:0004674(protein serine/threonine kinase activity)|GO:0005524(ATP binding)|…	"Homo sapiens ribosomal protein S6 kinase, 90kDa, polypeptide 3 (RPS6KA3), mRNA [NM_004586]"	chrX:20168138-20168079	hs|Xp22.12
A_33_P3243230	0.257847	0.0390673	6.25097	up	228.395	5016.62	2093.06	2969.73	244.227	215.705	291.32	112.298	-1.57361	2.90606	1.6134	2.09972	-1.05608	-1.56266	-1.00242	-1.90959	A_33_P3243230	AAGTTCTTTGTCACTCCCAGTAGTGTCCTATTTTAGATGATAATTTCTTTGATCTCCCTA	ENST00000401931				3576	IL8	interleukin 8	ENST00000401931	THC2544321	GO:0001525(angiogenesis)|GO:0002237(response to molecule of bacterial origin)|GO:0005153(interleukin-8 receptor binding)|GO:0005515(protein binding)|GO:0005576(extracellular region)|GO:0005615(extracellular space)|GO:0005622(intracellular)|GO:0006928(cellular component movement)|GO:0006935(chemotaxis)|GO:0006954(inflammatory response)|GO:0006955(immune response)|GO:0007050(cell cycle arrest)|GO:0…	interleukin 8 [Source:HGNC Symbol;Acc:6025] [ENST00000401931]	chr4:74607982-74608041	hs|4q13.3
A_23_P16354	0.202501	0.00182274	2.58025	up	1243.02	1330.12	934.319	2177.78	348.493	545.983	460.328	320.166	0.870637	0.990905	0.449773	1.65225	-0.543173	-0.222857	-0.342359	-0.398097	A_23_P16354	AACCTCATTGTCCATCAGAAAACTCACAAGGTAGAAACCATGGGAATTCAGTAAGTAATG	NM_032825	NM_032825	NM_032825	Hs.631591	84911	ZNF382	zinc finger protein 382	ENST00000292928	THC2610735	"GO:0003677(DNA binding)|GO:0005622(intracellular)|GO:0005634(nucleus)|GO:0008270(zinc ion binding)|GO:0045892(negative regulation of transcription, DNA-dependent)|GO:0046872(metal ion binding)"	"Homo sapiens zinc finger protein 382 (ZNF382), mRNA [NM_032825]"	chr19:37118399-37118458	hs|19q13.12
A_23_P300124	0.202501	0.00198859	2.17224	up	1235.42	1568.9	1182.52	2182.82	549.233	640.016	504.216	468.413	0.861795	1.22911	0.789649	1.65558	0.113115	0.00639439	-0.210981	0.150862	A_23_P300124	CTGCACTGGCTATCTTTGTCCCCAGCTATGGCTGCTACGCTAAGCCCGTGAAACATTGGG	NM_144775	NM_144775	NM_144775	Hs.592944	140775	SMCR8	"Smith-Magenis syndrome chromosome region, candidate 8"	ENST00000406438	THC2474314		"Homo sapiens Smith-Magenis syndrome chromosome region, candidate 8 (SMCR8), mRNA [NM_144775]"	chr17:18221346-18221405	hs|17p11.2
A_24_P675386	0.202501	0.00223811	2.40415	up	857.885	833.495	649.8	1482.95	273.635	360.896	348.064	221.699	0.335645	0.316594	-0.0741472	1.09786	-0.89205	-0.820129	-0.74567	-0.928317	A_24_P675386	ACCTGAAATGCACTTTTAAATGTTTGCCTTATATCCAAGTGTTTACTTGTATCCATGACC	NM_014267	NM_014267	NM_014267	Hs.645792	10944	C11orf58	chromosome 11 open reading frame 58		THC2534261	GO:0003674(molecular_function)|GO:0005575(cellular_component)|GO:0008150(biological_process)	"Homo sapiens chromosome 11 open reading frame 58 (C11orf58), mRNA [NM_014267]"	chr11:16779256-16779315	hs|11p15.1
A_23_P47077	0.203278	0.00746646	2.1309	up	272.562	202.459	183.836	347.411	72.1494	92.5436	90.999	103.942	-1.31855	-1.72495	-1.89573	-0.995896	-2.81524	-2.78351	-2.6811	-2.02114	A_23_P47077	ACTTTGAAGGCAAGAAGACTGACAAAAAGTACCTGATGATCGAAGAGTATTTGACCAAAG	NM_004281	NM_004281	NM_004281	Hs.523309	9531	BAG3	BCL2-associated athanogene 3	ENST00000369085	THC2467801	GO:0005737(cytoplasm)|GO:0005829(cytosol)|GO:0005886(plasma membrane)|GO:0006457(protein folding)|GO:0006916(anti-apoptosis)|GO:0007420(brain development)|GO:0019717(synaptosome)|GO:0021510(spinal cord development)|GO:0051087(chaperone binding)	"Homo sapiens BCL2-associated athanogene 3 (BAG3), mRNA [NM_004281]"	chr10:121436388-121436447	hs|10q26.11
A_32_P208178	0.219849	0.0155014	2.22668	up	11862.5	12817.1	6884.18	17910.9	4584.67	5804.4	4873.18	2172.76	4.12512	4.25934	3.33107	4.69215	3.17444	3.18736	3.06177	2.36454	A_32_P208178	GGAAAAGACGTAGAAAAGGCTTGCCAATCTATTTATCCTCTCCATGATGTCTTCGTTAGA	NM_001006	NM_001006	NM_001006	Hs.356572	6189	RPS3A	ribosomal protein S3A	ENST00000512797	THC2568491	GO:0003723(RNA binding)|GO:0003735(structural constituent of ribosome)|GO:0005515(protein binding)|GO:0005622(intracellular)|GO:0005634(nucleus)|GO:0005730(nucleolus)|GO:0005737(cytoplasm)|GO:0005829(cytosol)|GO:0005840(ribosome)|GO:0006412(translation)|GO:0006413(translational initiation)|GO:0006414(translational elongation)|GO:0006415(translational termination)|GO:0006917(induction of apoptosis…	"Homo sapiens ribosomal protein S3A (RPS3A), mRNA [NM_001006]"	chr4:152025345-152025404	hs|4q31.3
A_33_P3281403	0.202501	0.00299822	2.21508	up	4555.45	4580.82	3354.58	6885.3	1331.33	2023.55	1694.89	1620.03	2.74438	2.77496	2.29392	3.31291	1.39049	1.6671	1.5381	1.94103	A_33_P3281403	CAACTAAAAAGGTCAGAGGCAGAGAAACTCACCCTGGTGACCAGAGTACAGCAGTTGCAG	NM_025228	NM_025228	NM_025228	Hs.147434	80342	TRAF3IP3	TRAF3 interacting protein 3	ENST00000367024	THC2612563	GO:0005515(protein binding)|GO:0016020(membrane)|GO:0016021(integral to membrane)	"Homo sapiens TRAF3 interacting protein 3 (TRAF3IP3), mRNA [NM_025228]"	chr1:209951458-209951517	hs|1q32.2
A_23_P98350	0.202501	0.00330967	2.33183	up	1245.43	1068.89	654.854	1506.19	367.803	447.325	376.762	264.709	0.873426	0.675466	-0.0629692	1.1203	-0.465368	-0.51039	-0.63137	-0.672511	A_23_P98350	TCCTATACATCGAAGGTGTGCATATATGTTGAATGACATTTTAGGGACATGGTGTTTTTA	NM_001165	NM_001165	NM_001165	Hs.127799	330	BIRC3	baculoviral IAP repeat containing 3	ENST00000263464	THC2463921	GO:0004842(ubiquitin-protein ligase activity)|GO:0005515(protein binding)|GO:0005622(intracellular)|GO:0005634(nucleus)|GO:0005737(cytoplasm)|GO:0006916(anti-apoptosis)|GO:0007166(cell surface receptor linked signaling pathway)|GO:0008270(zinc ion binding)|GO:0042981(regulation of apoptosis)|GO:0046872(metal ion binding)	"Homo sapiens baculoviral IAP repeat containing 3 (BIRC3), transcript variant 1, mRNA [NM_001165]"	chr11:102208356-102208415	hs|11q22.2
A_23_P1072	0.211672	0.0123004	2.11343	up	4637.95	4080.87	2789.99	7559.23	1537.88	1800.27	1700.7	1570.01	2.77027	2.60823	2.02804	3.44763	1.59857	1.49843	1.54304	1.89579	A_23_P1072	TGCCCTGGAATGGGTGTTGCTCTTAGGATGTATCCCCTCAAACCTACCTGGTGGTTCTGT	NM_000701	NM_000701	NM_000701	Hs.371889	476	ATP1A1	"ATPase, Na+/K+ transporting, alpha 1 polypeptide"	ENST00000537345	THC2571923	"GO:0000166(nucleotide binding)|GO:0002026(regulation of the force of heart contraction)|GO:0002028(regulation of sodium ion transport)|GO:0003869(4-nitrophenylphosphatase activity)|GO:0005391(sodium:potassium-exchanging ATPase activity)|GO:0005515(protein binding)|GO:0005524(ATP binding)|GO:0005624(membrane fraction)|GO:0005792(microsome)|GO:0005886(plasma membrane)|GO:0005890(sodium:potassium-e…	"Homo sapiens ATPase, Na+/K+ transporting, alpha 1 polypeptide (ATP1A1), transcript variant 1, mRNA [NM_000701]"	chr1:116944237-116946524	hs|1p13.1
A_23_P202071	0.202501	0.00192763	2.02186	up	3171.12	2885.26	2684.68	4775.9	1135.02	1633.05	1548.88	903.466	2.22178	2.10805	1.97254	2.78516	1.16034	1.35779	1.40813	1.09855	A_23_P202071	TTTTTCTGATTCTTCTGTCCTCATTGTGAACATAACCGTGTAGTTGAAACAGTCAAACTT	NM_001025077	NM_001025077	NM_001025077	Hs.309288	10659	CELF2	"CUGBP, Elav-like family member 2"	ENST00000354440	THC2604831	GO:0000166(nucleotide binding)|GO:0003723(RNA binding)|GO:0005634(nucleus)|GO:0005737(cytoplasm)|GO:0006396(RNA processing)|GO:0006397(mRNA processing)|GO:0008016(regulation of heart contraction)	"Homo sapiens CUGBP, Elav-like family member 2 (CELF2), transcript variant 3, mRNA [NM_001025077]"	chr10:11376225-11376284	hs|10p14
A_33_P3390576	0.202501	0.00340719	2.40346	up	1148.05	1078.15	811.004	1908.08	382.107	521.841	426.1	249.612	0.755976	0.687903	0.245566	1.46151	-0.410328	-0.288102	-0.453829	-0.757234	A_33_P3390576	TCTGAAGCAAGTTCTGACAGCTTTGTTGAATTCTCGGACTACCAGCCATTTGCTACGCTA	NM_001197104	NM_001197104	NM_001197104	Hs.258855	4297	MLL	"myeloid/lymphoid or mixed-lineage leukemia (trithorax homolog, Drosophila)"	ENST00000389506	THC2493286	"GO:0003677(DNA binding)|GO:0003680(AT DNA binding)|GO:0003700(sequence-specific DNA binding transcription factor activity)|GO:0005515(protein binding)|GO:0005634(nucleus)|GO:0006355(regulation of transcription, DNA-dependent)|GO:0006366(transcription from RNA polymerase II promoter)|GO:0006461(protein complex assembly)|GO:0006915(apoptosis)|GO:0008168(methyltransferase activity)|GO:0008270(zinc …	"Homo sapiens myeloid/lymphoid or mixed-lineage leukemia (trithorax homolog, Drosophila) (MLL), transcript variant 1, mRNA [NM_001197104]"	chr11:118362577-118362636	hs|11q23.3
A_33_P3284533	0.208558	0.0110901	2.14571	up	1880.88	943.538	832.553	1797.16	463.416	583.721	492.177	347.636	1.4682	0.495502	0.2834	1.37511	-0.131995	-0.126435	-0.245845	-0.279343	A_33_P3284533	TCATTGAATTTCCAGAAGGCAAGAAAATCCGCCAACCTTGTCATCTCCGCTTCACAACTG	ENST00000390440		L06884	Hs.494963				ENST00000390440	NP089252		HADV14S1 [Source:UniProtKB/TrEMBL;Acc:A0JD09] [ENST00000390440]	chr14:22392730-22392789	hs|14q11.2
A_23_P9392	0.202501	0.00209531	2.61385	up	1479.34	1410.01	1011.8	2338.97	444.759	474.587	428.63	431.87	1.12174	1.07505	0.564711	1.75526	-0.19128	-0.42504	-0.445289	0.03368	A_23_P9392	CTGAACCCAGTGTCCTCTTTGACCTGTACGTCAATACCTGTCCTGGCCAGGGTAGCCGTA	NM_016390	NM_016390	NM_016390	Hs.730722	51490	C9orf114	chromosome 9 open reading frame 114	ENST00000480366	NP1186391	GO:0003674(molecular_function)|GO:0005575(cellular_component)|GO:0008150(biological_process)	"Homo sapiens chromosome 9 open reading frame 114 (C9orf114), mRNA [NM_016390]"	chr9:131586099-131586040	hs|9q34.11
A_23_P23924	0.205072	0.00814908	2.1956	up	469.736	473.268	325.114	835.601	177.404	220.965	212.957	115.025	-0.533289	-0.499922	-1.0732	0.270276	-1.51726	-1.5279	-1.45446	-1.87497	A_23_P23924	AGAAGTTCTTATAGAAAGGACACAAGTTTGTTTCCTGGCTTTACCTTGGGAAAATGCTAG	NM_001748	NM_001748	NM_001748	Hs.350899	824	CAPN2	"calpain 2, (m/II) large subunit"	ENST00000366869	THC2778310	GO:0000785(chromatin)|GO:0001666(response to hypoxia)|GO:0001824(blastocyst development)|GO:0004198(calcium-dependent cysteine-type endopeptidase activity)|GO:0005509(calcium ion binding)|GO:0005515(protein binding)|GO:0005622(intracellular)|GO:0005625(soluble fraction)|GO:0005626(insoluble fraction)|GO:0005634(nucleus)|GO:0005737(cytoplasm)|GO:0005886(plasma membrane)|GO:0006508(proteolysis)|GO:…	"Homo sapiens calpain 2, (m/II) large subunit (CAPN2), transcript variant 1, mRNA [NM_001748]"	chr1:223963400-223963459	hs|1q41
A_24_P80338	0.202501	0.0030805	2.5008	up	408.487	458.15	287.024	716.777	117.966	161.648	169.167	112.75	-0.73485	-0.546761	-1.25297	0.0489864	-2.10593	-1.97886	-1.78657	-1.90379	A_24_P80338	TAAATACAAGTCTTGAATAGTACATTTTCACTTCTGTATTCGAGGGACTCTAAAAATAAA	NM_003157	NM_003157	NM_003157	Hs.631921	6787	NEK4	NIMA (never in mitosis gene a)-related kinase 4	ENST00000233027	THC2467290	GO:0000166(nucleotide binding)|GO:0004674(protein serine/threonine kinase activity)|GO:0005524(ATP binding)|GO:0005634(nucleus)|GO:0005730(nucleolus)|GO:0006468(protein phosphorylation)|GO:0007049(cell cycle)|GO:0007067(mitosis)|GO:0046872(metal ion binding)|GO:0051301(cell division)	"Homo sapiens NIMA (never in mitosis gene a)-related kinase 4 (NEK4), transcript variant 1, mRNA [NM_003157]"	chr3:52744873-52744814	hs|3p21.1
A_24_P365365	0.221363	0.0163869	2.37568	up	574.702	565.956	276.75	744.318	125.053	152.916	213.659	190.214	-0.242327	-0.241889	-1.30556	0.103381	-2.02177	-2.05897	-1.44971	-1.14929	A_24_P365365	TGGATGATTGGGACTTTAAAACGACCCTCTTTCAGGTGGATTCAGAGACCTGTCCTGTAT	NM_003200	NM_003200	NM_003200	Hs.371282	6929	TCF3	transcription factor 3 (E2A immunoglobulin enhancer binding factors E12/E47)	ENST00000262965	THC2469262	"GO:0000080(G1 phase of mitotic cell cycle)|GO:0000788(nuclear nucleosome)|GO:0001779(natural killer cell differentiation)|GO:0002326(B cell lineage commitment)|GO:0003677(DNA binding)|GO:0003700(sequence-specific DNA binding transcription factor activity)|GO:0003713(transcription coactivator activity)|GO:0005515(protein binding)|GO:0005634(nucleus)|GO:0005654(nucleoplasm)|GO:0005667(transcriptio…	"Homo sapiens transcription factor 3 (E2A immunoglobulin enhancer binding factors E12/E47) (TCF3), transcript variant 1, mRNA [NM_003200]"	chr19:1609391-1609332	hs|19p13.3
A_33_P3380867	0.208558	0.0110418	2.18529	up	637.386	1055.52	507.496	1187.02	271.35	407.201	317.649	187.08	-0.0929728	0.657302	-0.430745	0.776736	-0.90415	-0.645973	-0.877589	-1.17326	A_33_P3380867	GCAGAGTTACAGTCACAAAGTTGTGTATTTTATGTTACAATAAAGCCTTCCTCTGAAGGG	NM_012448	NM_012448	NM_012448	Hs.595276	6777	STAT5B	signal transducer and activator of transcription 5B	ENST00000293328	THC2537211	GO:0000255(allantoin metabolic process)|GO:0001553(luteinization)|GO:0001666(response to hypoxia)|GO:0001889(liver development)|GO:0003690(double-stranded DNA binding)|GO:0003700(sequence-specific DNA binding transcription factor activity)|GO:0004871(signal transducer activity)|GO:0005509(calcium ion binding)|GO:0005515(protein binding)|GO:0005634(nucleus)|GO:0005654(nucleoplasm)|GO:0005737(cytop…	"Homo sapiens signal transducer and activator of transcription 5B (STAT5B), mRNA [NM_012448]"	chr17:40351255-40351196	hs|17q21.2
A_24_P45005	0.211672	0.0122771	2.00823	up	225.521	358.038	174.072	377.941	91.4553	148.779	104.454	84.9048	-1.59188	-0.902465	-1.97445	-0.874376	-2.47317	-2.09854	-2.48215	-2.313	A_24_P45005	ACGGGGATCTTTTACCTCACTTTGCACTGATTAATTTTAAGCAATTGAAAGATTGCCCTT	NM_024663	NM_024663	NM_024663	Hs.654868	79716	NPEPL1	aminopeptidase-like 1	ENST00000530122	THC2500560	GO:0004177(aminopeptidase activity)|GO:0005622(intracellular)|GO:0005737(cytoplasm)|GO:0006508(proteolysis)|GO:0008233(peptidase activity)|GO:0008235(metalloexopeptidase activity)|GO:0030145(manganese ion binding)|GO:0046872(metal ion binding)	"Homo sapiens aminopeptidase-like 1 (NPEPL1), transcript variant 1, mRNA [NM_024663]"	chr20:57290406-57290465	hs|20q13.32
A_23_P22614	0.233439	0.0233236	2.43576	up	7142.35	7556.82	3416.69	13674.1	2327.61	2141.2	2531.16	2098.21	3.39319	3.49713	2.32038	4.30277	2.19647	1.74864	2.11671	2.31417	A_23_P22614	TTTGACCGTCTGAAGAAACTGCACCAGGACGAGAAGAAGAAACTGGAGGATAAGAAGAAA	NM_145802	NM_145802	NM_145802	Hs.496666	23157	6-Sep	septin 6	ENST00000354228	NP391544	GO:0000166(nucleotide binding)|GO:0000777(condensed chromosome kinetochore)|GO:0000910(cytokinesis)|GO:0005515(protein binding)|GO:0005525(GTP binding)|GO:0005575(cellular_component)|GO:0005694(chromosome)|GO:0005737(cytoplasm)|GO:0005819(spindle)|GO:0005856(cytoskeleton)|GO:0007049(cell cycle)|GO:0008021(synaptic vesicle)|GO:0030496(midbody)|GO:0031105(septin complex)|GO:0032154(cleavage furrow)…	"Homo sapiens septin 6 (SEPT6), transcript variant V, mRNA [NM_145802]"	chrX:118763459-118763400	hs|Xq24
A_24_P22981	0.202501	0.00296358	2.16462	up	1146.83	714.508	865.587	1466.81	403.055	430.864	383.327	263.014	0.754441	0.0943708	0.339538	1.08207	-0.333326	-0.564481	-0.606446	-0.681779	A_24_P22981	TCATATTGAACGAAAACCCTACATAGTGAAGAATGTGACAGATCTTTTAAATGTTCCTCC	NM_021047	NM_021047	NM_021047	Hs.301059	56242	ZNF253	zinc finger protein 253	ENST00000355650	THC2559334	"GO:0003677(DNA binding)|GO:0005622(intracellular)|GO:0005634(nucleus)|GO:0006355(regulation of transcription, DNA-dependent)|GO:0008270(zinc ion binding)|GO:0045892(negative regulation of transcription, DNA-dependent)|GO:0046872(metal ion binding)"	"Homo sapiens zinc finger protein 253 (ZNF253), mRNA [NM_021047]"	chr19:20003475-20003534	hs|19p12
A_23_P3562	0.202501	0.00297786	2.09828	up	1882.64	1656.78	1417.4	2768.21	647.989	731.591	738.168	666.604	1.46955	1.30773	1.05103	1.99834	0.351666	0.199325	0.338927	0.659911	A_23_P3562	GCTATTTCTGCTTCCAAACTCTGATAACGGTTGTGAAATTACTGACTGACTTCCTTTGGC	NM_032178	NM_032178	NM_032178	Hs.729520	84138	SLC7A6OS	"solute carrier family 7, member 6 opposite strand"	ENST00000263997	THC2462310	GO:0005634(nucleus)|GO:0005737(cytoplasm)|GO:0015031(protein transport)	"Homo sapiens solute carrier family 7, member 6 opposite strand (SLC7A6OS), mRNA [NM_032178]"	chr16:68334647-68334588	hs|16q22.1
A_23_P157416	0.210483	0.011681	2.38666	up	3415	3884.88	2380.81	5479.85	718.176	1609.5	1251.8	1362.18	2.32867	2.53722	1.79924	2.98353	0.500034	1.33682	1.10091	1.69092	A_23_P157416	ATGTTCCGTCTGTGGGAAACGCTTCAATCAGAGTGCAACCCTCATTAAACACCAGAGAAT	NM_032164	NM_032164	NM_032164	Hs.386324	84124	ZNF394	zinc finger protein 394	ENST00000337673	THC2467459	GO:0003677(DNA binding)|GO:0003700(sequence-specific DNA binding transcription factor activity)|GO:0005622(intracellular)|GO:0005634(nucleus)|GO:0008270(zinc ion binding)|GO:0016032(viral reproduction)|GO:0046872(metal ion binding)	"Homo sapiens zinc finger protein 394 (ZNF394), mRNA [NM_032164]"	chr7:99091344-99091285	hs|7q22.1
A_33_P3403048	0.202501	0.00274188	2.42548	up	1501.08	1370.89	954.348	2149.39	353.172	559.155	573.736	397.737	1.14278	1.03447	0.480373	1.63331	-0.523932	-0.188466	-0.0246344	-0.085103	A_33_P3403048	TTTTTTCCTAGCATATCCCAGAGAACTCATTTGCCAGAGCTCTTGAAAATGAGTCTTGCT	AK294208		AK294208	Hs.516157				ENST00000409017	THC2580478		"Homo sapiens cDNA FLJ52225 complete cds, moderately similar to S-adenosylmethionine synthetase isoform type-2 (EC 2.5.1.6). [AK294208]"	chr2:85770672-85770731	hs|2p11.2
A_32_P353072	0.202501	0.00482494	2.21783	up	531.604	536.232	467.405	1040.65	204.457	242.596	272.185	156.842	-0.354788	-0.319722	-0.549468	0.586873	-1.3125	-1.39316	-1.10043	-1.4276	A_32_P353072	TGCTCACTTGATTGACTTGGTCAGATATTTGAATGATGGTATTACCTAGATTCTAATCCT	NM_018374	NM_018374	NM_018374	Hs.396358	54664	TMEM106B	transmembrane protein 106B	ENST00000396667	THC2714339	GO:0003674(molecular_function)|GO:0005575(cellular_component)|GO:0008150(biological_process)|GO:0016020(membrane)|GO:0016021(integral to membrane)	"Homo sapiens transmembrane protein 106B (TMEM106B), transcript variant 1, mRNA [NM_018374]"	chr7:12276527-12276586	hs|7p21.3
A_23_P55376	0.202501	0.00387417	2.02468	up	507.854	617.539	339.668	626.771	218.338	239.34	194.039	144.775	-0.420727	-0.116048	-1.01002	-0.144601	-1.21774	-1.41265	-1.58868	-1.5431	A_23_P55376	GAAATGCTTTTCTTCAGAGAAGCTGATCTTTGTTAATGTCTTGATTCTGTTCGCAAAGCA	NM_015443	NM_015443	NM_015443	Hs.648744	284058	KIAA1267	KIAA1267	ENST00000262419	THC2651497	GO:0005515(protein binding)|GO:0005634(nucleus)|GO:0071339(MLL1 complex)	"Homo sapiens KIAA1267 (KIAA1267), transcript variant 2, mRNA [NM_015443]"	chr17:44107406-44107347	hs|17q21.31
A_23_P103503	0.202501	0.00147605	2.78824	up	2557.94	3212.84	2153.51	5047.98	915.865	967.776	916.767	672.12	1.91177	2.2632	1.65448	2.8651	0.850832	0.60296	0.651533	0.6718	A_23_P103503	ATTGCCAGAATCTCTTGAAGCCATGTAGCTTATGTGAGAAAAGACCACGAGACGGGAACA	NM_002393	NM_002393	NM_002393	Hs.497492	4194	MDM4	Mdm4 p53 binding protein homolog (mouse)	ENST00000391947	NP1458101	GO:0000122(negative regulation of transcription from RNA polymerase II promoter)|GO:0005515(protein binding)|GO:0005622(intracellular)|GO:0005634(nucleus)|GO:0006461(protein complex assembly)|GO:0006915(apoptosis)|GO:0008270(zinc ion binding)|GO:0008283(cell proliferation)|GO:0008284(positive regulation of cell proliferation)|GO:0008285(negative regulation of cell proliferation)|GO:0019899(enzyme…	"Homo sapiens Mdm4 p53 binding protein homolog (mouse) (MDM4), transcript variant 1, mRNA [NM_002393]"	chr1:204518623-204518682	hs|1q32.1
A_24_P365767	0.205377	0.00948822	2.10296	up	1016.56	1152.69	681.845	1615.02	338.476	433.925	568.286	292.055	0.580481	0.784349	-0.00469875	1.22094	-0.58525	-0.554267	-0.0384054	-0.530679	A_24_P365767	GGTTTTTCTTAGTTCTTCTGCTTTTGCAATTGTGTTTGTGAAATTTGAATACTTGCAGGC	NM_000397	NM_000397	NM_000397	Hs.292356	1536	CYBB	"cytochrome b-245, beta polypeptide"	ENST00000378588	THC2461167	GO:0005244(voltage-gated ion channel activity)|GO:0005515(protein binding)|GO:0005737(cytoplasm)|GO:0005739(mitochondrion)|GO:0005886(plasma membrane)|GO:0005887(integral to plasma membrane)|GO:0006801(superoxide metabolic process)|GO:0006811(ion transport)|GO:0006954(inflammatory response)|GO:0009055(electron carrier activity)|GO:0016175(superoxide-generating NADPH oxidase activity)|GO:0016491(o…	"Homo sapiens cytochrome b-245, beta polypeptide (CYBB), mRNA [NM_000397]"	chrX:37672561-37672620	hs|Xp11.4
A_24_P904903	0.202501	0.00293001	2.29192	up	6583.77	6552.1	4706.55	8966.7	1707.58	2478.14	2377.34	2423.18	3.2757	3.29131	2.78246	3.69397	1.74958	1.95947	2.02626	2.52191	A_24_P904903	CCCTGGCTCGAAATAAGAGCCTCAACCTCAAACACATTAAACACTTTATTTTGGATGAAT	NM_004640	NM_004640	NM_004640	Hs.254042	7919	DDX39B	DEAD (Asp-Glu-Ala-Asp) box polypeptide 39B	ENST00000415027	THC2583743	"GO:0000166(nucleotide binding)|GO:0000245(spliceosome assembly)|GO:0000346(transcription export complex)|GO:0000398(nuclear mRNA splicing, via spliceosome)|GO:0003676(nucleic acid binding)|GO:0003723(RNA binding)|GO:0004004(ATP-dependent RNA helicase activity)|GO:0004386(helicase activity)|GO:0005515(protein binding)|GO:0005524(ATP binding)|GO:0005634(nucleus)|GO:0005681(spliceosomal complex)|GO…	"Homo sapiens DEAD (Asp-Glu-Ala-Asp) box polypeptide 39B (DDX39B), transcript variant 1, mRNA [NM_004640]"	chr6:31504360-31504301	hs|6p21.33
A_33_P3387145	0.232848	0.0231349	2.05241	up	3485.19	4759.44	2225.83	5946.03	1418.76	2154.34	1728.9	865.048	2.35802	2.83014	1.70213	3.10132	1.48225	1.75746	1.56676	1.03586	A_33_P3387145	GCCAATCAAACTAAGACCAAGGTCAATTGAAGTAGAAAATGACTTTCTGCCGGTAGAAAA	NM_031892	NM_031892	NM_031892	Hs.726365	30011	SH3KBP1	SH3-domain kinase binding protein 1	ENST00000431164	NP1251004	GO:0005634(nucleus)|GO:0005730(nucleolus)|GO:0005737(cytoplasm)|GO:0005829(cytosol)|GO:0005856(cytoskeleton)|GO:0005886(plasma membrane)|GO:0005925(focal adhesion)|GO:0006897(endocytosis)|GO:0006915(apoptosis)|GO:0007010(cytoskeleton organization)|GO:0007173(epidermal growth factor receptor signaling pathway)|GO:0007267(cell-cell signaling)|GO:0008360(regulation of cell shape)|GO:0016301(kinase a…	"Homo sapiens SH3-domain kinase binding protein 1 (SH3KBP1), transcript variant 1, mRNA [NM_031892]"	chrX:19702001-19701942	hs|Xp22.12
A_32_P61684	0.202501	0.00441314	2.35345	up	946.22	1267.68	737.242	1688.44	298.517	498.277	457.716	264.134	0.477036	0.921535	0.107997	1.28508	-0.766491	-0.354767	-0.350568	-0.675647	A_32_P61684	GTAATGGTACCTGAGGAACTGAAATGGGTATTTGTTTTCGTATGTTTCTGCCAGTAGTAT	NM_018440	NM_018440	NM_018440	Hs.266175	55824	PAG1	phosphoprotein associated with glycosphingolipid microdomains 1		THC2517459	GO:0005070(SH3/SH2 adaptor activity)|GO:0005515(protein binding)|GO:0005622(intracellular)|GO:0005886(plasma membrane)|GO:0007165(signal transduction)|GO:0007173(epidermal growth factor receptor signaling pathway)|GO:0016021(integral to membrane)|GO:0035556(intracellular signal transduction)|GO:0042169(SH2 domain binding)|GO:0045121(membrane raft)|GO:0050852(T cell receptor signaling pathway)|GO:…	"Homo sapiens phosphoprotein associated with glycosphingolipid microdomains 1 (PAG1), mRNA [NM_018440]"	chr8:81880292-81880233	hs|8q21.13
A_23_P251785	0.205072	0.00875356	2.06136	up	336.886	333.787	304.34	609.486	144.059	216.609	161.747	84.5659	-1.01288	-1.00365	-1.16846	-0.184945	-1.81764	-1.55662	-1.85129	-2.31877	A_23_P251785	CCCTAATCTATTTAGATTCATACTTATTGAGACGGGAAAAACTCGCTGTAAAATAATGCC	NM_024561	NM_024561	NM_024561	Hs.512914	79612	NAA16	"N(alpha)-acetyltransferase 16, NatA auxiliary subunit"	ENST00000379406	THC2475020	"GO:0005488(binding)|GO:0005634(nucleus)|GO:0005667(transcription factor complex)|GO:0005737(cytoplasm)|GO:0006474(N-terminal protein amino acid acetylation)|GO:0016407(acetyltransferase activity)|GO:0043022(ribosome binding)|GO:0045893(positive regulation of transcription, DNA-dependent)"	"Homo sapiens N(alpha)-acetyltransferase 16, NatA auxiliary subunit (NAA16), transcript variant 1, mRNA [NM_024561]"	chr13:41951067-41951126	hs|13q14.11
A_23_P56505	0.202501	0.00387644	2.34476	up	338.673	397.833	242.302	546.974	136.731	137.998	147.522	78.4148	-1.00525	-0.750415	-1.49734	-0.341065	-1.89296	-2.20706	-1.98409	-2.42772	A_23_P56505	ATTTCAAGTAGCTTGCTACTTGGACTTATTGTACTTCTGTTGATCTCATATGTTATGTGG	NM_000885	NM_000885	NM_000885	Hs.440955	3676	ITGA4	"integrin, alpha 4 (antigen CD49D, alpha 4 subunit of VLA-4 receptor)"	ENST00000397033	THC2472644	GO:0001968(fibronectin binding)|GO:0001974(blood vessel remodeling)|GO:0004872(receptor activity)|GO:0005515(protein binding)|GO:0005886(plasma membrane)|GO:0007155(cell adhesion)|GO:0007157(heterophilic cell-cell adhesion)|GO:0007159(leukocyte cell-cell adhesion)|GO:0007229(integrin-mediated signaling pathway)|GO:0007507(heart development)|GO:0007596(blood coagulation)|GO:0008305(integrin comple…	"Homo sapiens integrin, alpha 4 (antigen CD49D, alpha 4 subunit of VLA-4 receptor) (ITGA4), mRNA [NM_000885]"	chr2:182399600-182399659	hs|2q31.3
A_21_P0000717	0.202501	0.00311583	2.08985	up	743.325	698.619	436.618	902.992	248.546	283.31	286.029	196.905	0.128853	0.0619268	-0.647769	0.382175	-1.03079	-1.16933	-1.02886	-1.09942	A_21_P0000717	GGTCAAGTCTGTTTGCCTTAGATTTTGATGTCACCTAGACAACACTTAAACTCATATGAA	NM_001206987	NM_001206987	NM_001206987			METTL23	methyltransferase like 23	ENST00000341249	THC2495539	GO:0008168(methyltransferase activity)|GO:0016020(membrane)|GO:0016021(integral to membrane)|GO:0016740(transferase activity)	"Homo sapiens methyltransferase like 23 (METTL23), transcript variant 6, mRNA [NM_001206987]"	chr17:74729875-74729934	hs|17q25.1
A_23_P312920	0.202501	0.00087415	2.42239	up	464.297	489.412	338.343	618.493	135.675	215.39	137.898	126.617	-0.550094	-0.451529	-1.01565	-0.163781	-1.90415	-1.56476	-2.08142	-1.73645	A_23_P312920	TTTTCTGGGAAATGACTTTTCTGGGAAATGACAGTTTCTTTGACATATTTTCTTTGCCCA	NM_006235	NM_006235	NM_006235	Hs.654525	5450	POU2AF1	POU class 2 associating factor 1	ENST00000393067	THC2464202	"GO:0003677(DNA binding)|GO:0003712(transcription cofactor activity)|GO:0003713(transcription coactivator activity)|GO:0005634(nucleus)|GO:0006355(regulation of transcription, DNA-dependent)|GO:0006366(transcription from RNA polymerase II promoter)|GO:0006959(humoral immune response)"	"Homo sapiens POU class 2 associating factor 1 (POU2AF1), mRNA [NM_006235]"	chr11:111223063-111223004	hs|11q23.1
A_21_P0010941	0.202501	0.0053019	2.14257	up	1442.4	1309.6	1119	2072.36	616.143	767.371	539.092	301.313	1.08526	0.968477	0.709994	1.58066	0.278961	0.26821	-0.11449	-0.485658	A_21_P0010941	CTTACACAGGACAGAAAACATGCAAATATACTGAACATGGGAAAACCTGTTATATGTCAT	NM_001007094	NM_001007094	NM_001007094	Hs.278064		ZNF37A	zinc finger protein 37A	ENST00000435805	THC2540442	"GO:0003677(DNA binding)|GO:0003700(sequence-specific DNA binding transcription factor activity)|GO:0005622(intracellular)|GO:0005634(nucleus)|GO:0006355(regulation of transcription, DNA-dependent)|GO:0008270(zinc ion binding)|GO:0046872(metal ion binding)"	"Homo sapiens zinc finger protein 37A (ZNF37A), transcript variant 1, mRNA [NM_001007094]"	chr10:38406580-38406638	hs|10p11.1
A_23_P311020	0.202501	0.00303683	2.03348	up	330.766	357.012	236.466	468.208	117.707	163.55	159.947	91.7508	-1.03933	-0.906605	-1.53251	-0.565389	-2.1091	-1.96198	-1.86743	-2.20113	A_23_P311020	TTAAGAAACCACAGAGTCGTTTTTCCCTTGGATATTGTGATTTTGATTTAAGACCATGTC	NM_138798	NM_138798	NM_138798	Hs.14222	129531	MITD1	"MIT, microtubule interacting and transport, domain containing 1"	ENST00000289359	THC2471002	GO:0005768(endosome)|GO:0015031(protein transport)|GO:0016020(membrane)|GO:0031902(late endosome membrane)	"Homo sapiens MIT, microtubule interacting and transport, domain containing 1 (MITD1), mRNA [NM_138798]"	chr2:99786026-99785888	hs|2q11.2
A_23_P352266	0.202501	0.0035901	2.2522	up	561.67	484.669	312.092	629.84	194.782	183.074	196.918	109.43	-0.275418	-0.46558	-1.13217	-0.137553	-1.38244	-1.79929	-1.56743	-1.94691	A_23_P352266	TGGCTGATATTCTGCAACACTGTACACATAAAAAATACGGTAAGGATACTTTACATGGTT	NM_000633	NM_000633	NM_000633	Hs.150749	596	BCL2	B-cell CLL/lymphoma 2	ENST00000398117	THC2614996	GO:0000082(G1/S transition of mitotic cell cycle)|GO:0000209(protein polyubiquitination)|GO:0000902(cell morphogenesis)|GO:0001541(ovarian follicle development)|GO:0001656(metanephros development)|GO:0001657(ureteric bud development)|GO:0001658(branching involved in ureteric bud morphogenesis)|GO:0001662(behavioral fear response)|GO:0001666(response to hypoxia)|GO:0001782(B cell homeostasis)|GO:0…	"Homo sapiens B-cell CLL/lymphoma 2 (BCL2), nuclear gene encoding mitochondrial protein, transcript variant alpha, mRNA [NM_000633]"	chr18:60790782-60790723	hs|18q21.33
A_23_P414899	0.211672	0.0125108	2.0481	up	4470.48	4676.25	2993.45	8046.71	1691.18	2378.08	1817.63	1446.45	2.71722	2.8047	2.12959	3.53779	1.73566	1.90001	1.63897	1.77753	A_23_P414899	AGACTGCAGAAGTGAAGATGATGAAGCAACAGAATGGATTACATTCCAGGTCAAACGTGT	NM_018259	NM_018259	NM_018259	Hs.191186	55761	TTC17	tetratricopeptide repeat domain 17	ENST00000534417	NP1154291	GO:0005488(binding)	"Homo sapiens tetratricopeptide repeat domain 17 (TTC17), mRNA [NM_018259]"	chr11:43465098-43465628	hs|11p12
A_33_P3235876	0.264019	0.0434895	2.6738	up	15916.4	16732.8	9452.02	44523.2	3087.08	6111.36	5839.09	7354.69	4.54923	4.64395	3.78841	6.00588	2.60387	3.26171	3.32265	4.12367	A_33_P3235876	ATCTCCAGAGACAATTCCAAGAACACGCTGTATCTTCAAATGAACAGCCTGAGAGCTGAG	ENST00000390632	XM_003403854	XM_003403854	Hs.705292				ENST00000390632	NP1166770		immunoglobulin heavy variable 3-66 [Source:HGNC Symbol;Acc:5619] [ENST00000390632]	chr14:107131119-107131060	hs|14q32.33
A_23_P301340	0.202501	0.00270493	2.17241	up	440.57	560.078	368.047	704.176	158.026	240.098	168.71	165.733	-0.625771	-0.25695	-0.894253	0.0233965	-1.68415	-1.40809	-1.79048	-1.34806	A_23_P301340	CCTCTGGTCCATCTCAGAAAAACCTTCCAAGAGCGCTGGGGTTTATGCTTTCTGAATAAA	NM_144679	NM_144679	NM_144679	Hs.631761	146705	C17orf56	chromosome 17 open reading frame 56	ENST00000374769	THC2471308	GO:0016020(membrane)|GO:0016021(integral to membrane)	"Homo sapiens chromosome 17 open reading frame 56 (C17orf56), mRNA [NM_144679]"	chr17:79202154-79202095	hs|17q25.3
A_23_P137984	0.230901	0.0218966	2.00771	up	1921.98	1704.45	1093.96	3033.56	526.964	847.01	953.34	580.968	1.49938	1.34865	0.67735	2.1304	0.0534019	0.410666	0.707969	0.461541	A_23_P137984	AGAAAAGTTAAATACCAGATAAGCTTTTGATTTTTGTATTGTTTGCATCCCCTTGCCCTC	NM_002966	NM_002966	NM_002966	Hs.143873	6281	S100A10	S100 calcium binding protein A10	ENST00000368809	THC2469294	GO:0005102(receptor binding)|GO:0005509(calcium ion binding)|GO:0007165(signal transduction)|GO:0019897(extrinsic to plasma membrane)|GO:0051099(positive regulation of binding)|GO:0071229(cellular response to acid)	"Homo sapiens S100 calcium binding protein A10 (S100A10), mRNA [NM_002966]"	chr1:151955479-151955420	hs|1q21.3
A_33_P3338011	0.202501	0.00337271	2.52822	up	1760.29	1621.59	983.004	2155.07	405.94	785.87	533.409	321.364	1.3726	1.27676	0.523055	1.63713	-0.323038	0.302577	-0.129779	-0.392709	A_33_P3338011	GGCAAGGCCTTTAGTCGCATTTCATACCTAGCACAACATTGGACAATTCATATGGGATAG	NM_144684	NM_144684	NM_144684	Hs.729317	147657	ZNF480	zinc finger protein 480	ENST00000335090	THC2472270	"GO:0003676(nucleic acid binding)|GO:0005622(intracellular)|GO:0005634(nucleus)|GO:0005730(nucleolus)|GO:0005737(cytoplasm)|GO:0006355(regulation of transcription, DNA-dependent)|GO:0008270(zinc ion binding)|GO:0046872(metal ion binding)"	"Homo sapiens zinc finger protein 480 (ZNF480), mRNA [NM_144684]"	chr19:52826052-52826111	hs|19q13.41
A_33_P3368675	0.202574	0.00618646	2.10716	up	734.989	609.257	458.769	958.681	229.596	338.907	316.126	150.051	0.112583	-0.13553	-0.576373	0.468513	-1.1452	-0.910825	-0.884521	-1.49146	A_33_P3368675	GGACAAGAAAATCCAAGTAGCAAATGACCATTATGTGTAAGACTTACTCTAAAAAGACCA	NM_001029863	NM_001029863	NM_001029863	Hs.591375	387263	C6orf120	chromosome 6 open reading frame 120	ENST00000332290		GO:0005576(extracellular region)	"Homo sapiens chromosome 6 open reading frame 120 (C6orf120), mRNA [NM_001029863]"	chr6:170106141-170106200	hs|6q27
A_23_P259741	0.202501	0.0043099	2.20147	up	2269.44	1872.01	1517.65	3355.97	802.407	928.226	694.817	657.711	1.73912	1.48394	1.14962	2.27612	0.66003	0.542762	0.251611	0.640536	A_23_P259741	TCTGTGATTATGATTTCCTCTCCTATAATTATTTCTGTAGCACTCCACACTGATCTTTGG	NM_002971	NM_002971	NM_002971	Hs.517717	6304	SATB1	SATB homeobox 1	ENST00000454909	THC2467582	"GO:0000122(negative regulation of transcription from RNA polymerase II promoter)|GO:0000785(chromatin)|GO:0003690(double-stranded DNA binding)|GO:0003700(sequence-specific DNA binding transcription factor activity)|GO:0005515(protein binding)|GO:0005634(nucleus)|GO:0005654(nucleoplasm)|GO:0005720(nuclear heterochromatin)|GO:0006325(chromatin organization)|GO:0006915(apoptosis)|GO:0006921(cellula…	"Homo sapiens SATB homeobox 1 (SATB1), transcript variant 1, mRNA [NM_002971]"	chr3:18390316-18390257	hs|3p24.3
A_33_P3216803	0.211672	0.0123027	2.03036	up	966.245	982.051	800.629	1994.08	413.563	468.359	454.063	374.501	0.507248	0.553219	0.226992	1.52511	-0.296196	-0.4441	-0.36213	-0.17195	A_33_P3216803	CGTGAATGTGAAGATCCAGACTTTGAGCGACTTCGTCTATTAGATTTCTTTTTATTACTA	CU691765		CU691765								Synthetic construct Homo sapiens gateway clone IMAGE:100021372 3' read ZRANB2 mRNA. [CU691765]	chr1:71536558-71536617	hs|1p31.1
A_23_P103361	0.202501	0.00350871	2.06482	up	1056.08	951.655	687.528	1414.24	332.599	437.091	390.134	350.219	0.635509	0.507859	0.00727653	1.02941	-0.610521	-0.54378	-0.581052	-0.268661	A_23_P103361	CCCACCCACATGTGACACATATGCACCTTGTGTCTGTACACGTGTCCTGTAGTTGCGTGG	NM_005356	NM_005356	NM_005356	Hs.470627	3932	LCK	lymphocyte-specific protein tyrosine kinase	ENST00000469765	NP1180168	GO:0000166(nucleotide binding)|GO:0000242(pericentriolar material)|GO:0001948(glycoprotein binding)|GO:0003823(antigen binding)|GO:0004713(protein tyrosine kinase activity)|GO:0004715(non-membrane spanning protein tyrosine kinase activity)|GO:0004722(protein serine/threonine phosphatase activity)|GO:0004725(protein tyrosine phosphatase activity)|GO:0005515(protein binding)|GO:0005524(ATP binding)…	"Homo sapiens lymphocyte-specific protein tyrosine kinase (LCK), transcript variant 2, mRNA [NM_005356]"	chr1:32751432-32751491	hs|1p35.1
A_33_P3398922	0.202501	0.00085721	2.48311	up	315.226	379.478	241.053	460.598	110.528	143.209	105.571	77.2441	-1.10876	-0.818563	-1.50479	-0.589029	-2.1999	-2.15359	-2.46681	-2.44942	A_33_P3398922	GCACTGTACTTAATACTAGGATACAGAAATGCAAAAGATACGGCCCATGCAATTTTATTA	NM_001204142	NM_001204142	NM_001204142	Hs.405610	4152	MBD1	methyl-CpG binding domain protein 1	ENST00000269468	THC2465991	"GO:0003677(DNA binding)|GO:0003700(sequence-specific DNA binding transcription factor activity)|GO:0003714(transcription corepressor activity)|GO:0005515(protein binding)|GO:0005634(nucleus)|GO:0005694(chromosome)|GO:0006355(regulation of transcription, DNA-dependent)|GO:0006366(transcription from RNA polymerase II promoter)|GO:0008270(zinc ion binding)|GO:0008327(methyl-CpG binding)|GO:0016607(…	"Homo sapiens methyl-CpG binding domain protein 1 (MBD1), transcript variant 11, mRNA [NM_001204142]"	chr18:47795483-47795424	hs|18q21.1
A_33_P3319987	0.202501	0.00480959	2.14011	up	675.52	476.672	498.171	971.049	257.593	267.589	263.304	151.167	-0.00914192	-0.489583	-0.457501	0.487005	-0.979208	-1.25169	-1.14829	-1.48077	A_33_P3319987	CATTTTGCATTAAACTTTAAGCAGGACAGATTGCTGAAGCCATGATATTTAAGGTTTGAC	NM_198081	NM_198081	NM_198081	Hs.486109	256380	SCML4	sex comb on midleg-like 4 (Drosophila)			"GO:0003677(DNA binding)|GO:0005634(nucleus)|GO:0006355(regulation of transcription, DNA-dependent)"	"Homo sapiens sex comb on midleg-like 4 (Drosophila) (SCML4), mRNA [NM_198081]"	chr6:108023469-108023410	hs|6q21
A_33_P3262635	0.202501	0.000917813	2.20599	up	756.407	857.033	672.221	1094.21	243.746	316.941	331.108	290.837	0.154022	0.356771	-0.0252066	0.659276	-1.05892	-1.0075	-0.817719	-0.536706	A_33_P3262635	TAATCGGATATTTATTTCTGTGTCTACAGTCTTGCCCTGCCAGACTGTATGCCCCATGTG	NM_177405	NM_177405	NM_177405	Hs.170310	51816	CECR1	"cat eye syndrome chromosome region, candidate 1"	ENST00000262607	THC2466353	GO:0004000(adenosine deaminase activity)|GO:0005576(extracellular region)|GO:0005615(extracellular space)|GO:0005794(Golgi apparatus)|GO:0005829(cytosol)|GO:0006154(adenosine catabolic process)|GO:0007275(multicellular organismal development)|GO:0008083(growth factor activity)|GO:0008201(heparin binding)|GO:0008270(zinc ion binding)|GO:0009168(purine ribonucleoside monophosphate biosynthetic proc…	"Homo sapiens cat eye syndrome chromosome region, candidate 1 (CECR1), transcript variant 2, mRNA [NM_177405]"	chr22:17660352-17660293	hs|22q11.1
A_23_P357104	0.202501	0.00478762	2.06529	up	1370.29	1195.47	948.121	1828.28	453.646	602.531	687.481	306.874	1.01127	0.836923	0.470929	1.39988	-0.162736	-0.080678	0.236298	-0.459271	A_23_P357104	CTGCTCAACATCCGGAGGGAATTCATTGAGAAATATGACAAGTCTCTCCACCAAGCCATT	NM_001155	NM_001155	NM_001155	Hs.412117	309	ANXA6	annexin A6	ENST00000540153	THC2555572	GO:0005509(calcium ion binding)|GO:0005515(protein binding)|GO:0005544(calcium-dependent phospholipid binding)|GO:0005737(cytoplasm)|GO:0016324(apical plasma membrane)|GO:0042470(melanosome)|GO:0043234(protein complex)	"Homo sapiens annexin A6 (ANXA6), transcript variant 1, mRNA [NM_001155]"	chr5:150483193-150483134	hs|5q33.1
A_23_P315571	0.202574	0.00578849	2.48644	up	1238.63	937.429	803.042	2180.79	375.268	406.791	417.851	308.158	0.865535	0.486131	0.231334	1.65424	-0.43638	-0.647428	-0.482034	-0.453246	A_23_P315571	TTTATCATGTGTATATCGTCCAGAAAGTATTAAGGCTTTAGGTAGATGCAACTGGCGAAC	NM_015150	NM_015150	NM_015150	Hs.98910	23180	RFTN1	"raftlin, lipid raft linker 1"	ENST00000334133	THC2462671	GO:0005886(plasma membrane)	"Homo sapiens raftlin, lipid raft linker 1 (RFTN1), mRNA [NM_015150]"	chr3:16357514-16357455	hs|3p25.1
A_33_P3353816	0.202501	0.00105418	2.17713	up	2070.14	2484.79	1798.01	3207.82	761.747	948.527	1059.49	637.36	1.60652	1.89247	1.39419	2.21098	0.585009	0.573976	0.860271	0.59519	A_33_P3353816	GGGAGCAGTGAATCAAGGCAGACTTATGAAATCTGTATTATATTTGTAACAGAATATAGG	NM_000885	NM_000885	NM_000885	Hs.440955	3676	ITGA4	"integrin, alpha 4 (antigen CD49D, alpha 4 subunit of VLA-4 receptor)"		THC2465069	GO:0001968(fibronectin binding)|GO:0001974(blood vessel remodeling)|GO:0004872(receptor activity)|GO:0005515(protein binding)|GO:0005886(plasma membrane)|GO:0007155(cell adhesion)|GO:0007157(heterophilic cell-cell adhesion)|GO:0007159(leukocyte cell-cell adhesion)|GO:0007229(integrin-mediated signaling pathway)|GO:0007507(heart development)|GO:0007596(blood coagulation)|GO:0008305(integrin comple…	"Homo sapiens integrin, alpha 4 (antigen CD49D, alpha 4 subunit of VLA-4 receptor) (ITGA4), mRNA [NM_000885]"	chr2:182402275-182402334	hs|2q31.3
A_24_P147398	0.202574	0.00586521	2.15781	up	845.322	959.072	740.606	1665.11	291.85	480.753	425.426	285.451	0.314361	0.51906	0.114564	1.26501	-0.799075	-0.406417	-0.456115	-0.563677	A_24_P147398	AAACTCAAAGAAAAAGTGGATGTAAGTCTGATTGAACGAATCAATCTGACTGGAGAGATG	NM_018289	NM_018289	NM_018289	Hs.461819	55275	VPS53	vacuolar protein sorting 53 homolog (S. cerevisiae)	ENST00000401468	THC2632004	GO:0005768(endosome)|GO:0005794(Golgi apparatus)|GO:0010008(endosome membrane)|GO:0015031(protein transport)|GO:0016020(membrane)	"Homo sapiens vacuolar protein sorting 53 homolog (S. cerevisiae) (VPS53), transcript variant 2, mRNA [NM_018289]"	chr17:456693-456634	hs|17p13.3
A_33_P3323347	0.202501	0.00119205	2.1022	up	135.002	129.048	114.261	187.821	45.1642	70.9825	47.3958	46.5525	-2.33216	-2.37467	-2.5818	-1.88318	-3.49105	-3.16618	-3.62219	-3.17999	A_33_P3323347	TAATTCTCTTATGAAGTTAAATCTTCCTGCTTGTATGCAACTTATATGTTGAAATTTTTT	NM_152475	NM_152475	NM_152475	Hs.567710	147687	ZNF417	zinc finger protein 417	ENST00000312026	THC2536080	"GO:0003677(DNA binding)|GO:0005622(intracellular)|GO:0005634(nucleus)|GO:0006355(regulation of transcription, DNA-dependent)|GO:0008270(zinc ion binding)|GO:0046872(metal ion binding)"	"Homo sapiens zinc finger protein 417 (ZNF417), mRNA [NM_152475]"	chr19:58417239-58417180	hs|19q13.43
A_33_P3234849	0.205072	0.00861646	2.16827	up	1926.89	1947.49	1522.6	3793.64	741.532	923.233	994.477	532.2	1.50306	1.54097	1.15433	2.45297	0.546206	0.534981	0.768916	0.33505	A_33_P3234849	ATCACACGTCTGAGGATTCAGAACTTATAGCAGAAGCAAAACTCCTCAGGCAGCACAAAG	NM_007124	NM_007124	NM_007124	Hs.133135	7402	UTRN	utrophin	ENST00000465299	THC2536486	GO:0001954(positive regulation of cell-matrix adhesion)|GO:0003779(actin binding)|GO:0005509(calcium ion binding)|GO:0005515(protein binding)|GO:0005624(membrane fraction)|GO:0005634(nucleus)|GO:0005730(nucleolus)|GO:0005737(cytoplasm)|GO:0005856(cytoskeleton)|GO:0005886(plasma membrane)|GO:0006936(muscle contraction)|GO:0007517(muscle organ development)|GO:0008270(zinc ion binding)|GO:0016010(dy…	"Homo sapiens utrophin (UTRN), mRNA [NM_007124]"	chr6:145157529-145157588	hs|6q24.2
A_24_P24444	0.202501	0.00289812	2.1641	up	101.907	78.9251	110.24	144.544	36.3963	62.5716	36.426	26.0255	-2.73788	-3.08402	-2.63349	-2.26103	-3.80244	-3.34813	-4.00198	-4.01892	A_24_P24444	ATAATTCTGGATATTGGAACAGAATAGAAATGTACTGTCGAGAGCTGACAGAAAGGTTTG	NM_005107	NM_005107	NM_005107	Hs.517897	9941	EXOG	"endo/exonuclease (5'-3'), endonuclease G-like"	ENST00000358249	NP1459290	GO:0003676(nucleic acid binding)|GO:0004519(endonuclease activity)|GO:0005575(cellular_component)|GO:0005739(mitochondrion)|GO:0005743(mitochondrial inner membrane)|GO:0008150(biological_process)|GO:0016020(membrane)|GO:0016787(hydrolase activity)|GO:0046872(metal ion binding)	"Homo sapiens endo/exonuclease (5'-3'), endonuclease G-like (EXOG), nuclear gene encoding mitochondrial protein, transcript variant 1, mRNA [NM_005107]"	chr3:38545161-38548382	hs|3p22.2
A_23_P323761	0.202501	0.00273469	2.44495	up	2693.41	2633.23	1585.93	3770.67	690.862	1070.66	873.312	678.876	1.98622	1.97618	1.21312	2.44421	0.444096	0.748715	0.581475	0.686231	A_23_P323761	TTTGTGACAACTGCCTTGGGTGAAAATCAGAAGCAAGCAACTCAGCGAAAAACTCAGAAG	NM_025228	NM_025228	NM_025228	Hs.147434	80342	TRAF3IP3	TRAF3 interacting protein 3	ENST00000460314	THC2609276	GO:0005515(protein binding)|GO:0016020(membrane)|GO:0016021(integral to membrane)	"Homo sapiens TRAF3 interacting protein 3 (TRAF3IP3), mRNA [NM_025228]"	chr1:209955498-209955557	hs|1q32.2
A_33_P3249589	0.202501	0.00249853	2.04833	up	1502.17	1373.74	989.373	1805.84	470.411	655.374	497.486	504.548	1.14384	1.03746	0.532373	1.38206	-0.110382	0.0406055	-0.230365	0.258074	A_33_P3249589	TACCCTGGAGAAACACATGAAAAAATGGCACAGTGATCGAGTGTTGAATAATGATATAAA	NM_022893	NM_022893	NM_022893	Hs.370549	53335	BCL11A	B-cell CLL/lymphoma 11A (zinc finger protein)	ENST00000358510	THC2601360	"GO:0003676(nucleic acid binding)|GO:0005622(intracellular)|GO:0005634(nucleus)|GO:0005737(cytoplasm)|GO:0006355(regulation of transcription, DNA-dependent)|GO:0008270(zinc ion binding)|GO:0010976(positive regulation of neuron projection development)|GO:0010977(negative regulation of neuron projection development)|GO:0016925(protein sumoylation)|GO:0030097(hemopoiesis)|GO:0030517(negative regulat…	"Homo sapiens B-cell CLL/lymphoma 11A (zinc finger protein) (BCL11A), transcript variant 1, mRNA [NM_022893]"	chr2:60687608-60687549	hs|2p16.1
A_24_P341504	0.202501	0.00194768	2.07655	up	1114.21	1031.81	841.337	1474.03	400.716	615.967	394.434	291.002	0.712811	0.624526	0.298541	1.08916	-0.341724	-0.0488596	-0.565239	-0.535892	A_24_P341504	TAATGGATATGTGCTTTTTGGAAAACCCATGGTGGTTCAGTTTGCTCGATCTGCTAGACC	NM_017619	NM_017619	NM_017619	Hs.632423	55599	RNPC3	"RNA-binding region (RNP1, RRM) containing 3"	ENST00000531127	NP1165729	GO:0000166(nucleotide binding)|GO:0003723(RNA binding)|GO:0005634(nucleus)|GO:0005689(U12-type spliceosomal complex)|GO:0006397(mRNA processing)|GO:0008380(RNA splicing)	"Homo sapiens RNA-binding region (RNP1, RRM) containing 3 (RNPC3), mRNA [NM_017619]"	chr1:104093659-104094365	hs|1p21.1
A_24_P261383	0.202501	0.00230885	2.09487	up	4288.19	4106.99	2725.8	5279.91	1509.45	1883.13	1687.44	1013.8	2.65716	2.61743	1.99447	2.9299	1.57164	1.56334	1.53174	1.26478	A_24_P261383	AGAGGATATTACTGAAGAAGCTGCTTTGTCTAAAAAGAGAGCTACAAAAGCCAAAAATAC	NM_024116	NM_024116	NM_024116	Hs.355750	79101	TAF1D	"TATA box binding protein (TBP)-associated factor, RNA polymerase I, D, 41kDa"	ENST00000527068	THC2573305	"GO:0003677(DNA binding)|GO:0005515(protein binding)|GO:0005634(nucleus)|GO:0006355(regulation of transcription, DNA-dependent)"	"Homo sapiens TATA box binding protein (TBP)-associated factor, RNA polymerase I, D, 41kDa (TAF1D), mRNA [NM_024116]"	chr11:93469411-93469352	hs|11q21
A_33_P3284508	0.226929	0.0190725	2.33636	up	2882.78	7966.78	4493.16	8085.62	1338.51	2266.48	1921.77	1774.67	2.08425	3.57335	2.71552	3.54475	1.39825	1.83067	1.71934	2.07256	A_33_P3284508	GTTGAGGACTTTTCGACCAATTCAACCCTTTGCCCCACCTTTATTAAAATCTTAAACAAC	NM_001174104	NM_001174104	NM_001174104	Hs.163867	929	CD14	CD14 molecule	ENST00000302014	THC2469575	GO:0001530(lipopolysaccharide binding)|GO:0001847(opsonin receptor activity)|GO:0005576(extracellular region)|GO:0005615(extracellular space)|GO:0005886(plasma membrane)|GO:0006909(phagocytosis)|GO:0006915(apoptosis)|GO:0006954(inflammatory response)|GO:0007166(cell surface receptor linked signaling pathway)|GO:0008063(Toll signaling pathway)|GO:0009408(response to heat)|GO:0009986(cell surface)|…	"Homo sapiens CD14 molecule (CD14), transcript variant 3, mRNA [NM_001174104]"	chr5:140011377-140011318	hs|5q31.3
A_23_P143127	0.202574	0.00623102	2.10764	up	1315.78	1436.48	882.007	1662.1	522.358	650.815	577.064	264.464	0.952711	1.10188	0.366649	1.2624	0.0407372	0.0305338	-0.0162897	-0.673845	A_23_P143127	ATGAATCCAAGTGTTTCATGTGAAGATGTTGAGCCATTGCTATCATGCATTCCTGTCTCA	NM_019063	NM_019063	NM_019063	Hs.730709	27436	EML4	echinoderm microtubule associated protein like 4	ENST00000318522	THC2504795	GO:0003674(molecular_function)|GO:0005737(cytoplasm)|GO:0005856(cytoskeleton)|GO:0005874(microtubule)|GO:0007017(microtubule-based process)|GO:0007067(mitosis)	"Homo sapiens echinoderm microtubule associated protein like 4 (EML4), transcript variant 1, mRNA [NM_019063]"	chr2:42559572-42559631	hs|2p21
A_23_P143120	0.202501	0.00540207	2.042	up	345.518	367.817	261.954	556.621	154.748	161.033	168.27	93.9083	-0.976378	-0.86359	-1.38483	-0.315843	-1.71439	-1.98435	-1.79424	-2.16759	A_23_P143120	GTCATGTGTTTGAACTTCCTGCAGGTAAACAGTTCTTGTGTGGTTTGGCCCTTCTCCTTT	NM_003183	NM_003183	NM_003183	Hs.404914	6868	ADAM17	ADAM metallopeptidase domain 17	ENST00000310823	THC2472579	"GO:0001666(response to hypoxia)|GO:0001934(positive regulation of protein phosphorylation)|GO:0002446(neutrophil mediated immunity)|GO:0002467(germinal center formation)|GO:0002690(positive regulation of leukocyte chemotaxis)|GO:0004222(metalloendopeptidase activity)|GO:0005138(interleukin-6 receptor binding)|GO:0005178(integrin binding)|GO:0005515(protein binding)|GO:0005737(cytoplasm)|GO:00058…	"Homo sapiens ADAM metallopeptidase domain 17 (ADAM17), mRNA [NM_003183]"	chr2:9630192-9630133	hs|2p25.1
A_23_P30913	0.202501	0.00347077	3.23974	up	4593.73	3149.21	1513.62	3427.81	723.933	1020.64	619.827	549.676	2.75645	2.23434	1.14579	2.30668	0.511553	0.679684	0.0868425	0.381663	A_23_P30913	CTAATATGGAGATTATCCTTTCATTGAGCCTTTTATCCTCTGTTCTCCTTTGAAGAACCC	NM_033554	NM_033554	NM_033554	Hs.347270	3113	HLA-DPA1	"major histocompatibility complex, class II, DP alpha 1"	ENST00000428995	THC2593041	GO:0002504(antigen processing and presentation of peptide or polysaccharide antigen via MHC class II)|GO:0005765(lysosomal membrane)|GO:0005768(endosome)|GO:0005783(endoplasmic reticulum)|GO:0005789(endoplasmic reticulum membrane)|GO:0005794(Golgi apparatus)|GO:0005886(plasma membrane)|GO:0005887(integral to plasma membrane)|GO:0006955(immune response)|GO:0010008(endosome membrane)|GO:0019221(cyt…	"Homo sapiens major histocompatibility complex, class II, DP alpha 1 (HLA-DPA1), transcript variant 1, mRNA [NM_033554]"	chr6:33032907-33032848	hs|6p21.32
A_23_P103775	0.203164	0.00697432	2.16459	up	770.376	467.347	557.086	1021.51	244.341	267.248	336.496	156.928	0.180422	-0.518084	-0.296242	0.560086	-1.05541	-1.25354	-0.794433	-1.42681	A_23_P103775	AAACTCTGAAGATTGGAAAAAACAGCCTATCTGTACTTTCACCGAAAATTGGAAATTTGC	NM_032270	NM_032270	NM_032270	Hs.412836	84230	LRRC8C	"leucine rich repeat containing 8 family, member C"	ENST00000370454	THC2474475	GO:0005783(endoplasmic reticulum)|GO:0005789(endoplasmic reticulum membrane)|GO:0016020(membrane)|GO:0016021(integral to membrane)	"Homo sapiens leucine rich repeat containing 8 family, member C (LRRC8C), mRNA [NM_032270]"	chr1:90180324-90180383	hs|1p22.2
A_33_P3229467	0.202501	0.000479169	2.24147	up	1292.84	1479.28	1386.77	2139.63	506.738	730.229	530.03	423.497	0.927328	1.14424	1.01952	1.62675	-0.00306416	0.196634	-0.138947	0.00543404	A_33_P3229467	GACAGATGCTCATTGTTGAATCTCTTAAATTTTTCCAGCTAACCTCAGTTTGGAAGAAAA	NM_004760	NM_004760	NM_004760	Hs.709489	9263	STK17A	serine/threonine kinase 17a		THC2607390	GO:0000166(nucleotide binding)|GO:0004674(protein serine/threonine kinase activity)|GO:0005524(ATP binding)|GO:0005634(nucleus)|GO:0006468(protein phosphorylation)|GO:0006917(induction of apoptosis)|GO:0007243(intracellular protein kinase cascade)|GO:0043065(positive regulation of apoptosis)|GO:2000377(regulation of reactive oxygen species metabolic process)	"Homo sapiens serine/threonine kinase 17a (STK17A), mRNA [NM_004760]"	chr7:43666894-43666953	hs|7p13
A_33_P3240512	0.202501	0.00514767	2.06357	up	877.62	908.818	627.345	1193.69	326.782	439.457	437.778	193.579	0.368457	0.441412	-0.124883	0.784812	-0.635973	-0.535993	-0.414823	-1.12399	A_33_P3240512	GCTACTGTTTTCCTTCCTGTGTGTGAAGTAATGAATCATTGATTATGTGACTTGTTATGT	NM_138444	NM_138444	NM_138444	Hs.644125	115207	KCTD12	potassium channel tetramerisation domain containing 12	ENST00000377474	THC2567965	GO:0005249(voltage-gated potassium channel activity)|GO:0005886(plasma membrane)|GO:0006813(potassium ion transport)|GO:0008076(voltage-gated potassium channel complex)|GO:0030054(cell junction)|GO:0042734(presynaptic membrane)|GO:0045202(synapse)|GO:0045211(postsynaptic membrane)	"Homo sapiens potassium channel tetramerisation domain containing 12 (KCTD12), mRNA [NM_138444]"	chr13:77454410-77454351	hs|13q22.3
A_33_P3339536	0.203164	0.00643945	2.01661	up	207.175	194.918	140.405	280.055	56.7178	88.0968	96.7876	73.3528	-1.71429	-1.77971	-2.28455	-1.30683	-3.16243	-2.85455	-2.59213	-2.524	A_33_P3339536	ATTGTGGAGAACCAAGAGGGCCTCTTAACTGTAACAATGTTCATGGTTGTGATGTTTTTT	NM_013986	NM_013986	NM_013986	Hs.374477	2130	EWSR1	Ewing sarcoma breakpoint region 1	ENST00000332050	THC2543530	"GO:0000166(nucleotide binding)|GO:0003676(nucleic acid binding)|GO:0003723(RNA binding)|GO:0005515(protein binding)|GO:0005516(calmodulin binding)|GO:0005622(intracellular)|GO:0005634(nucleus)|GO:0005737(cytoplasm)|GO:0005886(plasma membrane)|GO:0006355(regulation of transcription, DNA-dependent)|GO:0008270(zinc ion binding)|GO:0046872(metal ion binding)"	"Homo sapiens Ewing sarcoma breakpoint region 1 (EWSR1), transcript variant 1, mRNA [NM_013986]"	chr22:29696415-29696474	hs|22q12.2
A_23_P40078	0.205072	0.00827945	2.22116	up	293.827	322.619	233.625	580.558	109.473	175.46	128.792	78.8942	-1.21017	-1.05275	-1.54994	-0.255099	-2.21373	-1.86057	-2.17998	-2.41893	A_23_P40078	GGGTATTTGTCGACCAAAATGATGCCAATTTGTAAATTAAAATGTCACCTAGTGGCCCTT	NM_003400	NM_003400	NM_003400	Hs.370770	7514	XPO1	"exportin 1 (CRM1 homolog, yeast)"	ENST00000406957	THC2496531	GO:0000087(M phase of mitotic cell cycle)|GO:0000236(mitotic prometaphase)|GO:0000278(mitotic cell cycle)|GO:0000776(kinetochore)|GO:0003723(RNA binding)|GO:0005515(protein binding)|GO:0005634(nucleus)|GO:0005635(nuclear envelope)|GO:0005642(annulate lamellae)|GO:0005654(nucleoplasm)|GO:0005730(nucleolus)|GO:0005737(cytoplasm)|GO:0005829(cytosol)|GO:0006886(intracellular protein transport)|GO:000…	"Homo sapiens exportin 1 (CRM1 homolog, yeast) (XPO1), mRNA [NM_003400]"	chr2:61705895-61705836	hs|2p15
A_23_P155257	0.216408	0.014421	2.41542	up	5679.02	5074.13	2377.73	8066.61	1443.7	2030.28	1559.98	1312.05	3.06243	2.92251	1.79737	3.54135	1.5074	1.67189	1.41843	1.63683	A_23_P155257	CAACCACAGTCCAGATTTTGACCATGACAGAGATTACGAAGATGAACCAGTAAACGAGGA	NM_032682	NM_032682	NM_032682	Hs.431498	27086	FOXP1	forkhead box P1	ENST00000498215	NP303072	"GO:0000122(negative regulation of transcription from RNA polymerase II promoter)|GO:0002053(positive regulation of mesenchymal cell proliferation)|GO:0002329(pre-B cell differentiation)|GO:0002639(positive regulation of immunoglobulin production)|GO:0003682(chromatin binding)|GO:0003690(double-stranded DNA binding)|GO:0003700(sequence-specific DNA binding transcription factor activity)|GO:000370…	"Homo sapiens forkhead box P1 (FOXP1), transcript variant 1, mRNA [NM_032682]"	chr3:71008467-71008408	hs|3p13
A_33_P3321611	0.205708	0.00969234	2.03033	up	1445.9	1625.63	1122.86	2753.08	547.497	830.957	683.649	507.971	1.08876	1.28035	0.714967	1.99044	0.108547	0.383059	0.228234	0.267827	A_33_P3321611	TTTACTTCCTCCCAAAAGACCCTTGTCCTCTTCTCATGAAGCAAGTGAAGGGCAAGCAAA	NM_001048183	NM_001048183	NM_001048183	Hs.225641	65979	PHACTR4	phosphatase and actin regulator 4	ENST00000463428	THC2478475	GO:0003779(actin binding)|GO:0004864(protein phosphatase inhibitor activity)	"Homo sapiens phosphatase and actin regulator 4 (PHACTR4), transcript variant 1, mRNA [NM_001048183]"	chr1:28792957-28793016	hs|1p35.3
A_24_P37589	0.232458	0.0225485	2.15567	up	1037.65	2245.38	1473.52	2047.55	403.072	1164.58	647.905	395.478	0.610111	1.74631	1.10705	1.56328	-0.333265	0.870029	0.15076	-0.0933218	A_24_P37589	GAGAGCAACTCAGATACCAAGCTACAAAAAACTTATCATGTATTCTGCGCATGACACTAC	NM_001099	NM_001099	NM_001099	Hs.433060	55	ACPP	"acid phosphatase, prostate"	ENST00000512463	THC2618697	GO:0003993(acid phosphatase activity)|GO:0005576(extracellular region)|GO:0005622(intracellular)|GO:0005765(lysosomal membrane)|GO:0005886(plasma membrane)|GO:0008253(5'-nucleotidase activity)|GO:0016787(hydrolase activity)	"Homo sapiens acid phosphatase, prostate (ACPP), transcript variant 1, mRNA [NM_001099]"	chr3:132068798-132071574	hs|3q22.1
A_23_P213153	0.202501	0.00369792	2.37654	up	4896.97	4017.22	2972.29	7137.23	1346.19	1892.92	1827.55	1037.94	2.84868	2.58555	2.11936	3.36475	1.40651	1.57082	1.64682	1.29874	A_23_P213153	CCATCAAATTGGTTCTGGGAAGTGTGAAATCAAAGTTGCACAACCCAAAGAGGTATATAG	NM_031372	NM_031372	NM_031372	Hs.527105	9987	HNRPDL	heterogeneous nuclear ribonucleoprotein D-like	ENST00000349655	THC2586863	"GO:0000166(nucleotide binding)|GO:0003677(DNA binding)|GO:0003690(double-stranded DNA binding)|GO:0003697(single-stranded DNA binding)|GO:0003723(RNA binding)|GO:0005634(nucleus)|GO:0005737(cytoplasm)|GO:0006355(regulation of transcription, DNA-dependent)|GO:0006396(RNA processing)|GO:0008143(poly(A) RNA binding)|GO:0030530(heterogeneous nuclear ribonucleoprotein complex)"	"Homo sapiens heterogeneous nuclear ribonucleoprotein D-like (HNRPDL), transcript variant 2, mRNA [NM_031372]"	chr4:83348607-83348420	hs|4q21.22
A_23_P339588	0.202501	0.000669457	2.38993	up	516.839	760.452	772.275	952.929	223.577	285.745	234.06	219.065	-0.395426	0.184278	0.174973	0.45983	-1.18353	-1.15699	-1.31814	-0.945561	A_23_P339588	TGCTTTTGTCATAGTTCCACTCTCTCAGATACATGTATCTAATGAAACTGAATAAATCCG	NM_138810	NM_138810	NM_138810	Hs.529984	117289	TAGAP	T-cell activation RhoGTPase activating protein	ENST00000338313	THC2488679	GO:0005085(guanyl-nucleotide exchange factor activity)|GO:0005622(intracellular)|GO:0005829(cytosol)|GO:0007165(signal transduction)|GO:0007264(small GTPase mediated signal transduction)|GO:0051056(regulation of small GTPase mediated signal transduction)	"Homo sapiens T-cell activation RhoGTPase activating protein (TAGAP), transcript variant 3, mRNA [NM_138810]"	chr6:159460015-159459956	hs|6q25.3
A_23_P61569	0.220385	0.015684	2.04326	up	1127.19	774.67	665.742	1663.89	343.67	546.354	431.79	252.9	0.729517	0.211003	-0.0391779	1.26395	-0.56328	-0.221879	-0.434691	-0.73835	A_23_P61569	ATAGTCATGAAATACCGTACTTGATTTGATGACAGAGATCTTCATTAAACAAGATCTGGG	NM_003762	NM_003762	NM_003762	Hs.6651	8674	VAMP4	vesicle-associated membrane protein 4	ENST00000367740	THC2567651	GO:0000139(Golgi membrane)|GO:0005764(lysosome)|GO:0005768(endosome)|GO:0005794(Golgi apparatus)|GO:0016020(membrane)|GO:0016021(integral to membrane)|GO:0016192(vesicle-mediated transport)	"Homo sapiens vesicle-associated membrane protein 4 (VAMP4), transcript variant 1, mRNA [NM_003762]"	chr1:171673669-171673610	hs|1q24.3
A_33_P3346826	0.202918	0.00631981	2.39088	up	10212.5	6720.73	4848.3	8894.31	2709.94	2394.01	2017.68	2556.64	3.90906	3.32797	2.82526	3.68227	2.41588	1.90964	1.78961	2.59926	A_33_P3346826	AGAAAGAGATGGATTACGGTGCCGAGGCAACAGATCCCCTGTCCCGGATGTTGAGGATCC	NM_001012633	NM_001012633	NM_001012633	Hs.943	9235	IL32	interleukin 32	ENST00000528652	THC2531803	GO:0005125(cytokine activity)|GO:0005576(extracellular region)|GO:0005615(extracellular space)|GO:0006952(defense response)|GO:0006955(immune response)|GO:0007155(cell adhesion)	"Homo sapiens interleukin 32 (IL32), transcript variant 4, mRNA [NM_001012633]"	chr16:3119014-3119073	hs|16p13.3
A_23_P37068	0.202501	0.00560184	2.12184	up	1223.41	1275.45	885.737	1904.04	372.042	518.947	526.893	471.538	0.847698	0.93036	0.372737	1.45845	-0.448839	-0.296126	-0.147511	0.160457	A_23_P37068	AGAGAAGGTTTTCATTTTCATTTTTAAAGATCTAGTTAATTAAGGTGGAAAACATATATG	NM_145725	NM_145725	NM_145725	Hs.510528	7187	TRAF3	TNF receptor-associated factor 3	ENST00000392745	THC2472976	GO:0001817(regulation of cytokine production)|GO:0002224(toll-like receptor signaling pathway)|GO:0004842(ubiquitin-protein ligase activity)|GO:0004871(signal transducer activity)|GO:0005515(protein binding)|GO:0005737(cytoplasm)|GO:0005739(mitochondrion)|GO:0005768(endosome)|GO:0005829(cytosol)|GO:0006917(induction of apoptosis)|GO:0007165(signal transduction)|GO:0008270(zinc ion binding)|GO:000…	"Homo sapiens TNF receptor-associated factor 3 (TRAF3), transcript variant 1, mRNA [NM_145725]"	chr14:103372362-103372421	hs|14q32.32
A_23_P206228	0.202574	0.00608005	2.15282	up	743.257	839.47	448.54	1046.11	260.233	343.657	306.527	183.704	0.128721	0.326899	-0.608905	0.594424	-0.9645	-0.890742	-0.929006	-1.19953	A_23_P206228	GGGATCATTATCAGTAATTTCATAGCAACTGTTCTAGTGTTTTGTGTTTTTAAAACAGAA	NM_020821	NM_020821	NM_020821	Hs.511668	54832	VPS13C	vacuolar protein sorting 13 homolog C (S. cerevisiae)	ENST00000261517	NP1403881	GO:0008104(protein localization)	"Homo sapiens vacuolar protein sorting 13 homolog C (S. cerevisiae) (VPS13C), transcript variant 2A, mRNA [NM_020821]"	chr15:62144891-62144832	hs|15q22.2
A_33_P3331307	0.203685	0.00761092	2.09781	up	565.255	530.117	487.839	602.08	205.977	312.515	277.076	94.1418	-0.266237	-0.336267	-0.487736	-0.202582	-1.30182	-1.02779	-1.07474	-2.16401	A_33_P3331307	TTTTACTCTTCATCTGTAGCGTGACCTCAAGGTAAAGATGAAACTATTTCATGAAAAGGG	NM_006449	NM_006449	NM_006449	Hs.369574	10602	CDC42EP3	CDC42 effector protein (Rho GTPase binding) 3	ENST00000295324	THC2468755	GO:0005519(cytoskeletal regulatory protein binding)|GO:0005737(cytoplasm)|GO:0007165(signal transduction)|GO:0008360(regulation of cell shape)|GO:0012505(endomembrane system)|GO:0015629(actin cytoskeleton)|GO:0016020(membrane)	"Homo sapiens CDC42 effector protein (Rho GTPase binding) 3 (CDC42EP3), mRNA [NM_006449]"	chr2:37870802-37870743	hs|2p22.2
A_23_P200143	0.202501	0.00328827	2.40733	up	928.156	925.771	877.839	1832.36	420.185	379.636	372.547	255.86	0.449227	0.468076	0.359815	1.40309	-0.273277	-0.747095	-0.647599	-0.721565	A_23_P200143	ACTTACCCTTTAGGTTTTAGGAGGCTTGAGAATGGAAGGATCCTCATTTCTGCCCTTCCT	NM_015726	NM_015726	NM_015726	Hs.632447	50717	DCAF8	DDB1 and CUL4 associated factor 8	ENST00000368073	NP100336	GO:0005515(protein binding)|GO:0016567(protein ubiquitination)|GO:0080008(CUL4 RING ubiquitin ligase complex)	"Homo sapiens DDB1 and CUL4 associated factor 8 (DCAF8), transcript variant 1, mRNA [NM_015726]"	chr1:160186380-160186321	hs|1q23.2
A_23_P34433	0.229	0.020408	2.05879	up	155.112	161.56	95.1911	202.511	78.0296	78.7827	53.8701	30.0004	-2.13183	-2.05051	-2.84524	-1.77454	-2.70221	-3.01576	-3.43746	-3.81387	A_23_P34433	CATACTTTGGTTGCTTCAGACTTTATATATTGTTCTTAAAAGTTAGGAAAGAATTTCATG	NM_001009881	NM_001009881	NM_001009881	Hs.655407	23318	ZCCHC11	"zinc finger, CCHC domain containing 11"	ENST00000466440	THC2533885	GO:0001816(cytokine production)|GO:0003676(nucleic acid binding)|GO:0005515(protein binding)|GO:0005634(nucleus)|GO:0005730(nucleolus)|GO:0005737(cytoplasm)|GO:0008270(zinc ion binding)|GO:0010586(miRNA metabolic process)|GO:0010587(miRNA catabolic process)|GO:0016740(transferase activity)|GO:0016779(nucleotidyltransferase activity)|GO:0019827(stem cell maintenance)|GO:0031047(gene silencing by R…	"Homo sapiens zinc finger, CCHC domain containing 11 (ZCCHC11), transcript variant 1, mRNA [NM_001009881]"	chr1:52889223-52889164	hs|1p32.3
A_33_P3377060	0.205273	0.0093617	2.14699	up	1071.12	867.836	649.076	1140.67	380.156	369.231	492.618	173.072	0.655902	0.374843	-0.0757551	0.719265	-0.417711	-0.787189	-0.244553	-1.28555	A_33_P3377060	TGTGTATCAAACCTATCCCCGGATGTGTGAGAATAATGTGTTCATAAAGCATGGATCTCG	NM_003144	NM_003144	NM_003144	Hs.114033	6745	SSR1	"signal sequence receptor, alpha"	ENST00000244763	THC2470080	GO:0005048(signal sequence binding)|GO:0005783(endoplasmic reticulum)|GO:0005789(endoplasmic reticulum membrane)|GO:0006613(cotranslational protein targeting to membrane)|GO:0008284(positive regulation of cell proliferation)|GO:0016020(membrane)|GO:0016021(integral to membrane)	"Homo sapiens signal sequence receptor, alpha (SSR1), mRNA [NM_003144]"	chr6:7287863-7287804	hs|6p24.3
A_23_P403955	0.202501	0.00172438	2.11974	up	395.953	304.035	293.786	394.147	146.355	187.274	111.498	83.4749	-0.779812	-1.13834	-1.21938	-0.813804	-1.79483	-1.76656	-2.388	-2.33751	A_23_P403955	TCCCTTCTTTACACTTGTGTAAATTTCAGTTACTGGTCATAGAAGGCTTTCAATGTTGAG	NM_007375	NM_007375	NM_007375	Hs.300624	23435	TARDBP	TAR DNA binding protein	ENST00000480464	THC2472813	"GO:0000166(nucleotide binding)|GO:0003677(DNA binding)|GO:0003690(double-stranded DNA binding)|GO:0003700(sequence-specific DNA binding transcription factor activity)|GO:0003723(RNA binding)|GO:0003730(mRNA 3'-UTR binding)|GO:0005515(protein binding)|GO:0005634(nucleus)|GO:0005730(nucleolus)|GO:0006355(regulation of transcription, DNA-dependent)|GO:0006366(transcription from RNA polymerase II pr…	"Homo sapiens TAR DNA binding protein (TARDBP), mRNA [NM_007375]"	chr1:11085296-11085355	hs|1p36.22
A_33_P3302916	0.202501	0.000226763	2.56462	up	751.312	822.906	650.918	1048.89	216.501	276.663	250.888	239.902	0.144272	0.298148	-0.0716667	0.598252	-1.22993	-1.20358	-1.21798	-0.814473	A_33_P3302916	GCACTGAGTTTTGGGTCAAACCTATTTTCTTAAATGAAGTTGTAACTTCGGTATAACTCA	NM_021813	NM_021813	NM_021813	Hs.269764	60468	BACH2	"BTB and CNC homology 1, basic leucine zipper transcription factor 2"	ENST00000343122	THC2640410	GO:0003700(sequence-specific DNA binding transcription factor activity)|GO:0005634(nucleus)|GO:0043565(sequence-specific DNA binding)|GO:0046983(protein dimerization activity)	"Homo sapiens BTB and CNC homology 1, basic leucine zipper transcription factor 2 (BACH2), transcript variant 1, mRNA [NM_021813]"	chr6:90641269-90641210	hs|6q15
A_33_P3353343	0.202574	0.00613749	2.16485	up	21182	29734.7	17896.4	37402.4	10634.9	9624.41	8542.45	8111.18	4.96155	5.47343	4.70939	5.75445	4.38835	3.91691	3.87156	4.26492	A_33_P3353343	GGAGACTGCTACGAAACAGCCTAGCAGCCCTTATGAAGACAAAGATAAAGACAAGAAGGA	NM_016333	NM_016333	NM_016333	Hs.433343	23524	SRRM2	serine/arginine repetitive matrix 2	ENST00000396975	THC2476293	"GO:0000398(nuclear mRNA splicing, via spliceosome)|GO:0003723(RNA binding)|GO:0005634(nucleus)|GO:0005730(nucleolus)|GO:0008380(RNA splicing)|GO:0015030(Cajal body)|GO:0016607(nuclear speck)|GO:0047485(protein N-terminus binding)|GO:0070742(C2H2 zinc finger domain binding)|GO:0071013(catalytic step 2 spliceosome)"	"Homo sapiens serine/arginine repetitive matrix 2 (SRRM2), mRNA [NM_016333]"	chr16:2810440-2810499	hs|16p13.3
A_23_P134684	0.202501	0.000528059	2.03617	up	964.485	962.093	782.46	1267.05	377.32	496.867	380.109	277.487	0.504618	0.523597	0.193875	0.870858	-0.428516	-0.358853	-0.618609	-0.604499	A_23_P134684	CACAGACATCCTTTCCTCTCACAAGCTGTGTGACTTAGTAGATAAAATACTGCCTTCTGC	NM_024567	NM_024567	NM_024567	Hs.591836	79618	HMBOX1	homeobox containing 1	ENST00000521516	THC2498923	"GO:0003700(sequence-specific DNA binding transcription factor activity)|GO:0005634(nucleus)|GO:0005737(cytoplasm)|GO:0043565(sequence-specific DNA binding)|GO:0045892(negative regulation of transcription, DNA-dependent)|GO:0045893(positive regulation of transcription, DNA-dependent)"	"Homo sapiens homeobox containing 1 (HMBOX1), transcript variant 1, mRNA [NM_024567]"	chr8:28909311-28909370	hs|8p12
A_23_P162782	0.202501	0.00436345	2.65158	up	3000.35	2982.33	1496.44	4028.16	789.789	1132.95	769.653	585.388	2.14192	2.15579	1.12932	2.53951	0.637165	0.830295	0.399186	0.472475	A_23_P162782	CACAAGCCAAACTGGCCGAAGAACAGTTGAGAATTGTTGAAGAACAAAGAAAGATTCATG	NM_018011	NM_018011	NM_018011	Hs.508644	55082	ARGLU1	arginine and glutamate rich 1	ENST00000375926	THC2583670	"GO:0005634(nucleus)|GO:0006355(regulation of transcription, DNA-dependent)"	"Homo sapiens arginine and glutamate rich 1 (ARGLU1), mRNA [NM_018011]"	chr13:107209409-107196463	hs|13q33.3
A_21_P0014666	0.202574	0.00594457	2.13268	up	113.521	125.598	94.5186	172.171	59.5605	41.3039	55.4078	30.4024	-2.58218	-2.41376	-2.85547	-2.00869	-3.09187	-3.94736	-3.39686	-3.79466	A_21_P0014666	CCTCTCAGGACTTCAACTACTGGTTCTTGGAAAAGGAAATGTTTATAGGGAAGGCCATGC	ENST00000547426	XR_110799	XR_110799			LOC100287329		ENST00000547426				chr6:31527410-31527351	hs|6p21.33
A_32_P209960	0.202501	0.000132789	2.38071	up	325.025	299.947	240.589	314.831	92.2394	131.158	85.7846	81.8375	-1.06459	-1.15787	-1.50757	-1.13796	-2.46085	-2.28041	-2.76623	-2.36608	A_32_P209960	GCTTCATTTCCTGTGTCTTTTTTCACTACATTATAAATGTCTCTTTAATGTCACAGGCAG	NM_000246	NM_000246	NM_000246	Hs.701991	4261	CIITA	"class II, major histocompatibility complex, transactivator"	ENST00000324288	THC2721437	"GO:0000122(negative regulation of transcription from RNA polymerase II promoter)|GO:0000166(nucleotide binding)|GO:0003677(DNA binding)|GO:0003713(transcription coactivator activity)|GO:0005515(protein binding)|GO:0005524(ATP binding)|GO:0005634(nucleus)|GO:0005654(nucleoplasm)|GO:0006955(immune response)|GO:0008022(protein C-terminus binding)|GO:0019221(cytokine-mediated signaling pathway)|GO:0…	"Homo sapiens class II, major histocompatibility complex, transactivator (CIITA), mRNA [NM_000246]"	chr16:11018667-11018726	hs|16p13.13
A_21_P0012461	0.202501	0.00482147	2.16901	up	1282.39	1614.53	1102.96	2048.96	413.284	859.939	491.203	447.427	0.915619	1.27046	0.689166	1.56428	-0.297171	0.432521	-0.248702	0.0847349	A_21_P0012461	CCCGCTGGGAAGGCTTGATAACAAAAGCAGGCTTTTACCAGACAAGCAAAGATCAAAAAA	AK096589		AK096589	Hs.477537		RPL32P3	ribosomal protein L32 pseudogene 3		THC2509642		"Q9HAT9_HUMAN (Q9HAT9) SPG protein, partial (3%) [THC2509642]"	chr3:129107942-129107883	hs|3q21.3
A_33_P3266530	0.202501	0.00566245	2.4846	up	513.487	535.418	310.562	802.918	129.954	172.129	176.67	168.187	-0.404814	-0.321915	-1.13926	0.212713	-1.96631	-1.88822	-1.72397	-1.32685	A_33_P3266530	GAAAATGCCTTTTACTCAGGGAATCTCCTGCTACTTAATGTGGAAAGACACGCCCATGTC	NM_022156	NM_022156	NM_022156	Hs.514599	64118	DUS1L	dihydrouridine synthase 1-like (S. cerevisiae)	ENST00000354321	THC2751511	GO:0008033(tRNA processing)|GO:0016491(oxidoreductase activity)|GO:0017150(tRNA dihydrouridine synthase activity)|GO:0050660(flavin adenine dinucleotide binding)	"Homo sapiens dihydrouridine synthase 1-like (S. cerevisiae) (DUS1L), mRNA [NM_022156]"	chr17:80015933-80015874	hs|17q25.3
A_24_P230563	0.22681	0.0190219	2.57894	up	545.621	507.636	248.624	1061.88	151.847	211.349	155.551	122.351	-0.317242	-0.398784	-1.46017	0.616015	-1.74169	-1.59209	-1.90764	-1.7859	A_24_P230563	AGAGAGGTTTCCGCAGAATAAAAAGCGGGTCACTCTATATGCTCTGTACAGGAAACTCTA	NM_000417	NM_000417	NM_000417	Hs.231367	3559	IL2RA	"interleukin 2 receptor, alpha"	ENST00000447847	THC2604346	GO:0002437(inflammatory response to antigenic stimulus)|GO:0004872(receptor activity)|GO:0004911(interleukin-2 receptor activity)|GO:0005886(plasma membrane)|GO:0006915(apoptosis)|GO:0006924(activation-induced cell death of T cells)|GO:0006955(immune response)|GO:0007166(cell surface receptor linked signaling pathway)|GO:0008144(drug binding)|GO:0008283(cell proliferation)|GO:0009897(external sid…	"Homo sapiens interleukin 2 receptor, alpha (IL2RA), mRNA [NM_000417]"	chr10:6067898-6067839	hs|10p15.1
A_23_P423695	0.221519	0.016624	2.19785	up	485.238	517.73	297.937	768.145	147.664	162.706	182.613	207.497	-0.486446	-0.370379	-1.19914	0.148841	-1.78199	-1.96945	-1.67623	-1.02382	A_23_P423695	CTTACTCATCTCCCTTTTTTAAACAAAAAGCAAAAAAGTAAAATGCTGCACTGCCCAGCA	NM_006454	NM_006454	NM_006454	Hs.655020	10608	MXD4	MAX dimerization protein 4	ENST00000537353	THC2462364	"GO:0000122(negative regulation of transcription from RNA polymerase II promoter)|GO:0003677(DNA binding)|GO:0003714(transcription corepressor activity)|GO:0005634(nucleus)|GO:0006355(regulation of transcription, DNA-dependent)|GO:0008285(negative regulation of cell proliferation)"	"Homo sapiens MAX dimerization protein 4 (MXD4), mRNA [NM_006454]"	chr4:2251339-2251280	hs|4p16.3
A_24_P169234	0.202501	0.0050871	2.14991	up	1085.69	1086.43	864.019	1954.89	430.654	494.966	420.313	384.576	0.675397	0.698949	0.336922	1.49648	-0.237773	-0.364384	-0.473558	-0.133651	A_24_P169234	GTGTCCACCCGAACTGTACGCACTCATGAGTGACTGCTGGATCTACAAGTGGGAGGATCG	NM_001079	NM_001079	NM_001079	Hs.234569	7535	ZAP70	zeta-chain (TCR) associated protein kinase 70kDa	ENST00000451498	NP584677	GO:0000166(nucleotide binding)|GO:0002250(adaptive immune response)|GO:0004713(protein tyrosine kinase activity)|GO:0004715(non-membrane spanning protein tyrosine kinase activity)|GO:0005515(protein binding)|GO:0005524(ATP binding)|GO:0005737(cytoplasm)|GO:0005829(cytosol)|GO:0005886(plasma membrane)|GO:0006468(protein phosphorylation)|GO:0006955(immune response)|GO:0007243(intracellular protein …	"Homo sapiens zeta-chain (TCR) associated protein kinase 70kDa (ZAP70), transcript variant 1, mRNA [NM_001079]"	chr2:98354523-98355849	hs|2q11.2
A_33_P3385909	0.203164	0.00684674	2.18308	up	1320.49	880.697	766.434	1390.58	400.719	452.63	289.938	383.399	0.957864	0.396066	0.16402	1.00507	-0.341713	-0.493382	-1.00928	-0.138072	A_33_P3385909	GTGTGCAAAGAACAGAGCTCATGAGGTCTTCCCACACGTGACACTCTGTGACTTCTTCAC	NM_001243467	NM_001243467	NM_001243467	Hs.473912	53347	UBASH3A	ubiquitin associated and SH3 domain containing A	ENST00000450356	THC2490895	GO:0001817(regulation of cytokine production)|GO:0005634(nucleus)|GO:0005737(cytoplasm)|GO:0005829(cytosol)|GO:0050860(negative regulation of T cell receptor signaling pathway)	"Homo sapiens ubiquitin associated and SH3 domain containing A (UBASH3A), transcript variant 3, mRNA [NM_001243467]"	chr21:43829657-43829716	hs|21q22.3
A_33_P3343432	0.202501	0.00108381	2.55306	up	1175.51	901.538	990.103	1898.3	347.933	427.571	405.261	287.315	0.790073	0.429809	0.533437	1.4541	-0.545494	-0.575551	-0.52617	-0.554286	A_33_P3343432	TTGCCTTCATATAAACGTACACCTACTGAATGGATTCAAGACTTCAAAACCCATTTTCTT	NM_053055	NM_053055	NM_053055	Hs.164070	117145	THEM4	thioesterase superfamily member 4	ENST00000471464	THC2668309	GO:0005737(cytoplasm)|GO:0005739(mitochondrion)|GO:0005829(cytosol)|GO:0005886(plasma membrane)|GO:0008286(insulin receptor signaling pathway)|GO:0008543(fibroblast growth factor receptor signaling pathway)|GO:0032587(ruffle membrane)|GO:0042995(cell projection)|GO:0043231(intracellular membrane-bounded organelle)|GO:0048011(nerve growth factor receptor signaling pathway)|GO:0048015(phosphatidyli…	"Homo sapiens thioesterase superfamily member 4 (THEM4), mRNA [NM_053055]"	chr1:151867544-151867485	hs|1q21.3
A_24_P191067	0.202501	0.00385276	2.11346	up	415.844	471.072	287.009	603.906	171.178	200.284	150.835	121.591	-0.709097	-0.506631	-1.25305	-0.198214	-1.56881	-1.66966	-1.95205	-1.79488	A_24_P191067	ACCCACATAGCACTTTGCTCTTAGTTACATGTAAAATTTTAGATTTCTAAAACAGGTGGG	NM_001009566	NM_001009566	NM_001009566	Hs.29665	22883	CLSTN1	calsyntenin 1	ENST00000377288	THC2507395	GO:0000139(Golgi membrane)|GO:0005509(calcium ion binding)|GO:0005576(extracellular region)|GO:0005634(nucleus)|GO:0005783(endoplasmic reticulum)|GO:0005789(endoplasmic reticulum membrane)|GO:0005794(Golgi apparatus)|GO:0005886(plasma membrane)|GO:0007155(cell adhesion)|GO:0007156(homophilic cell adhesion)|GO:0016021(integral to membrane)|GO:0030054(cell junction)|GO:0042995(cell projection)|GO:0…	"Homo sapiens calsyntenin 1 (CLSTN1), transcript variant 1, mRNA [NM_001009566]"	chr1:9789383-9789324	hs|1p36.22
A_23_P332908	0.202501	0.00360949	2.18195	up	3487.63	4015.6	2676.72	5778.9	1144.49	1908.14	1542.22	1048.52	2.35904	2.58496	1.96825	3.06019	1.17232	1.58238	1.40191	1.31336	A_23_P332908	AAGAACCGTTTGAAAAAAGTTAAAGATGGAGCAAAACCACTTTCCCTGAAATCCGACACT	NM_144982	NM_144982	NM_144982	Hs.527874	196441	ZFC3H1	"zinc finger, C3H1-type containing"	ENST00000548100	NP1079500	GO:0005515(protein binding)|GO:0005622(intracellular)|GO:0006396(RNA processing)|GO:0046872(metal ion binding)	"Homo sapiens zinc finger, C3H1-type containing (ZFC3H1), mRNA [NM_144982]"	chr12:72050740-72050681	hs|12q21.1
A_24_P413988	0.20511	0.00930753	2.15981	up	654.572	794.754	525.897	1256	320.509	372.637	251.673	194.107	-0.0545883	0.24793	-0.379361	0.858229	-0.663937	-0.773942	-1.21347	-1.12007	A_24_P413988	ATGGTTGAAATTGTTTCTCTTCTTTTGTGTTTTCCCAGTTAATAGATGGTCACTGTTTCC	NM_006464	NM_006464	NM_006464	Hs.593382	10618	TGOLN2	trans-golgi network protein 2	ENST00000377386	THC2509094	GO:0005515(protein binding)|GO:0005634(nucleus)|GO:0005730(nucleolus)|GO:0005794(Golgi apparatus)|GO:0005802(trans-Golgi network)|GO:0005886(plasma membrane)|GO:0016021(integral to membrane)|GO:0030133(transport vesicle)	"Homo sapiens trans-golgi network protein 2 (TGOLN2), transcript variant 1, mRNA [NM_006464]"	chr2:85545401-85545342	hs|2p11.2
A_23_P45726	0.202501	0.00570528	2.15452	up	1545.98	1357.91	898.472	2151.65	507.447	595.04	621.637	370.736	1.18531	1.02074	0.393332	1.63483	-0.00104618	-0.0987272	0.0910501	-0.186528	A_23_P45726	GGGATAGATTACATAGGAGTATGGAGTATGCTGTAAATAAAAATACAAGCTAGTGCTTTG	NM_005826	NM_005826	NM_005826	Hs.373763	10236	HNRNPR	heterogeneous nuclear ribonucleoprotein R	ENST00000302271	THC2528431	"GO:0000166(nucleotide binding)|GO:0000398(nuclear mRNA splicing, via spliceosome)|GO:0003676(nucleic acid binding)|GO:0003723(RNA binding)|GO:0005515(protein binding)|GO:0005634(nucleus)|GO:0005654(nucleoplasm)|GO:0005730(nucleolus)|GO:0005737(cytoplasm)|GO:0006397(mRNA processing)|GO:0008380(RNA splicing)|GO:0010467(gene expression)|GO:0030529(ribonucleoprotein complex)|GO:0030530(heterogeneous…	"Homo sapiens heterogeneous nuclear ribonucleoprotein R (HNRNPR), transcript variant 2, mRNA [NM_005826]"	chr1:23636602-23636543	hs|1p36.12
A_24_P48627	0.239352	0.0270702	2.06543	up	61.4395	95.3313	45.8932	118.083	35.4051	26.043	26.0497	26.829	-3.4679	-2.81156	-3.89779	-2.55273	-3.84228	-4.61275	-4.48568	-3.97505	A_24_P48627	ATTTGTATTCTAATTTAATTGTTTTTAAAAAATGCAAATAAAAAAGGTCGAGGTGAAGCC	ENST00000262971		AK022481	Hs.105779	51588	PIAS4	"protein inhibitor of activated STAT, 4"	ENST00000262971	THC2497298	"GO:0000122(negative regulation of transcription from RNA polymerase II promoter)|GO:0003677(DNA binding)|GO:0003714(transcription corepressor activity)|GO:0005515(protein binding)|GO:0005634(nucleus)|GO:0005730(nucleolus)|GO:0005737(cytoplasm)|GO:0008270(zinc ion binding)|GO:0016055(Wnt receptor signaling pathway)|GO:0016363(nuclear matrix)|GO:0016605(PML body)|GO:0019789(SUMO ligase activity)|G…	"protein inhibitor of activated STAT, 4 [Source:HGNC Symbol;Acc:17002] [ENST00000262971]"	chr19:4039324-4039383	hs|19p13.3
A_23_P106973	0.202501	0.0048818	2.32475	up	3855.05	3890.07	2306.77	5388.54	1175.9	1223.95	1323.69	1237.73	2.50354	2.53914	1.75366	2.95928	1.2114	0.941757	1.18148	1.55271	A_23_P106973	AGGCTCTGTTCCTCAATGGCCTTTTGCTACGTGCCTCCCGAGAAATTTGTCTTTTTGTAT	NM_006640	NM_006640	NM_006640	Hs.440932	10801	9-Sep	septin 9	ENST00000329047	THC2569011	GO:0000166(nucleotide binding)|GO:0001725(stress fiber)|GO:0003924(GTPase activity)|GO:0005515(protein binding)|GO:0005525(GTP binding)|GO:0005737(cytoplasm)|GO:0005856(cytoskeleton)|GO:0005874(microtubule)|GO:0006184(GTP catabolic process)|GO:0007049(cell cycle)|GO:0048471(perinuclear region of cytoplasm)|GO:0051291(protein heterooligomerization)|GO:0051301(cell division)	"Homo sapiens septin 9 (SEPT9), transcript variant 3, mRNA [NM_006640]"	chr17:75496557-75496616	hs|17q25.3
A_24_P175909	0.21086	0.0119044	2.24297	up	528.251	826.649	420.176	1128.44	237.064	316.734	229.884	175.104	-0.363916	0.304695	-0.703147	0.703725	-1.09902	-1.00844	-1.34412	-1.2687	A_24_P175909	GGCTCATAGAAAGTCACTTTAATAGATAGGGACAGTAATAAATAAATGTACAATCTCTAT	NM_004990	NM_004990	NM_004990	Hs.632707	4141	MARS	methionyl-tRNA synthetase	ENST00000262027	NP1134141	GO:0000049(tRNA binding)|GO:0000166(nucleotide binding)|GO:0004825(methionine-tRNA ligase activity)|GO:0005524(ATP binding)|GO:0005737(cytoplasm)|GO:0005739(mitochondrion)|GO:0005829(cytosol)|GO:0006418(tRNA aminoacylation for protein translation)|GO:0006431(methionyl-tRNA aminoacylation)|GO:0010467(gene expression)|GO:0016874(ligase activity)	"Homo sapiens methionyl-tRNA synthetase (MARS), mRNA [NM_004990]"	chr12:57910373-57910432	hs|12q13.3
A_23_P111929	0.202501	0.00171653	2.22866	up	1757.47	1332.43	1081.81	2079.33	452.336	705.909	606.514	407.351	1.37028	0.993405	0.661239	1.58551	-0.166908	0.147769	0.0555201	-0.0506449	A_23_P111929	TATTGGCAGCTAGACAGTTAGAAATTAAACAGATTCCATCTGATGGCCACTGTATGTATA	NM_016023	NM_016023	NM_016023	Hs.30532	51633	OTUD6B	OTU domain containing 6B	ENST00000524027	THC2621961		"Homo sapiens OTU domain containing 6B (OTUD6B), mRNA [NM_016023]"	chr8:92090690-92090749	hs|8q21.3
A_23_P144458	0.202501	0.000534727	2.5258	up	1458.15	1265.92	944.274	1576.87	302.358	478.438	471.098	366.127	1.10093	0.91953	0.465064	1.18645	-0.748045	-0.413381	-0.308994	-0.204574	A_23_P144458	AATGGGGACTTTGAAGCCTACACAAAAATCTGTGACCCAGGCCTTACTGCTTTTGAACCT	NM_001221	NM_001221	NM_001221	Hs.144114	817	CAMK2D	calcium/calmodulin-dependent protein kinase II delta	ENST00000508738	THC2543044	GO:0000082(G1/S transition of mitotic cell cycle)|GO:0000166(nucleotide binding)|GO:0001558(regulation of cell growth)|GO:0004683(calmodulin-dependent protein kinase activity)|GO:0005516(calmodulin binding)|GO:0005524(ATP binding)|GO:0005634(nucleus)|GO:0005654(nucleoplasm)|GO:0005737(cytoplasm)|GO:0005829(cytosol)|GO:0005886(plasma membrane)|GO:0005954(calcium- and calmodulin-dependent protein k…	"Homo sapiens calcium/calmodulin-dependent protein kinase II delta (CAMK2D), transcript variant 3, mRNA [NM_001221]"	chr4:114386707-114381361	hs|4q26
A_23_P158997	0.202501	0.00161304	2.47712	up	5036.26	7224.89	4416.2	9005.46	2036.12	2251.68	1953.65	1585.41	2.88914	3.43232	2.69059	3.70019	2.00344	1.82122	1.74308	1.90986	A_23_P158997	CTTGTTCAAGCCTTTCAAACCATAAGAGAATTCATACAAGAGAGAAATGCTACAAATCTG	THC2516708								THC2516708		"BC042500 zinc finger protein 678 {Homo sapiens} (exp=-1; wgp=0; cg=0), partial (33%) [THC2516708]"	chr1:247353404-247353345	hs|1q44
A_33_P3210965	0.202501	0.00293765	2.15898	up	564.236	714.567	361.116	677.699	184.494	263.286	212.518	162.546	-0.268841	0.0944891	-0.921681	-0.0318937	-1.46073	-1.27508	-1.45744	-1.37607	A_33_P3210965	CAGATGCATCAGTTCCTTAATATACACGTGAAATTTGAAAACTGTACATTCGGTGAGATT	NM_001082538	NM_001082538	NM_001082538	Hs.211511	79600	TCTN1	tectonic family member 1	ENST00000460357	NP1210499	GO:0005576(extracellular region)|GO:0007275(multicellular organismal development)|GO:0060271(cilium morphogenesis)	"Homo sapiens tectonic family member 1 (TCTN1), transcript variant 1, mRNA [NM_001082538]"	chr12:111086854-111086913	hs|12q24.11
A_24_P250922	0.242113	0.0287501	3.12141	up	388.752	2042.75	1477.53	1992.47	302.801	439.561	320.819	213.09	-0.806289	1.60986	1.11097	1.52395	-0.745931	-0.535651	-0.86326	-0.985454	A_24_P250922	TGAGATATTTAAGGTTGAATGTTTGTCCTTAGGATAGGCCTATGTGCTAGCCCACAAAGA	NM_000963	NM_000963	NM_000963	Hs.196384	5743	PTGS2	prostaglandin-endoperoxide synthase 2 (prostaglandin G/H synthase and cyclooxygenase)	ENST00000490885	THC2462726	"GO:0001516(prostaglandin biosynthetic process)|GO:0004601(peroxidase activity)|GO:0004666(prostaglandin-endoperoxide synthase activity)|GO:0005634(nucleus)|GO:0005737(cytoplasm)|GO:0005783(endoplasmic reticulum)|GO:0005788(endoplasmic reticulum lumen)|GO:0005789(endoplasmic reticulum membrane)|GO:0005792(microsome)|GO:0005901(caveola)|GO:0006633(fatty acid biosynthetic process)|GO:0006692(prosta…	"Homo sapiens prostaglandin-endoperoxide synthase 2 (prostaglandin G/H synthase and cyclooxygenase) (PTGS2), mRNA [NM_000963]"	chr1:186641528-186641469	hs|1q31.1
A_33_P3349651	0.202501	0.00147816	2.03005	up	631.765	610.027	437.923	585.814	264.38	267.929	212.764	142.717	-0.105752	-0.133705	-0.643466	-0.242095	-0.941688	-1.24986	-1.45577	-1.56376	A_33_P3349651	GAGTGCTTGTCATCAGGTGTTTTCCTTAATAAGTAGGGATATGATCATTTACAGGAATTA	NM_015055	NM_015055	NM_015055	Hs.153026	23075	SWAP70	SWAP switching B-cell complex 70kDa subunit	ENST00000318950	THC2671343	GO:0003677(DNA binding)|GO:0005509(calcium ion binding)|GO:0005524(ATP binding)|GO:0005634(nucleus)|GO:0005737(cytoplasm)|GO:0005886(plasma membrane)|GO:0016444(somatic cell DNA recombination)|GO:0030027(lamellipodium)|GO:0045190(isotype switching)	"Homo sapiens SWAP switching B-cell complex 70kDa subunit (SWAP70), mRNA [NM_015055]"	chr11:9774221-9774280	hs|11p15.4
A_33_P3294509	0.202501	0.00206408	2.46088	up	3430.16	3324.41	2090.67	3525.01	905.603	1435.12	1194.43	545.399	2.33506	2.31245	1.61175	2.34702	0.834576	1.17139	1.03323	0.370393	A_33_P3294509	GCACACCCTTCCTCTGGTTTTTGTATATTTATTGATGGATCAATAATAATGAGGAAAGCA	NM_000610	NM_000610	NM_000610	Hs.502328	960	CD44	CD44 molecule (Indian blood group)	ENST00000263398	THC2559769	"GO:0004872(receptor activity)|GO:0004888(transmembrane receptor activity)|GO:0005488(binding)|GO:0005515(protein binding)|GO:0005518(collagen binding)|GO:0005540(hyaluronic acid binding)|GO:0005886(plasma membrane)|GO:0005887(integral to plasma membrane)|GO:0007155(cell adhesion)|GO:0007160(cell-matrix adhesion)|GO:0009986(cell surface)|GO:0016020(membrane)|GO:0016337(cell-cell adhesion)|GO:0019…	"Homo sapiens CD44 molecule (Indian blood group) (CD44), transcript variant 1, mRNA [NM_000610]"	chr11:35253812-35253871	hs|11p13
A_23_P4353	0.202501	0.00410948	2.25681	up	1246.14	1662.34	881.77	1919.26	484.673	610.025	532.419	317.198	0.874252	1.31256	0.36626	1.46994	-0.0672922	-0.0628443	-0.132461	-0.411536	A_23_P4353	ATGGACCCTTTTGCTTTTCTGATTTTTAGTTCTGACATGTATATATTGCTTCAGTAGAGC	NM_015626	NM_015626	NM_015626	Hs.446017	26118	WSB1	WD repeat and SOCS box containing 1	ENST00000348811	THC2472462	GO:0005515(protein binding)|GO:0005622(intracellular)|GO:0008150(biological_process)|GO:0035556(intracellular signal transduction)	"Homo sapiens WD repeat and SOCS box containing 1 (WSB1), transcript variant 1, mRNA [NM_015626]"	chr17:25639668-25639727	hs|17q11.1
A_23_P207201	0.210483	0.011681	2.36688	up	685.116	580.322	289.222	525.295	144.853	187.028	134.013	195.87	0.0112076	-0.205727	-1.24196	-0.399409	-1.80971	-1.76846	-2.12265	-1.10702	A_23_P207201	CGCTGAAGGATGGTATCATCATGATCCAGACGCTGCTGATCATCCTCTTCATCATCGTGC	NM_001039933	NM_001039933	NM_001039933	Hs.89575	974	CD79B	"CD79b molecule, immunoglobulin-associated beta"	ENST00000392795	THC2603626	GO:0004888(transmembrane receptor activity)|GO:0005634(nucleus)|GO:0005730(nucleolus)|GO:0005737(cytoplasm)|GO:0005794(Golgi apparatus)|GO:0005886(plasma membrane)|GO:0005887(integral to plasma membrane)|GO:0006955(immune response)|GO:0007165(signal transduction)|GO:0007166(cell surface receptor linked signaling pathway)	"Homo sapiens CD79b molecule, immunoglobulin-associated beta (CD79B), transcript variant 3, mRNA [NM_001039933]"	chr17:62007212-62007153	hs|17q23.3
A_24_P183128	0.202501	0.00241	2.11397	up	14766.9	10706.4	11481.7	15968.7	3667.66	4858.47	6087.87	4943.65	4.44108	3.99975	4.06905	4.52656	2.85248	2.93072	3.38285	3.55058	A_24_P183128	TAAAAACTGATGGTGAAAAGCTCTTACCGAAGCAACAAAATTCAGCAGACACCTCTTCAG	NM_016619	NM_016619	NM_016619	Hs.546392	51316	PLAC8	placenta-specific 8	ENST00000505406	THC2502796		"Homo sapiens placenta-specific 8 (PLAC8), transcript variant 2, mRNA [NM_016619]"	chr4:84015842-84012077	hs|4q21.22
A_24_P85200	0.202501	0.00419658	2.0887	up	552.223	594.681	1103.01	587.584	240.077	282.493	279.214	218.19	-0.299889	-0.170465	0.68923	-0.237742	-1.0808	-1.1735	-1.06365	-0.951335	A_24_P85200	AGCTGTTTCACTTTTTCCTCATTTGTCTCTAAGTTGAAGGCTTTGTTGGAGGGGACAGAG	NM_194278	NM_194278	NM_194278	Hs.594157	91748	C14orf43	chromosome 14 open reading frame 43	ENST00000286523	THC2656133	"GO:0003677(DNA binding)|GO:0005634(nucleus)|GO:0005730(nucleolus)|GO:0006355(regulation of transcription, DNA-dependent)"	"Homo sapiens chromosome 14 open reading frame 43 (C14orf43), transcript variant 1, mRNA [NM_194278]"	chr14:74182252-74182193	hs|14q24.3
A_33_P3266639	0.205746	0.00986038	2.08512	up	270.144	143.952	233.406	319.376	107.92	108.858	90.8738	53.0746	-1.33141	-2.217	-1.5513	-1.11728	-2.23434	-2.54927	-2.68309	-2.99082	A_33_P3266639	CGCATCTTCAGTTAAGCATATAAAAGGCACTTTTGGTGGAATAGTCTTTTGAAGAGTATT	NM_001004313	NM_001004313	NM_001004313	Hs.462230	388335	TMEM220	transmembrane protein 220	ENST00000341871	THC2473761	GO:0016020(membrane)|GO:0016021(integral to membrane)	"Homo sapiens transmembrane protein 220 (TMEM220), mRNA [NM_001004313]"	chr17:10616718-10616659	hs|17p13.1
A_23_P53476	0.206433	0.0102956	2.12332	up	4636.03	3379.22	2162.5	5467.68	1293.45	1499.6	1497.63	1159.09	2.76968	2.33604	1.66049	2.98032	1.34885	1.23479	1.35959	1.458	A_23_P53476	TGGGACATCCAGAAGGACCTAAAAGACCTGTGACTAGTGAGCTCTAGGCTGTAGAAATTT	NM_002300	NM_002300	NM_002300	Hs.446149	3945	LDHB	lactate dehydrogenase B	ENST00000396076	THC2510008	GO:0004459(L-lactate dehydrogenase activity)|GO:0005625(soluble fraction)|GO:0005737(cytoplasm)|GO:0005739(mitochondrion)|GO:0005829(cytosol)|GO:0006089(lactate metabolic process)|GO:0006090(pyruvate metabolic process)|GO:0006096(glycolysis)|GO:0016491(oxidoreductase activity)|GO:0019674(NAD metabolic process)|GO:0042802(identical protein binding)|GO:0044262(cellular carbohydrate metabolic proces…	"Homo sapiens lactate dehydrogenase B (LDHB), transcript variant 1, mRNA [NM_002300]"	chr12:21788508-21788449	hs|12p12.1
A_24_P396753	0.202501	0.00513302	2.02954	up	547.239	436.767	384.178	609.089	138.506	203.754	203.078	212.521	-0.312969	-0.615717	-0.832366	-0.185885	-1.87435	-1.64489	-1.52299	-0.989316	A_24_P396753	GGACCATCCTTGGTTTTCTACAGATTTTAGCGTCTCGAATTCAGCATATGGTGCTAAGGA	NM_021643	NM_021643	NM_021643	Hs.467751	28951	TRIB2	tribbles homolog 2 (Drosophila)	ENST00000155926	THC2632887	"GO:0000166(nucleotide binding)|GO:0004672(protein kinase activity)|GO:0004860(protein kinase inhibitor activity)|GO:0005524(ATP binding)|GO:0005634(nucleus)|GO:0005730(nucleolus)|GO:0005737(cytoplasm)|GO:0005856(cytoskeleton)|GO:0006468(protein phosphorylation)|GO:0006469(negative regulation of protein kinase activity)|GO:0008134(transcription factor binding)|GO:0016772(transferase activity, tra…	"Homo sapiens tribbles homolog 2 (Drosophila) (TRIB2), transcript variant 1, mRNA [NM_021643]"	chr2:12880797-12880856	hs|2p24.3
A_33_P3421626	0.203164	0.00685488	2.01256	up	459.592	463.308	350.748	772.095	217.039	228.99	188.781	138.417	-0.564787	-0.530606	-0.963708	0.15624	-1.22635	-1.47643	-1.62831	-1.6079	A_33_P3421626	CTGGGGTTAATCCTGAAGCTAAAAGTAAATGTTTCTTGAATTGATTTTGTTCTGTGGTAC	NM_001080392	NM_001080392	NM_001080392	Hs.521240	57189	KIAA1147	KIAA1147	ENST00000536163	THC2470843		"Homo sapiens KIAA1147 (KIAA1147), mRNA [NM_001080392]"	chr7:141356707-141356648	hs|7q34
A_23_P502470	0.202501	0.00330014	2.22224	up	1319.72	717.428	954.315	1567.17	356.735	462.701	451.663	287.758	0.957018	0.100255	0.480323	1.17755	-0.509451	-0.461633	-0.369775	-0.552062	A_23_P502470	ACAAAAATGAACTGAAGTTTCACATGAGCTATTTCCATTCCAGAATATCTGGGATTCTAC	NM_002184	NM_002184	NM_002184	Hs.532082	3572	IL6ST	"interleukin 6 signal transducer (gp130, oncostatin M receptor)"	ENST00000336909	THC2464244	GO:0002675(positive regulation of acute inflammatory response)|GO:0002821(positive regulation of adaptive immune response)|GO:0004872(receptor activity)|GO:0004897(ciliary neurotrophic factor receptor activity)|GO:0004915(interleukin-6 receptor activity)|GO:0004923(leukemia inhibitory factor receptor activity)|GO:0004924(oncostatin-M receptor activity)|GO:0005127(ciliary neurotrophic factor recep…	"Homo sapiens interleukin 6 signal transducer (gp130, oncostatin M receptor) (IL6ST), transcript variant 1, mRNA [NM_002184]"	chr5:55236787-55236728	hs|5q11.2
A_24_P197964	0.202501	0.00551025	2.08318	up	475.476	480.031	318.848	691.788	184.1	193.364	166.318	166.828	-0.515768	-0.479451	-1.10128	-0.00220776	-1.46382	-1.72039	-1.81108	-1.33856	A_24_P197964	AAATTGCTTGCAGATATTTTTAAATGACAGCAATTTTCTAATATTTGGTTTAATAAAATG	NM_014788	NM_014788	NM_014788	Hs.575631	9830	TRIM14	tripartite motif containing 14	ENST00000341469	THC2481022	GO:0003674(molecular_function)|GO:0005622(intracellular)|GO:0005737(cytoplasm)|GO:0008150(biological_process)|GO:0008270(zinc ion binding)|GO:0046872(metal ion binding)	"Homo sapiens tripartite motif containing 14 (TRIM14), transcript variant 1, mRNA [NM_014788]"	chr9:100846713-100846654	hs|9q22.33
A_24_P923757	0.202501	0.00502959	2.17086	up	2036.54	2025.32	1706.86	3876.92	744.409	1078.28	849.516	665.915	1.58291	1.5975	1.31913	2.4843	0.551793	0.758948	0.541619	0.658419	A_24_P923757	TGAGCTGACTTCTGAATCAACCTTTGATCGTACCTTTGAACCAAAGTCTGTACCAGTTGG	NM_018179	NM_018179	NM_018179	Hs.729180	55729	ATF7IP	activating transcription factor 7 interacting protein	ENST00000396279	THC2579871	"GO:0000122(negative regulation of transcription from RNA polymerase II promoter)|GO:0003714(transcription corepressor activity)|GO:0005515(protein binding)|GO:0005634(nucleus)|GO:0005667(transcription factor complex)|GO:0006306(DNA methylation)|GO:0016887(ATPase activity)|GO:0044419(interspecies interaction between organisms)|GO:0045892(negative regulation of transcription, DNA-dependent)|GO:004…	"Homo sapiens activating transcription factor 7 interacting protein (ATF7IP), mRNA [NM_018179]"	chr12:14577680-14577739	hs|12p13.1
A_23_P62901	0.220168	0.0155734	2.76366	up	1895.88	6726.81	3025.39	5293.77	854.375	1210.8	1091.84	1145.34	1.47966	3.32927	2.14491	2.93369	0.750567	0.926179	0.903667	1.44078	A_23_P62901	TTTTAGAAGCAGCCTCATGGTCTCATGCTTAATCTTGTCTCTCTTCTCTTCTTTATGATG	NM_006763	NM_006763	NM_006763	Hs.519162	7832	BTG2	"BTG family, member 2"	ENST00000475157	THC2559986	"GO:0001077(RNA polymerase II core promoter proximal region sequence-specific DNA binding transcription factor activity involved in positive regulation of transcription)|GO:0006281(DNA repair)|GO:0006355(regulation of transcription, DNA-dependent)|GO:0006479(protein methylation)|GO:0006974(response to DNA damage stimulus)|GO:0008285(negative regulation of cell proliferation)|GO:0008306(associativ…	"Homo sapiens BTG family, member 2 (BTG2), mRNA [NM_006763]"	chr1:203278454-203278513	hs|1q32.1
A_23_P57534	0.202501	0.0052083	2.3776	up	6057.56	7300.26	4178.36	10798.3	1918.84	2646.81	2261.3	2008.65	3.15552	3.4473	2.61072	3.96212	1.91786	2.05447	1.95406	2.25124	A_23_P57534	CTTATGGCACCAGTAGCTATACAGCTCAAGAATATGGTGCTGGCACTTATGGAGCTAGTA	NM_006386	NM_006386	NM_006386	Hs.528305	10521	DDX17	DEAD (Asp-Glu-Ala-Asp) box polypeptide 17	ENST00000404499	THC2594131	GO:0000166(nucleotide binding)|GO:0003723(RNA binding)|GO:0003724(RNA helicase activity)|GO:0005524(ATP binding)|GO:0005634(nucleus)|GO:0006396(RNA processing)|GO:0008026(ATP-dependent helicase activity)|GO:0008186(RNA-dependent ATPase activity)|GO:0016787(hydrolase activity)	"Homo sapiens DEAD (Asp-Glu-Ala-Asp) box polypeptide 17 (DDX17), transcript variant 1, mRNA [NM_006386]"	chr22:38882199-38882140	hs|22q13.1
A_24_P340696	0.202501	0.000515439	2.158	up	172.992	155.483	216.871	258.014	73.4739	88.0166	69.994	56.6472	-1.97443	-2.10582	-1.65731	-1.42509	-2.789	-2.85587	-3.05972	-2.89684	A_24_P340696	GATATTTTGATCCAAGAGAGAATTACTCTGACAAGGAGTCCCTGTCGTTCATGATAGACA	NM_014509	NM_014509	NM_014509	Hs.728995	253190	SERHL2	serine hydrolase-like 2	ENST00000455578	THC2487553	GO:0005737(cytoplasm)|GO:0005739(mitochondrion)|GO:0005777(peroxisome)|GO:0016023(cytoplasmic membrane-bounded vesicle)|GO:0016787(hydrolase activity)|GO:0048471(perinuclear region of cytoplasm)	"Homo sapiens serine hydrolase-like 2 (SERHL2), mRNA [NM_014509]"	chr22:42968453-42968512	hs|22q13.2
A_23_P212002	0.202501	0.00389276	2.32585	up	416.041	528.735	334.147	709.453	166.944	238.832	158.958	103.884	-0.708414	-0.340035	-1.03366	0.0341682	-1.60494	-1.41571	-1.87638	-2.02195	A_23_P212002	TCAACTTGTGTGTTTACTGACAGAGTGAACTACAGAAATAGCTTTTCTTCCTAAAGGGGA	NM_005385	NM_005385	NM_005385	Hs.529509	4820	NKTR	natural killer-tumor recognition sequence	ENST00000232978	THC2521294	GO:0003755(peptidyl-prolyl cis-trans isomerase activity)|GO:0006457(protein folding)|GO:0016018(cyclosporin A binding)|GO:0016020(membrane)|GO:0016853(isomerase activity)	"Homo sapiens natural killer-tumor recognition sequence (NKTR), mRNA [NM_005385]"	chr3:42689920-42689979	hs|3p22.1
A_23_P127288	0.228604	0.0202357	2.54471	up	926.181	784.934	407.755	1298.11	291.968	362.328	278.153	115.227	0.446154	0.229992	-0.746438	0.905801	-0.798493	-0.814419	-1.06914	-1.87244	A_23_P127288	CTCCATCTTATTTTCATGTATATGTGTTCATTAAAGCATGAATGGTATGGAACTCTCTCC	NM_000417	NM_000417	NM_000417	Hs.231367	3559	IL2RA	"interleukin 2 receptor, alpha"	ENST00000379954	THC2489292	GO:0002437(inflammatory response to antigenic stimulus)|GO:0004872(receptor activity)|GO:0004911(interleukin-2 receptor activity)|GO:0005886(plasma membrane)|GO:0006915(apoptosis)|GO:0006924(activation-induced cell death of T cells)|GO:0006955(immune response)|GO:0007166(cell surface receptor linked signaling pathway)|GO:0008144(drug binding)|GO:0008283(cell proliferation)|GO:0009897(external sid…	"Homo sapiens interleukin 2 receptor, alpha (IL2RA), mRNA [NM_000417]"	chr10:6054565-6054506	hs|10p15.1
A_23_P13359	0.203685	0.00761095	2.00108	up	581.235	666.492	419.953	941.824	246.778	291.032	226.674	216.87	-0.226019	-0.00599098	-0.703915	0.44292	-1.04109	-1.13054	-1.3644	-0.960091	A_23_P13359	TTGCTGTTCCTGCTAGCAATTCAGGGCTATGTATTGTAAATGATGAGCTATTTGTGCGGA	NM_006362	NM_006362	NM_006362	Hs.523739	10482	NXF1	nuclear RNA export factor 1	ENST00000533048	THC2550442	GO:0000166(nucleotide binding)|GO:0003729(mRNA binding)|GO:0005487(nucleocytoplasmic transporter activity)|GO:0005515(protein binding)|GO:0005622(intracellular)|GO:0005634(nucleus)|GO:0005643(nuclear pore)|GO:0005654(nucleoplasm)|GO:0005737(cytoplasm)|GO:0005829(cytosol)|GO:0006406(mRNA export from nucleus)|GO:0006810(transport)|GO:0010467(gene expression)|GO:0016607(nuclear speck)|GO:0016973(pol…	"Homo sapiens nuclear RNA export factor 1 (NXF1), transcript variant 1, mRNA [NM_006362]"	chr11:62562431-62561878	hs|11q12.3
A_33_P3272483	0.202501	0.00406063	2.12681	up	276.536	360.314	220.855	462.723	121.114	143.553	109.92	96.2166	-1.29768	-0.893323	-1.63104	-0.582391	-2.06794	-2.15013	-2.40857	-2.13256	A_33_P3272483	TTTCTGGACTGTTTGTATTGAAACAAAGTGGTGTCAAAATAAAGCCCCTGCAGGGCCTGG	NM_032389	NM_032389	NM_032389	Hs.436204	84364	ARFGAP2	ADP-ribosylation factor GTPase activating protein 2	ENST00000524782	THC2470222	GO:0000139(Golgi membrane)|GO:0005730(nucleolus)|GO:0005737(cytoplasm)|GO:0005794(Golgi apparatus)|GO:0008060(ARF GTPase activator activity)|GO:0008270(zinc ion binding)|GO:0015031(protein transport)|GO:0016020(membrane)|GO:0016192(vesicle-mediated transport)|GO:0032312(regulation of ARF GTPase activity)|GO:0046872(metal ion binding)	"Homo sapiens ADP-ribosylation factor GTPase activating protein 2 (ARFGAP2), transcript variant 1, mRNA [NM_032389]"	chr11:47185932-47185873	hs|11p11.2
A_33_P3640690	0.245733	0.0306544	2.42449	up	3672.7	4421.7	2082.34	5651.37	1306.46	2346.73	1311.23	508.333	2.43363	2.72395	1.60599	3.02799	1.36329	1.88087	1.16783	0.268855	A_33_P3640690	ATGGAAACACAGTAACCTGTATGCTGTGATTCCTGTTCACTACTGTGTAAAGTAAAAACT	NM_001128128	NM_001128128	NM_001128128	Hs.124503	6935	ZEB1	zinc finger E-box binding homeobox 1	ENST00000541037	THC2481519	"GO:0000122(negative regulation of transcription from RNA polymerase II promoter)|GO:0003682(chromatin binding)|GO:0003690(double-stranded DNA binding)|GO:0003700(sequence-specific DNA binding transcription factor activity)|GO:0003713(transcription coactivator activity)|GO:0003714(transcription corepressor activity)|GO:0005515(protein binding)|GO:0005622(intracellular)|GO:0005634(nucleus)|GO:0005…	"Homo sapiens zinc finger E-box binding homeobox 1 (ZEB1), transcript variant 1, mRNA [NM_001128128]"	chr10:31816261-31816320	hs|10p11.22
A_33_P3256868	0.202501	0.00438145	2.21202	up	148.659	123.025	91.8213	157.362	42.6461	77.3348	45.509	27.1713	-2.19314	-2.44363	-2.89724	-2.13845	-3.57382	-3.04252	-3.6808	-3.95676	A_33_P3256868	CAATTCATATCTTGTACGTCATCAGAGATTTCATGCCGGAAAGAAATCTAACACATGTAA	NM_001242531	NM_001242531	NM_001242531	Hs.467210	55769	ZNF83	zinc finger protein 83	ENST00000391789	THC2524075	"GO:0003677(DNA binding)|GO:0003700(sequence-specific DNA binding transcription factor activity)|GO:0005622(intracellular)|GO:0005634(nucleus)|GO:0006355(regulation of transcription, DNA-dependent)|GO:0008270(zinc ion binding)|GO:0046872(metal ion binding)"	"Homo sapiens zinc finger protein 83 (ZNF83), transcript variant 8, mRNA [NM_001242531]"	chr19:53116330-53116271	hs|19q13.41
A_24_P932016	0.202501	0.00283028	2.02827	up	1248.73	1205.46	977.382	1922.87	532.003	598.838	549.774	352.621	0.877253	0.848929	0.51478	1.47265	0.0671301	-0.0895472	-0.0861826	-0.258801	A_24_P932016	CAAGCAACAATAGCACTATTGATTCTGCCTGGAAATCTGGAGAGACAAGCGTGCGATTCA	NM_031407	NM_031407	NM_031407	Hs.136905	10075	HUWE1	"HECT, UBA and WWE domain containing 1"	ENST00000218328	THC2470054	GO:0000209(protein polyubiquitination)|GO:0003677(DNA binding)|GO:0004842(ubiquitin-protein ligase activity)|GO:0005488(binding)|GO:0005515(protein binding)|GO:0005622(intracellular)|GO:0005634(nucleus)|GO:0005730(nucleolus)|GO:0005737(cytoplasm)|GO:0006284(base-excision repair)|GO:0006464(protein modification process)|GO:0006513(protein monoubiquitination)|GO:0016574(histone ubiquitination)|GO:0…	"Homo sapiens HECT, UBA and WWE domain containing 1 (HUWE1), mRNA [NM_031407]"	chrX:53612078-53612019	hs|Xp11.22
A_33_P3247639	0.254851	0.0369393	2.02704	up	2691.41	2885.02	2076.12	5962.09	841.799	1427.59	1249	1401.35	1.98515	2.10793	1.60168	3.10521	0.729173	1.16379	1.09768	1.73183	A_33_P3247639	GTATCTTCAAATGAACAGCCTGATAGCTGAGGACATGGCTGTGTATTATTGTGCAAGAGA	ENST00000425181	XM_003119591	XM_003119591	Hs.460661				ENST00000425181	NP100098		"PREDICTED: Homo sapiens hypothetical protein LOC100508797 (LOC100508797), mRNA [XM_003119591]"	chr16:33006767-33006826	hs|16p11.2
A_33_P3449397	0.202501	0.00105464	2.44194	up	138.189	152.645	116.576	212.415	50.6183	61.3588	59.1931	29.5219	-2.2985	-2.1324	-2.55287	-1.70565	-3.32657	-3.37637	-3.30152	-3.83706	A_33_P3449397	TCCATAGCCATGGCTCTGTAAGCTAAACCTGAAGAGTGATATTTGTACAATAGCTTTCTT	NM_019852	NM_019852	NM_019852	Hs.168799	56339	METTL3	methyltransferase like 3	ENST00000543235	THC2495570	"GO:0001510(RNA methylation)|GO:0003723(RNA binding)|GO:0005634(nucleus)|GO:0005654(nucleoplasm)|GO:0006139(nucleobase, nucleoside, nucleotide and nucleic acid metabolic process)|GO:0008168(methyltransferase activity)|GO:0010467(gene expression)|GO:0016422(mRNA (2'-O-methyladenosine-N6-)-methyltransferase activity)|GO:0016607(nuclear speck)|GO:0016740(transferase activity)"	"Homo sapiens methyltransferase like 3 (METTL3), mRNA [NM_019852]"	chr14:21966376-21966317	hs|14q11.2
A_24_P927189	0.202501	0.00175047	2.37919	up	2779.31	1836.98	1870.59	3606.04	810.787	944.51	904.392	573.393	2.03151	1.45669	1.45128	2.3798	0.67502	0.567853	0.631927	0.442607	A_24_P927189	AGTGTGTTGTCGTTATTAATTTGCTATTCCTTGTCCTATTCAGAAAGGATTTCAAGAGGC	NM_138381	NM_138381	NM_138381	Hs.655449	92106	OXNAD1	oxidoreductase NAD-binding domain containing 1	ENST00000285083	THC2602511	GO:0005739(mitochondrion)|GO:0016491(oxidoreductase activity)	"Homo sapiens oxidoreductase NAD-binding domain containing 1 (OXNAD1), mRNA [NM_138381]"	chr3:16347385-16347444	hs|3p25.1
A_24_P38815	0.202501	0.00313799	2.01877	up	758.413	851.116	593.021	755.958	225.926	292.943	301.527	322.574	0.157843	0.346776	-0.206059	0.125768	-1.16845	-1.12109	-0.952735	-0.387289	A_24_P38815	TTCCCTGAGGCTACTTTATTTTGGTATGGCTGAAAAATCCTAGATTTTCTAAACAAAACC	NM_000391	NM_000391	NM_000391	Hs.523454	1200	TPP1	tripeptidyl peptidase I	ENST00000299427	THC2465192	GO:0004175(endopeptidase activity)|GO:0004252(serine-type endopeptidase activity)|GO:0005515(protein binding)|GO:0005625(soluble fraction)|GO:0005739(mitochondrion)|GO:0005764(lysosome)|GO:0006508(proteolysis)|GO:0006629(lipid metabolic process)|GO:0007040(lysosome organization)|GO:0007399(nervous system development)|GO:0008219(cell death)|GO:0008233(peptidase activity)|GO:0008236(serine-type pep…	"Homo sapiens tripeptidyl peptidase I (TPP1), mRNA [NM_000391]"	chr11:6634452-6634393	hs|11p15.4
A_33_P3349693	0.230473	0.0214421	2.11698	up	1209.23	961.271	620.539	1944.2	329.825	453.821	493.296	349.389	0.830872	0.522364	-0.14062	1.48857	-0.622601	-0.489591	-0.242569	-0.272084	A_33_P3349693	GAATATGTTTTACATCCAAGAACTACAGGCTTTACTTTTGTGGTAGACCGTCTAAGAGAA	NM_182551	NM_182551	NM_182551	Hs.468048	253558	LCLAT1	lysocardiolipin acyltransferase 1	ENST00000359433	THC2488321	"GO:0003841(1-acylglycerol-3-phosphate O-acyltransferase activity)|GO:0005783(endoplasmic reticulum)|GO:0005789(endoplasmic reticulum membrane)|GO:0007275(multicellular organismal development)|GO:0008152(metabolic process)|GO:0008654(phospholipid biosynthetic process)|GO:0016020(membrane)|GO:0016021(integral to membrane)|GO:0016746(transferase activity, transferring acyl groups)"	"Homo sapiens lysocardiolipin acyltransferase 1 (LCLAT1), transcript variant 1, mRNA [NM_182551]"	chr2:30790982-30791041	hs|2p23.1
A_33_P3424217	0.252069	0.0354436	2.33555	up	1216.1	2442.36	935.625	3449.09	434.484	809.401	699.539	483.8	0.839049	1.86762	0.451789	2.3156	-0.225	0.345141	0.261382	0.197494	A_33_P3424217	CTTGGTCACTGGTGTTTCAAACATTCTGGCAAGTCACATCAATCAAGAATAATTTTTACT	NM_001243962	NM_001243962	NM_001243962		3119	HLA-DQB1	"major histocompatibility complex, class II, DQ beta 1"	ENST00000399670	THC2560922	GO:0002504(antigen processing and presentation of peptide or polysaccharide antigen via MHC class II)|GO:0005765(lysosomal membrane)|GO:0005768(endosome)|GO:0005783(endoplasmic reticulum)|GO:0005789(endoplasmic reticulum membrane)|GO:0005794(Golgi apparatus)|GO:0005886(plasma membrane)|GO:0006955(immune response)|GO:0010008(endosome membrane)|GO:0016020(membrane)|GO:0016021(integral to membrane)|…	"Homo sapiens major histocompatibility complex, class II, DQ beta 1 (HLA-DQB1), transcript variant 3, mRNA [NM_001243962]"
A_21_P0012338	0.215775	0.0141736	2.29251	up	1073.74	1306.71	632.794	1864.09	334.988	442.89	370.961	402.251	0.65943	0.965286	-0.112407	1.42786	-0.600195	-0.524766	-0.653756	-0.0688219	A_21_P0012338	GTTTGCACTGGACATATTCCCTACCTGTTTTATTTCATAGGTACATGAAGTATTGTGTAT	NM_058004	NM_058004	NM_058004	Hs.592456		PI4KA	"phosphatidylinositol 4-kinase, catalytic, alpha"	ENST00000450651	THC2493242	GO:0000166(nucleotide binding)|GO:0004430(1-phosphatidylinositol 4-kinase activity)|GO:0005515(protein binding)|GO:0005524(ATP binding)|GO:0005798(Golgi-associated vesicle)|GO:0006661(phosphatidylinositol biosynthetic process)|GO:0007165(signal transduction)|GO:0007268(synaptic transmission)|GO:0016301(kinase activity)|GO:0046854(phosphatidylinositol phosphorylation)|GO:0048015(phosphatidylinosit…	"Homo sapiens phosphatidylinositol 4-kinase, catalytic, alpha (PI4KA), transcript variant 1, mRNA [NM_058004]"	chr22:21062103-21062044	hs|22q11.21
A_33_P3234864	0.206687	0.0104092	2.18902	up	2086.13	2384.24	1523.57	3718.29	932.537	1138.67	891.202	479.12	1.61761	1.83288	1.15524	2.42403	0.876858	0.837564	0.61073	0.183469	A_33_P3234864	TTAAAGGAGAAAGAATATTCTGTCCTGAATGCTGTCGACCAGGCCCGAGTTTTCTTGGCT	NM_007124	NM_007124	NM_007124	Hs.133135	7402	UTRN	utrophin	ENST00000542118	THC2573368	GO:0001954(positive regulation of cell-matrix adhesion)|GO:0003779(actin binding)|GO:0005509(calcium ion binding)|GO:0005515(protein binding)|GO:0005624(membrane fraction)|GO:0005634(nucleus)|GO:0005730(nucleolus)|GO:0005737(cytoplasm)|GO:0005856(cytoskeleton)|GO:0005886(plasma membrane)|GO:0006936(muscle contraction)|GO:0007517(muscle organ development)|GO:0008270(zinc ion binding)|GO:0016010(dy…	"Homo sapiens utrophin (UTRN), mRNA [NM_007124]"	chr6:145051508-145051567	hs|6q24.2
A_24_P186216	0.202501	0.0030248	2.24786	up	536.638	458.241	427.524	819.734	147.827	270.65	236.093	132.031	-0.34119	-0.546473	-0.678136	0.242618	-1.78039	-1.23529	-1.30567	-1.67605	A_24_P186216	CTTGCAAACAAGCAGATATTTGTGTGGTTAGTAAATCATACTTCACACTTTTTCTCTAGC	NM_001100400	NM_001100400	NM_001100400	Hs.331431	23244	PDS5A	"PDS5, regulator of cohesion maintenance, homolog A (S. cerevisiae)"	ENST00000503396	THC2474056	GO:0000785(chromatin)|GO:0005515(protein binding)|GO:0005634(nucleus)|GO:0005730(nucleolus)|GO:0005886(plasma membrane)|GO:0007049(cell cycle)|GO:0007067(mitosis)|GO:0008156(negative regulation of DNA replication)|GO:0051301(cell division)	"Homo sapiens PDS5, regulator of cohesion maintenance, homolog A (S. cerevisiae) (PDS5A), transcript variant 3, mRNA [NM_001100400]"	chr4:39900034-39899975	hs|4p14
A_23_P255376	0.202501	0.00200469	2.52673	up	1238.35	998.515	772.75	1715.99	315.169	376.921	372.262	336.093	0.865203	0.577205	0.17586	1.30843	-0.688177	-0.757451	-0.648703	-0.328058	A_23_P255376	CTTCATCACATTTGCAAATTCTATGGTCTTTTTTGCATACTTTATAGTCACTCGACAGGA	NM_017918	NM_017918	NM_017918	Hs.234149	55013	CCDC109B	coiled-coil domain containing 109B	ENST00000394650	THC2775251	GO:0016020(membrane)|GO:0016021(integral to membrane)	"Homo sapiens coiled-coil domain containing 109B (CCDC109B), mRNA [NM_017918]"	chr4:110605745-110606408	hs|4q25
A_23_P152002	0.2582	0.0396836	3.32104	up	736.255	5635.63	2479.74	4325.61	626.051	709.765	767.601	396.327	0.115065	3.07393	1.85797	2.64229	0.301977	0.155628	0.395334	-0.0902262	A_23_P152002	TGTAACCATATTTGCATTTGAAGGTATTCTCATCAAGAAACTTCTACGACAGCAAATTGC	NM_004049	NM_004049	NM_004049	Hs.227817	597	BCL2A1	BCL2-related protein A1	ENST00000267953	THC2486797	GO:0005515(protein binding)|GO:0005737(cytoplasm)|GO:0006916(anti-apoptosis)|GO:0042981(regulation of apoptosis)	"Homo sapiens BCL2-related protein A1 (BCL2A1), transcript variant 1, mRNA [NM_004049]"	chr15:80263195-80263136	hs|15q25.1
A_33_P3366146	0.205072	0.00812226	2.11957	up	5692.3	7324.93	5264.89	12054	2237.42	3500.01	2649.62	2334.58	3.0658	3.45216	2.94419	4.12083	2.13946	2.45757	2.18269	2.46818	A_33_P3366146	GTGGATCGCCAGAGGTCCCGGTCCCGATCAAGGTCCAGATCAGTTGACAGTGGCAATTAA	NM_001039465	NM_001039465	NM_001039465	Hs.632326	6430	SRSF5	serine/arginine-rich splicing factor 5	ENST00000556647	THC2539172	"GO:0000166(nucleotide binding)|GO:0000398(nuclear mRNA splicing, via spliceosome)|GO:0003723(RNA binding)|GO:0005515(protein binding)|GO:0005634(nucleus)|GO:0005654(nucleoplasm)|GO:0005730(nucleolus)|GO:0005737(cytoplasm)|GO:0006366(transcription from RNA polymerase II promoter)|GO:0006369(termination of RNA polymerase II transcription)|GO:0006376(mRNA splice site selection)|GO:0006397(mRNA proc…	"Homo sapiens serine/arginine-rich splicing factor 5 (SRSF5), transcript variant 1, mRNA [NM_001039465]"	chr14:70238119-70238178	hs|14q24.2
A_23_P209933	0.202501	0.00407025	2.07745	up	1369.47	1443.79	1076.68	2320.47	589.19	692.311	583.961	411.385	1.01041	1.10921	0.654371	1.74381	0.21443	0.119706	0.000849724	-0.0364294	A_23_P209933	TCTATATCGCTCATCACAACAAGCGGAAGATCATTGCTTTTGTCCTGGAAGGAAAAAGAT	NM_006464	NM_006464	NM_006464	Hs.593382	10618	TGOLN2	trans-golgi network protein 2	ENST00000377386	NP509640	GO:0005515(protein binding)|GO:0005634(nucleus)|GO:0005730(nucleolus)|GO:0005794(Golgi apparatus)|GO:0005802(trans-Golgi network)|GO:0005886(plasma membrane)|GO:0016021(integral to membrane)|GO:0030133(transport vesicle)	"Homo sapiens trans-golgi network protein 2 (TGOLN2), transcript variant 1, mRNA [NM_006464]"	chr2:85553659-85552091	hs|2p11.2
A_23_P376060	0.202501	0.00421759	2.76022	up	1471.33	1400.39	904.35	2246.1	464.894	425.715	573.329	234.78	1.11391	1.06517	0.40274	1.69681	-0.127401	-0.581826	-0.0256596	-0.845608	A_23_P376060	TGCTCTCAAAACATACTCAGTTCCAAACTTCTTTTCATACCATTTTTAGCTGTGTTCACA	NM_012481	NM_012481	NM_012481	Hs.444388	22806	IKZF3	IKAROS family zinc finger 3 (Aiolos)	ENST00000293068	NP1241561	GO:0003677(DNA binding)|GO:0003700(sequence-specific DNA binding transcription factor activity)|GO:0005515(protein binding)|GO:0005622(intracellular)|GO:0005634(nucleus)|GO:0005737(cytoplasm)|GO:0006357(regulation of transcription from RNA polymerase II promoter)|GO:0007498(mesoderm development)|GO:0008270(zinc ion binding)|GO:0042113(B cell activation)|GO:0046872(metal ion binding)|GO:0046982(pr…	"Homo sapiens IKAROS family zinc finger 3 (Aiolos) (IKZF3), transcript variant 1, mRNA [NM_012481]"	chr17:37921970-37921911	hs|17q12
A_23_P43580	0.202574	0.00616522	2.07495	up	294.948	283.172	169.53	327.366	88.4819	144.417	118.877	60.8227	-1.20468	-1.2409	-2.01261	-1.08163	-2.52085	-2.14148	-2.29555	-2.79424	A_23_P43580	AACCTAGAAGGAGAATTGGAAAGCTTGAAAGAGAACCTTCCATTTACCATGAATGAGGGA	NM_007018	NM_007018	NM_007018	Hs.653263	11064	CNTRL	centriolin	ENST00000454238	NP083339	GO:0000086(G2/M transition of mitotic cell cycle)|GO:0000278(mitotic cell cycle)|GO:0005515(protein binding)|GO:0005737(cytoplasm)|GO:0005813(centrosome)|GO:0005829(cytosol)|GO:0005856(cytoskeleton)|GO:0051301(cell division)	"Homo sapiens centriolin (CNTRL), mRNA [NM_007018]"	chr9:123935686-123935745	hs|9q33.2
A_23_P207632	0.203685	0.00762116	2.10002	up	2187.65	2689.05	1774.58	3190.52	815.325	969.169	759.645	1054.12	1.68617	2.00645	1.37526	2.20318	0.683073	0.605035	0.380303	1.32105	A_23_P207632	CTCTGATGGACAGAATTTTTCTCTTAACTCAGCTTTTGCTACTTTGGCAAAAACTAGCGA	NM_174953	NM_174953	NM_174953	Hs.513870	489	ATP2A3	"ATPase, Ca++ transporting, ubiquitous"	ENST00000359983	NP602178	"GO:0000166(nucleotide binding)|GO:0005388(calcium-transporting ATPase activity)|GO:0005524(ATP binding)|GO:0005634(nucleus)|GO:0005783(endoplasmic reticulum)|GO:0005789(endoplasmic reticulum membrane)|GO:0006754(ATP biosynthetic process)|GO:0006810(transport)|GO:0006812(cation transport)|GO:0006816(calcium ion transport)|GO:0007596(blood coagulation)|GO:0016020(membrane)|GO:0016021(integral to m…	"Homo sapiens ATPase, Ca++ transporting, ubiquitous (ATP2A3), transcript variant 5, mRNA [NM_174953]"	chr17:3827607-3827548	hs|17p13.2
A_23_P201002	0.205299	0.00940346	2.31089	up	319.732	352.057	190.479	501.851	89.7501	132.973	102.537	113.924	-1.08828	-0.926772	-1.84451	-0.46528	-2.50032	-2.26058	-2.50888	-1.88884	A_23_P201002	GTCTGTATATTCTATACAAAGGTACTTGTCCTTTCCCTTTGTAAACTACATTTGACATGG	NM_018150	NM_018150	NM_018150	Hs.456557	55182	RNF220	ring finger protein 220	ENST00000480686	THC2501932	GO:0004842(ubiquitin-protein ligase activity)|GO:0005737(cytoplasm)|GO:0008270(zinc ion binding)|GO:0016567(protein ubiquitination)|GO:0016874(ligase activity)|GO:0046872(metal ion binding)|GO:0051865(protein autoubiquitination)	"Homo sapiens ring finger protein 220 (RNF220), mRNA [NM_018150]"	chr1:45117315-45117374	hs|1p34.1
A_23_P154849	0.214532	0.013639	2.12944	up	288.072	535.938	197.321	322.377	95.4862	150.789	119.54	102.532	-1.23871	-0.320514	-1.79359	-1.10379	-2.41094	-2.07918	-2.28753	-2.04085	A_23_P154849	ACAGACGTTAACAAATTCCTTTACCCAAGGTTATGCTATGACCTTTCCGCAGTTTACTTT	NM_138983	NM_138983	NM_138983	Hs.56663	116448	OLIG1	oligodendrocyte transcription factor 1	ENST00000426947	THC2464968	"GO:0003677(DNA binding)|GO:0005634(nucleus)|GO:0006355(regulation of transcription, DNA-dependent)|GO:0007275(multicellular organismal development)|GO:0048663(neuron fate commitment)"	"Homo sapiens oligodendrocyte transcription factor 1 (OLIG1), mRNA [NM_138983]"	chr21:34444537-34444596	hs|21q22.11
A_23_P89799	0.202501	0.00435262	2.11671	up	1025.26	905.077	640.412	1335.9	357.585	478.895	383.225	222.65	0.592779	0.435462	-0.0951424	0.947202	-0.506018	-0.412005	-0.60683	-0.922141	A_23_P89799	GAGCTAAAACTCAACTATAGAAGACATTAAAAGAAATCGTATTCTTGCCAAGTAACCACC	NM_006111	NM_006111	NM_006111	Hs.200136	10449	ACAA2	acetyl-CoA acyltransferase 2	ENST00000285093	THC2469571	"GO:0003988(acetyl-CoA C-acyltransferase activity)|GO:0005515(protein binding)|GO:0005739(mitochondrion)|GO:0005743(mitochondrial inner membrane)|GO:0006084(acetyl-CoA metabolic process)|GO:0006629(lipid metabolic process)|GO:0006631(fatty acid metabolic process)|GO:0006635(fatty acid beta-oxidation)|GO:0006695(cholesterol biosynthetic process)|GO:0006916(anti-apoptosis)|GO:0016747(transferase ac…	"Homo sapiens acetyl-CoA acyltransferase 2 (ACAA2), nuclear gene encoding mitochondrial protein, mRNA [NM_006111]"	chr18:47309991-47309932	hs|18q21.1
A_23_P210358	0.202501	0.00437912	2.0481	up	988.888	858.954	689.925	1318.3	319.387	403.238	514.658	244.749	0.540667	0.360002	0.0122976	0.928066	-0.669	-0.660081	-0.181407	-0.785616	A_23_P210358	TCTACCCATATTTAAAGCTATATCTCAAAGCAGTTGAGAGAAGAGGACCTATATGAATGG	NM_004987	NM_004987	NM_004987	Hs.597715	3987	LIMS1	LIM and senescent cell antigen-like domains 1	ENST00000332345	THC2470725	"GO:0005515(protein binding)|GO:0005829(cytosol)|GO:0005886(plasma membrane)|GO:0005925(focal adhesion)|GO:0007569(cell aging)|GO:0008270(zinc ion binding)|GO:0030054(cell junction)|GO:0034329(cell junction assembly)|GO:0045892(negative regulation of transcription, DNA-dependent)|GO:0046872(metal ion binding)|GO:0048471(perinuclear region of cytoplasm)|GO:0071560(cellular response to transforming…	"Homo sapiens LIM and senescent cell antigen-like domains 1 (LIMS1), transcript variant 2, mRNA [NM_004987]"	chr2:109300515-109300574	hs|2q12.3
A_23_P212511	0.202501	0.00179107	2.15722	up	657.174	545.513	380.497	710.503	213.825	251.613	206.581	148.776	-0.0488644	-0.294965	-0.846257	0.0363016	-1.24788	-1.3405	-1.49832	-1.50378	A_23_P212511	TTCAGAGTCTTCTCGCAGTTCCAGAAGGCATTCATCTAGGGCATCCTCAAATCAGATAGA	NM_001042601	NM_001042601	NM_001042601	Hs.43213	151613	TTC14	tetratricopeptide repeat domain 14	ENST00000470669	THC2736208	GO:0003723(RNA binding)|GO:0005488(binding)	"Homo sapiens tetratricopeptide repeat domain 14 (TTC14), transcript variant 2, mRNA [NM_001042601]"	chr3:180327544-180327603	hs|3q26.33
A_33_P3256267	0.202501	0.00402352	2.13621	up	2354.9	2620.68	1894.45	4219.58	904.165	1095.87	1072.35	823.774	1.79246	1.96929	1.46957	2.60649	0.832283	0.782287	0.87768	0.96533	A_33_P3256267	TTCTACCTTCAGCATCACTTAAATGGTAGGTTTCCTCACAGCATGACCCAGTTGTCACCT	AK127511		AK127511	Hs.625945	375743	PTAR1	protein prenyltransferase alpha subunit repeat containing 1	ENST00000377200	THC2601099	GO:0008318(protein prenyltransferase activity)|GO:0016740(transferase activity)|GO:0018342(protein prenylation)	"Homo sapiens cDNA FLJ45604 fis, clone BRTHA3021786. [AK127511]"	chr9:72333590-72333531	hs|9q21.12
A_24_P204043	0.202501	0.00340632	2.17243	up	1017.48	916.396	715.051	1354.58	275.444	383.09	382.261	371.417	0.581784	0.453392	0.0639048	0.967232	-0.882545	-0.734029	-0.610465	-0.183877	A_24_P204043	AACATCTTCGATAAATCCCAGAAGTCTTTAAGTGACAGTAGAGAGCCTACAGAGAAGCCT	NM_014345	NM_014345	NM_014345	Hs.509718	24149	ZNF318	zinc finger protein 318	ENST00000318149	THC2570587	"GO:0003676(nucleic acid binding)|GO:0005622(intracellular)|GO:0005634(nucleus)|GO:0005730(nucleolus)|GO:0005737(cytoplasm)|GO:0006355(regulation of transcription, DNA-dependent)|GO:0007126(meiosis)|GO:0008270(zinc ion binding)|GO:0046872(metal ion binding)"	"Homo sapiens zinc finger protein 318 (ZNF318), mRNA [NM_014345]"	chr6:43316187-43316128	hs|6p21.1
A_23_P390209	0.270483	0.0479822	3.01411	up	947.794	725.375	276.54	1865.92	187.896	244.102	131.247	263.816	0.479433	0.116147	-1.30665	1.42927	-1.43437	-1.38423	-2.15274	-0.677388	A_23_P390209	CCAAGTGGTATAATGATTATGCAGTATCTGTGAAAAGTCGAATAACCATCAACCCAGACA	ENST00000390593		S75894	Hs.510635				ENST00000390593	NP508608		immunoglobulin heavy variable 6-1 [Source:HGNC Symbol;Acc:5662] [ENST00000390593]	chr14:106405744-106405685	hs|14q32.33
A_33_P3298990	0.203408	0.0075685	2.195	up	703.022	733.374	432.938	1091.43	237.704	289.906	237.071	237.354	0.0484304	0.13197	-0.659982	0.655611	-1.09514	-1.13613	-1.2997	-0.82988	A_33_P3298990	GCCTCAAAGCAACCATGGCCTACTTAAAAACCAAACCAAAAATAAAGAGTTTAGTTGAGG	NM_014207	NM_014207	NM_014207	Hs.58685	921	CD5	CD5 molecule	ENST00000347785	THC2463150	GO:0001948(glycoprotein binding)|GO:0004872(receptor activity)|GO:0004888(transmembrane receptor activity)|GO:0005044(scavenger receptor activity)|GO:0005515(protein binding)|GO:0005886(plasma membrane)|GO:0005887(integral to plasma membrane)|GO:0008037(cell recognition)|GO:0008283(cell proliferation)|GO:0008624(induction of apoptosis by extracellular signals)|GO:0009897(external side of plasma m…	"Homo sapiens CD5 molecule (CD5), mRNA [NM_014207]"	chr11:60895260-60895319	hs|11q12.2
A_23_P122876	0.208307	0.0109911	2.0843	up	164.318	199.315	128.767	257.693	60.2339	62.425	70.4777	80.2833	-2.04865	-1.74753	-2.40938	-1.42688	-3.07566	-3.35152	-3.04978	-2.39375	A_23_P122876	TTGCTTCCTTCATGTCACTTTCTTTTTAGATATTGTACAGCCAGTTTCTCAGAATAAAAG	NM_005641	NM_005641	NM_005641	Hs.489309	6878	TAF6	"TAF6 RNA polymerase II, TATA box binding protein (TBP)-associated factor, 80kDa"	ENST00000344095	THC2486263	"GO:0003677(DNA binding)|GO:0003700(sequence-specific DNA binding transcription factor activity)|GO:0005515(protein binding)|GO:0005634(nucleus)|GO:0005654(nucleoplasm)|GO:0005669(transcription factor TFIID complex)|GO:0005737(cytoplasm)|GO:0006352(transcription initiation, DNA-dependent)|GO:0006355(regulation of transcription, DNA-dependent)|GO:0006366(transcription from RNA polymerase II promot…	"Homo sapiens TAF6 RNA polymerase II, TATA box binding protein (TBP)-associated factor, 80kDa (TAF6), transcript variant 1, mRNA [NM_005641]"	chr7:99704771-99704712	hs|7q22.1
A_32_P351968	0.202501	0.00251325	2.98115	up	1147.07	1161.39	583.226	1344.59	193.215	378.11	259.318	257.962	0.754738	0.795198	-0.230086	0.956553	-1.3941	-0.752906	-1.1703	-0.709762	A_32_P351968	GGACTATGCTGTAACCAAATTATTGTCCAAGGCTATATTTCTGGGATGAATATAATCTGA	NM_002118	NM_002118	NM_002118	Hs.351279	3109	HLA-DMB	"major histocompatibility complex, class II, DM beta"	ENST00000548290	THC2607062	GO:0002504(antigen processing and presentation of peptide or polysaccharide antigen via MHC class II)|GO:0005765(lysosomal membrane)|GO:0005768(endosome)|GO:0005886(plasma membrane)|GO:0006955(immune response)|GO:0016021(integral to membrane)|GO:0019221(cytokine-mediated signaling pathway)|GO:0031295(T cell costimulation)|GO:0031902(late endosome membrane)|GO:0042613(MHC class II protein complex)…	"Homo sapiens major histocompatibility complex, class II, DM beta (HLA-DMB), mRNA [NM_002118]"	chr6:32902563-32902504	hs|6p21.32
A_23_P337753	0.202574	0.00615804	2.09211	up	3474.67	3289.9	1857.13	4211.34	1000.04	1398.46	1259.72	978.741	2.35366	2.29739	1.44086	2.60367	0.977677	1.13406	1.11001	1.21401	A_23_P337753	AGGATTTCAAGGAAGTGTTTGCTATTCAGGAAACAAATGGGAACAGTTGACTGGTTTAGT	NM_138402	NM_138402	NM_138402	Hs.589661	93349	SP140L	SP140 nuclear body protein-like	ENST00000243810	THC2781857	GO:0003677(DNA binding)|GO:0005488(binding)|GO:0005634(nucleus)|GO:0046872(metal ion binding)	"Homo sapiens SP140 nuclear body protein-like (SP140L), mRNA [NM_138402]"	chr2:231267562-231267621	hs|2q37.1
A_23_P165061	0.21455	0.0138201	2.27288	up	1549.48	1072.09	592.202	1466.07	361.194	346.877	483.883	329.355	1.18857	0.679772	-0.208053	1.08134	-0.491528	-0.877288	-0.270364	-0.357276	A_23_P165061	GTGTCTGTATATAGTCAGCTTATCTCGTGTTCAATCGTCTGATCTCTACAGAGAGAAGTG	NM_198969	NM_198969	NM_198969	Hs.515053	166	AES	amino-terminal enhancer of split	ENST00000221561	THC2513395	"GO:0000122(negative regulation of transcription from RNA polymerase II promoter)|GO:0001501(skeletal system development)|GO:0003714(transcription corepressor activity)|GO:0005515(protein binding)|GO:0005634(nucleus)|GO:0006357(regulation of transcription from RNA polymerase II promoter)|GO:0007275(multicellular organismal development)|GO:0009887(organ morphogenesis)|GO:0016055(Wnt receptor signa…	"Homo sapiens amino-terminal enhancer of split (AES), transcript variant 1, mRNA [NM_198969]"	chr19:3053028-3052969	hs|19p13.3
A_23_P258769	0.255614	0.0373768	2.16683	up	6526.1	5033.6	2757.73	3990.17	1964.12	1110.9	1414.04	1963.64	3.26301	2.91094	2.01127	2.52584	1.95151	0.801946	1.27672	2.21854	A_23_P258769	CATTTGCTGTGTTTCGTTAGCATCTGGCTCCAGGACAGACCTTCAACTTCCAAATTGGAT	NM_002121	NM_002121	NM_002121	Hs.485130	3115	HLA-DPB1	"major histocompatibility complex, class II, DP beta 1"	ENST00000550949	THC2559023	GO:0002504(antigen processing and presentation of peptide or polysaccharide antigen via MHC class II)|GO:0005765(lysosomal membrane)|GO:0005768(endosome)|GO:0005783(endoplasmic reticulum)|GO:0005789(endoplasmic reticulum membrane)|GO:0005794(Golgi apparatus)|GO:0005886(plasma membrane)|GO:0006955(immune response)|GO:0010008(endosome membrane)|GO:0016020(membrane)|GO:0016021(integral to membrane)|…	"Homo sapiens major histocompatibility complex, class II, DP beta 1 (HLA-DPB1), mRNA [NM_002121]"	chr6:33054359-33054418	hs|6p21.32
A_24_P320254	0.202501	0.00191148	2.47011	up	2145	2299.37	1432.75	3322.18	640.276	796.005	782.939	583.903	1.65777	1.78059	1.06657	2.26152	0.334392	0.321063	0.423879	0.468809	A_24_P320254	TGTTAAATGTTGCCCTTTGCCACGTTAAATTGAACACTGTTTTGGATGCATGTTGAAAGA	NM_005520	NM_005520	NM_005520	Hs.604001	3187	HNRNPH1	heterogeneous nuclear ribonucleoprotein H1 (H)	ENST00000511300	THC2593108	"GO:0000166(nucleotide binding)|GO:0000398(nuclear mRNA splicing, via spliceosome)|GO:0003723(RNA binding)|GO:0005515(protein binding)|GO:0005634(nucleus)|GO:0005654(nucleoplasm)|GO:0005730(nucleolus)|GO:0005737(cytoplasm)|GO:0006396(RNA processing)|GO:0008266(poly(U) RNA binding)|GO:0008380(RNA splicing)|GO:0010467(gene expression)|GO:0015629(actin cytoskeleton)|GO:0030530(heterogeneous nuclear …	"Homo sapiens heterogeneous nuclear ribonucleoprotein H1 (H) (HNRNPH1), mRNA [NM_005520]"	chr5:179041542-179041483	hs|5q35.3
A_23_P434473	0.202501	0.00169659	2.11271	up	2033.23	1806.59	1352.23	2653.89	651.066	840.945	746.505	598.111	1.58056	1.43262	0.983127	1.9375	0.358501	0.400298	0.35513	0.503495	A_23_P434473	GAATTGCCTTATGTATAAAATGTCATACTACAGATTTGGAGAAATGCAGCTGGATTTTCG	NM_178862	NM_178862	NM_178862	Hs.475812	201595	STT3B	"STT3, subunit of the oligosaccharyltransferase complex, homolog B (S. cerevisiae)"	ENST00000488151	THC2616573	GO:0004579(dolichyl-diphosphooligosaccharide-protein glycotransferase activity)|GO:0005783(endoplasmic reticulum)|GO:0006486(protein glycosylation)|GO:0008250(oligosaccharyltransferase complex)|GO:0016020(membrane)|GO:0016021(integral to membrane)|GO:0016740(transferase activity)|GO:0018279(protein N-linked glycosylation via asparagine)	"Homo sapiens STT3, subunit of the oligosaccharyltransferase complex, homolog B (S. cerevisiae) (STT3B), mRNA [NM_178862]"	chr3:31670855-31674437	hs|3p23
A_33_P3260614	0.225607	0.0185867	2.29203	up	425.05	775.95	389.846	1047.52	230.992	302.55	190.308	135.578	-0.677509	0.213384	-0.811238	0.596374	-1.13646	-1.07454	-1.61669	-1.6378	A_33_P3260614	GACAAGGTCAGCATCATTTGCTCTCCTGAATTTATGAGGTTTATTTATTTTTCTCTTTCC	NM_004573	NM_004573	NM_004573	Hs.355888	5330	PLCB2	"phospholipase C, beta 2"	ENST00000260402	NP852550	GO:0001580(detection of chemical stimulus involved in sensory perception of bitter taste)|GO:0004435(phosphatidylinositol phospholipase C activity)|GO:0004629(phospholipase C activity)|GO:0004871(signal transducer activity)|GO:0005509(calcium ion binding)|GO:0005543(phospholipid binding)|GO:0005794(Golgi apparatus)|GO:0005829(cytosol)|GO:0005886(plasma membrane)|GO:0006644(phospholipid metabolic …	"Homo sapiens phospholipase C, beta 2 (PLCB2), mRNA [NM_004573]"	chr15:40580198-40580139	hs|15q15.1
A_24_P258846	0.207072	0.0105588	2.03409	up	1781.36	1736.25	1163.81	2498.09	765.572	606.817	644.966	647.712	1.38977	1.37532	0.766643	1.85021	0.592236	-0.0704517	0.1442	0.618434	A_24_P258846	CTCTGGTGGTTGAGATCCCGCCATTTCGGAATCAGAGGATAACCAGCCCCGTTCACGTCA	NM_172390	NM_172390	NM_172390	Hs.534074	4772	NFATC1	"nuclear factor of activated T-cells, cytoplasmic, calcineurin-dependent 1"	ENST00000542384	THC2475703	"GO:0003677(DNA binding)|GO:0003700(sequence-specific DNA binding transcription factor activity)|GO:0005515(protein binding)|GO:0005528(FK506 binding)|GO:0005622(intracellular)|GO:0005634(nucleus)|GO:0005737(cytoplasm)|GO:0006355(regulation of transcription, DNA-dependent)|GO:0006366(transcription from RNA polymerase II promoter)|GO:0035556(intracellular signal transduction)|GO:0044212(transcript…	"Homo sapiens nuclear factor of activated T-cells, cytoplasmic, calcineurin-dependent 1 (NFATC1), transcript variant 1, mRNA [NM_172390]"	chr18:77227454-77227513	hs|18q23
A_23_P105138	0.211942	0.0126098	2.02707	up	1266.47	2078.07	846.853	1730.27	514.325	603.472	589.41	461.296	0.897606	1.63459	0.307969	1.32039	0.0183773	-0.0784273	0.0142498	0.128774	A_23_P105138	CTCATCACTGGATGAAGATTCTCCTGTGCTAGATGTGCAAATGCAAGCTAGTGGCTTCAA	NM_001752	NM_001752	NM_001752	Hs.502302	847	CAT	catalase	ENST00000241052	THC2659130	"GO:0000302(response to reactive oxygen species)|GO:0001666(response to hypoxia)|GO:0004096(catalase activity)|GO:0005758(mitochondrial intermembrane space)|GO:0005764(lysosome)|GO:0005777(peroxisome)|GO:0005778(peroxisomal membrane)|GO:0005782(peroxisomal matrix)|GO:0005783(endoplasmic reticulum)|GO:0005794(Golgi apparatus)|GO:0005829(cytosol)|GO:0005886(plasma membrane)|GO:0006144(purine base m…	"Homo sapiens catalase (CAT), mRNA [NM_001752]"	chr11:34493034-34493093	hs|11p13
A_23_P171249	0.210619	0.0118324	2.10805	up	538.99	529.145	319.128	786.51	173.735	290.588	223.142	118.889	-0.334883	-0.338916	-1.10001	0.182926	-1.54741	-1.13274	-1.38706	-1.8273	A_23_P171249	AAAGTGTCAAGTGATTAAGTGTGTATTTGTACCCTAGATGATATGAACCAGCAGTCTTGT	NM_001551	NM_001551	NM_001551	Hs.496267	3476	IGBP1	immunoglobulin (CD79A) binding protein 1	ENST00000342206	THC2690694	GO:0000122(negative regulation of transcription from RNA polymerase II promoter)|GO:0005515(protein binding)|GO:0005737(cytoplasm)|GO:0007165(signal transduction)|GO:0008601(protein phosphatase type 2A regulator activity)|GO:0009966(regulation of signal transduction)|GO:0031434(mitogen-activated protein kinase kinase binding)|GO:0032873(negative regulation of stress-activated MAPK cascade)|GO:003…	"Homo sapiens immunoglobulin (CD79A) binding protein 1 (IGBP1), mRNA [NM_001551]"	chrX:69385969-69386028	hs|Xq13.1
A_24_P252945	0.202501	0.00356201	2.82878	up	1038.38	973.337	533.824	1190.83	231.788	275.989	203.422	284.888	0.611128	0.54036	-0.357778	0.781353	-1.1315	-1.2071	-1.52054	-0.566522	A_24_P252945	TTTTCTTTTTAATAAAAAGGCACCTATAAAACAGGTCAATACAGTACAGGCAGCACAGAG	NM_032966	NM_032966	NM_032966	Hs.113916	643	CXCR5	chemokine (C-X-C motif) receptor 5	ENST00000292174	THC2464621	GO:0004871(signal transducer activity)|GO:0004872(receptor activity)|GO:0004930(G-protein coupled receptor activity)|GO:0005886(plasma membrane)|GO:0005887(integral to plasma membrane)|GO:0006928(cellular component movement)|GO:0007186(G-protein coupled receptor protein signaling pathway)|GO:0016494(C-X-C chemokine receptor activity)|GO:0042113(B cell activation)	"Homo sapiens chemokine (C-X-C motif) receptor 5 (CXCR5), transcript variant 2, mRNA [NM_032966]"	chr11:118766856-118766915	hs|11q23.3
A_32_P216548	0.234217	0.0236798	2.29809	up	6910.74	4506.19	4236.58	9571.85	1695.98	1787.19	1885.73	2926.79	3.34563	2.75126	2.63068	3.78819	1.73975	1.48791	1.69203	2.79433	A_32_P216548	GATGATGTGTGAAACCTGACACCTAGATTTATTTGGAAATATTCTATGACCACTTTACAG	NM_015627	NM_015627	NM_015627	Hs.590911	26119	LDLRAP1	low density lipoprotein receptor adaptor protein 1	ENST00000488127	THC2481690	"GO:0001540(beta-amyloid binding)|GO:0001784(phosphotyrosine binding)|GO:0005515(protein binding)|GO:0005546(phosphatidylinositol-4,5-bisphosphate binding)|GO:0005737(cytoplasm)|GO:0005769(early endosome)|GO:0005829(cytosol)|GO:0005883(neurofilament)|GO:0006810(transport)|GO:0006898(receptor-mediated endocytosis)|GO:0008202(steroid metabolic process)|GO:0008203(cholesterol metabolic process)|GO:0…	"Homo sapiens low density lipoprotein receptor adaptor protein 1 (LDLRAP1), mRNA [NM_015627]"	chr1:25894399-25894458	hs|1p36.11
A_24_P305960	0.206831	0.01051	2.02592	up	467.002	526.91	359.325	794.057	157.555	246.387	191.142	207.535	-0.541711	-0.345021	-0.928853	0.196704	-1.68845	-1.37079	-1.61038	-1.02357	A_24_P305960	CAGAAACATTAACCACCCCTCTCTAGTCTTACTGGTATTTTTTGTTTCCTTAATAAAGCT	NM_181336	NM_181336	NM_181336	Hs.444845	221496	LEMD2	LEM domain containing 2	ENST00000511171	THC2631558	GO:0005634(nucleus)|GO:0005637(nuclear inner membrane)|GO:0005639(integral to nuclear inner membrane)|GO:0016020(membrane)|GO:0016021(integral to membrane)|GO:0031965(nuclear membrane)	"Homo sapiens LEM domain containing 2 (LEMD2), transcript variant 1, mRNA [NM_181336]"	chr6:33739247-33739188	hs|6p21.31
A_24_P157424	0.202501	0.00218381	2.42134	up	488.258	333.275	458.46	652.567	178.569	214.885	129.508	105.301	-0.477497	-1.00587	-0.577348	-0.0864124	-1.50782	-1.56815	-2.17198	-2.0024	A_24_P157424	CCCGTTAAACTGAGTGTAGAAATCTGAATTTTTAAAAGAGCTGTAACTAGTTGTAAGTGC	NM_007362	NM_007362	NM_007362	Hs.591671	22916	NCBP2	"nuclear cap binding protein subunit 2, 20kDa"	ENST00000428425	THC2469458	"GO:0000166(nucleotide binding)|GO:0000184(nuclear-transcribed mRNA catabolic process, nonsense-mediated decay)|GO:0000339(RNA cap binding)|GO:0000340(RNA 7-methylguanosine cap binding)|GO:0000387(spliceosomal snRNP assembly)|GO:0000398(nuclear mRNA splicing, via spliceosome)|GO:0003723(RNA binding)|GO:0005515(protein binding)|GO:0005634(nucleus)|GO:0005654(nucleoplasm)|GO:0005730(nucleolus)|GO:0…	"Homo sapiens nuclear cap binding protein subunit 2, 20kDa (NCBP2), transcript variant 1, mRNA [NM_007362]"	chr3:196662523-196662464	hs|3q29
A_33_P3252043	0.220385	0.0156654	2.33913	up	1537.42	1741.63	861.819	2930.42	464.279	604.469	612.395	485.605	1.1773	1.37979	0.333243	2.0805	-0.129311	-0.076045	0.0694418	0.202865	A_33_P3252043	TGACAGTTCTTCAGGCATTTCTATTTCACAATCGAATTGAACACATTGGCCAAATAAAGT	NM_000918	NM_000918	NM_000918	Hs.464336	5034	P4HB	"prolyl 4-hydroxylase, beta polypeptide"	ENST00000331483	THC2594607	GO:0003756(protein disulfide isomerase activity)|GO:0004656(procollagen-proline 4-dioxygenase activity)|GO:0005515(protein binding)|GO:0005576(extracellular region)|GO:0005783(endoplasmic reticulum)|GO:0005788(endoplasmic reticulum lumen)|GO:0005792(microsome)|GO:0005793(ER-Golgi intermediate compartment)|GO:0005886(plasma membrane)|GO:0006629(lipid metabolic process)|GO:0006662(glycerol ether me…	"Homo sapiens prolyl 4-hydroxylase, beta polypeptide (P4HB), mRNA [NM_000918]"	chr17:79801111-79801052	hs|17q25.3
A_24_P56467	0.202574	0.00615837	2.01316	up	1151.03	1547.48	881.444	1840.2	492.124	685.612	539.551	356.992	0.759714	1.20927	0.365727	1.40925	-0.0452805	0.10568	-0.113262	-0.241025	A_24_P56467	GTTTTGTTAATCCGCTTCACTAAATTGGACCTTCACATATCTAAAAAGCTCTGAAGTGTT	NM_001002000	NM_001002000	NM_001002000	Hs.368855	51292	GMPR2	guanosine monophosphate reductase 2	ENST00000456667	THC2492547	"GO:0003920(GMP reductase activity)|GO:0005829(cytosol)|GO:0006144(purine base metabolic process)|GO:0009117(nucleotide metabolic process)|GO:0016491(oxidoreductase activity)|GO:0043101(purine-containing compound salvage)|GO:0046872(metal ion binding)|GO:0055086(nucleobase, nucleoside and nucleotide metabolic process)"	"Homo sapiens guanosine monophosphate reductase 2 (GMPR2), transcript variant 2, mRNA [NM_001002000]"	chr14:24708342-24708401	hs|14q12
A_23_P110473	0.209381	0.0113431	2.20423	up	232.769	352.432	182.494	263.089	121.458	76.3039	119.915	55.4704	-1.54624	-0.925235	-1.9063	-1.39699	-2.06384	-3.06189	-2.28301	-2.92713	A_23_P110473	ACCACTTATATTGCTAGCTACATTAAGAATTTCTGAATATGTTACTGAGCTTGCTTGTGG	NM_004536	NM_004536	NM_004536	Hs.654500	4671	NAIP	"NLR family, apoptosis inhibitory protein"	ENST00000517649	THC2464586	GO:0000166(nucleotide binding)|GO:0005622(intracellular)|GO:0005737(cytoplasm)|GO:0006916(anti-apoptosis)|GO:0007399(nervous system development)|GO:0016323(basolateral plasma membrane)|GO:0017111(nucleoside-triphosphatase activity)|GO:0043027(caspase inhibitor activity)|GO:0043154(negative regulation of caspase activity)|GO:0046872(metal ion binding)	"Homo sapiens NLR family, apoptosis inhibitory protein (NAIP), transcript variant 1, mRNA [NM_004536]"	chr5:70264650-70264591	hs|5q13.2
A_23_P83781	0.202501	0.00228095	2.21663	up	3136.39	3140.87	2128.14	4455.97	931.416	1443.21	1141.5	931.721	2.20589	2.23051	1.63738	2.68513	0.875122	1.1795	0.96784	1.14298	A_23_P83781	GTTTGTTTTTGCCTTGTAAACTAGCGCCAAGGAACTGCAGCAAATAAACTCCAACTCTGC	NM_004762	NM_004762	NM_004762	Hs.191215	9267	CYTH1	cytohesin 1	ENST00000361101	THC2465820	GO:0005086(ARF guanyl-nucleotide exchange factor activity)|GO:0005515(protein binding)|GO:0005622(intracellular)|GO:0005737(cytoplasm)|GO:0005886(plasma membrane)|GO:0016192(vesicle-mediated transport)|GO:0030155(regulation of cell adhesion)|GO:0032012(regulation of ARF protein signal transduction)	"Homo sapiens cytohesin 1 (CYTH1), transcript variant 1, mRNA [NM_004762]"	chr17:76670197-76670138	hs|17q25.3
A_23_P101281	0.202501	0.00147222	2.01094	up	563.972	612.059	529.808	904.309	218.54	341.41	271.602	184.392	-0.269518	-0.128909	-0.368672	0.384277	-1.21641	-0.900208	-1.10353	-1.19414	A_23_P101281	ACACAAAACCTTTGTAATCAGGGGGAATTAAAGAGCCTTCCTGGAAAATGGAGGTTGCAA	NM_032828	NM_032828	NM_032828	Hs.658251	84914	ZNF587	zinc finger protein 587	ENST00000339656	THC2486350	"GO:0003677(DNA binding)|GO:0005622(intracellular)|GO:0005634(nucleus)|GO:0006355(regulation of transcription, DNA-dependent)|GO:0008270(zinc ion binding)|GO:0046872(metal ion binding)"	"Homo sapiens zinc finger protein 587 (ZNF587), transcript variant 1, mRNA [NM_032828]"	chr19:58376178-58376237	hs|19q13.43
A_23_P214080	0.239055	0.0268897	3.35974	up	110.042	773.273	271.217	239.829	57.7002	96.226	72.3686	39.9443	-2.62708	0.208398	-1.3347	-1.53053	-3.13765	-2.72722	-3.01159	-3.40086	A_23_P214080	AAACAAAGTGACTGTTTGGCTTATAAACACATTGAATGCGCTTTATTGCCCATGGGATAT	NM_001964	NM_001964	NM_001964	Hs.326035	1958	EGR1	early growth response 1	ENST00000239938	THC2565476	"GO:0000122(negative regulation of transcription from RNA polymerase II promoter)|GO:0000982(RNA polymerase II core promoter proximal region sequence-specific DNA binding transcription factor activity)|GO:0003677(DNA binding)|GO:0003690(double-stranded DNA binding)|GO:0003700(sequence-specific DNA binding transcription factor activity)|GO:0005515(protein binding)|GO:0005622(intracellular)|GO:0005…	"Homo sapiens early growth response 1 (EGR1), mRNA [NM_001964]"	chr5:137804891-137804950	hs|5q31.2
A_24_P356406	0.214298	0.0133663	2.10797	up	438.048	541.194	326.03	610.493	247.264	230.082	162.504	95.5069	-0.634052	-0.306433	-1.06914	-0.182565	-1.03825	-1.46957	-1.84454	-2.14324	A_24_P356406	AGGAATGTATATAATATTGCTCTCGTGTTTTACAGTAAGATTTGTTGCTCTCAGACTGTG	NM_000430	NM_000430	NM_000430	Hs.77318	5048	PAFAH1B1	"platelet-activating factor acetylhydrolase 1b, regulatory subunit 1 (45kDa)"	ENST00000397195	THC2572120	GO:0000086(G2/M transition of mitotic cell cycle)|GO:0000087(M phase of mitotic cell cycle)|GO:0000132(establishment of mitotic spindle orientation)|GO:0000226(microtubule cytoskeleton organization)|GO:0000235(astral microtubule)|GO:0000236(mitotic prometaphase)|GO:0000278(mitotic cell cycle)|GO:0000776(kinetochore)|GO:0001675(acrosome assembly)|GO:0001764(neuron migration)|GO:0005515(protein bin…	"Homo sapiens platelet-activating factor acetylhydrolase 1b, regulatory subunit 1 (45kDa) (PAFAH1B1), mRNA [NM_000430]"	chr17:2588767-2588826	hs|17p13.3
A_23_P161634	0.202501	0.00106708	2.34958	up	267.373	292.297	182.759	347.793	74.2486	107.622	110.04	68.4902	-1.34629	-1.19514	-1.9042	-0.994309	-2.77387	-2.56575	-2.40699	-2.62295	A_23_P161634	TGGGGTACAATTAGAATCTAAGTGTTTGCAGCCATATGTGTCATGTAGAAGATGCCTAGC	NM_025128	NM_025128	NM_025128	Hs.288798	80198	MUS81	MUS81 endonuclease homolog (S. cerevisiae)	ENST00000524647	THC2590445	GO:0003677(DNA binding)|GO:0004519(endonuclease activity)|GO:0005515(protein binding)|GO:0005634(nucleus)|GO:0005730(nucleolus)|GO:0006281(DNA repair)|GO:0006310(DNA recombination)|GO:0016787(hydrolase activity)|GO:0046872(metal ion binding)|GO:0048257(3'-flap endonuclease activity)	"Homo sapiens MUS81 endonuclease homolog (S. cerevisiae) (MUS81), mRNA [NM_025128]"	chr11:65633599-65633658	hs|11q13.1
A_23_P202496	0.202501	0.00374976	2.17437	up	362.999	384.132	292.39	519.489	139.201	216.929	146.597	79.0855	-0.905173	-0.800979	-1.22625	-0.415444	-1.86714	-1.55449	-1.99317	-2.41543	A_23_P202496	ACAGCTATTCCCATATTCTAGGAGTGGCCTAAGAAATGCGTGTTTCAGTGACTAGATTAT	NM_022451	NM_022451	NM_022451	Hs.74899	64318	NOC3L	nucleolar complex associated 3 homolog (S. cerevisiae)	ENST00000371350	THC2463979	GO:0005488(binding)|GO:0005634(nucleus)|GO:0005730(nucleolus)|GO:0016607(nuclear speck)|GO:0045444(fat cell differentiation)	"Homo sapiens nucleolar complex associated 3 homolog (S. cerevisiae) (NOC3L), mRNA [NM_022451]"	chr10:96093097-96093038	hs|10q23.33
A_33_P3390570	0.205072	0.00889489	2.52678	up	1936.36	2081.44	1145.2	3691.61	690.868	761.9	606.561	483.73	1.51014	1.63693	0.743386	2.41364	0.444107	0.257888	0.0556297	0.197284	A_33_P3390570	GTACTAATTGCTTAGATAAGCCCAAGTTTGGTGGTCGCAATATAAAGAAGCAGTGCTGCA	NM_005933	NM_005933	NM_005933	Hs.258855	4297	MLL	"myeloid/lymphoid or mixed-lineage leukemia (trithorax homolog, Drosophila)"	ENST00000389507	NP288430	"GO:0003677(DNA binding)|GO:0003680(AT DNA binding)|GO:0003700(sequence-specific DNA binding transcription factor activity)|GO:0005515(protein binding)|GO:0005634(nucleus)|GO:0006355(regulation of transcription, DNA-dependent)|GO:0006366(transcription from RNA polymerase II promoter)|GO:0006461(protein complex assembly)|GO:0006915(apoptosis)|GO:0008168(methyltransferase activity)|GO:0008270(zinc …	"Homo sapiens myeloid/lymphoid or mixed-lineage leukemia (trithorax homolog, Drosophila) (MLL), transcript variant 2, mRNA [NM_005933]"	chr11:118348856-118348915	hs|11q23.3
A_23_P18276	0.205072	0.00840328	2.10242	up	784.368	1036.06	625.753	1382.54	297.081	534.175	342.233	244.803	0.206389	0.630456	-0.128549	0.996713	-0.773447	-0.254401	-0.770041	-0.785299	A_23_P18276	CTCCAGTGTACATAGTGTAATGTAGCGTGTTTACATGTGTAGCCTATGTTGTGGTCCATC	NM_005778	NM_005778	NM_005778	Hs.439480	10181	RBM5	RNA binding motif protein 5	ENST00000536082	THC2577900	"GO:0000166(nucleotide binding)|GO:0000245(spliceosome assembly)|GO:0000381(regulation of alternative nuclear mRNA splicing, via spliceosome)|GO:0000398(nuclear mRNA splicing, via spliceosome)|GO:0003677(DNA binding)|GO:0003723(RNA binding)|GO:0003729(mRNA binding)|GO:0005515(protein binding)|GO:0005622(intracellular)|GO:0005634(nucleus)|GO:0005654(nucleoplasm)|GO:0005681(spliceosomal complex)|GO…	"Homo sapiens RNA binding motif protein 5 (RBM5), transcript variant 1, mRNA [NM_005778]"	chr3:50156137-50156196	hs|3p21.31
A_24_P51588	0.203164	0.00657166	2.53884	up	298.26	364.292	201.494	585.32	98.4729	126.403	96.1742	95.1958	-1.18857	-0.877484	-1.76341	-0.243312	-2.3665	-2.33369	-2.6013	-2.14795	A_24_P51588	GAAGAAAAGTCATTACTACAGAGATCAGCGACGAGAGCGCTCGAGGTCGTATGAACGCAC	NM_030937	NM_030937	NM_030937	Hs.515704	81669	CCNL2	cyclin L2	ENST00000488340	THC2507635	"GO:0000079(regulation of cyclin-dependent protein kinase activity)|GO:0005634(nucleus)|GO:0006355(regulation of transcription, DNA-dependent)|GO:0006396(RNA processing)|GO:0016607(nuclear speck)|GO:0019901(protein kinase binding)"	"Homo sapiens cyclin L2 (CCNL2), transcript variant 1, mRNA [NM_030937]"	chr1:1322722-1322663	hs|1p36.33
A_24_P7946	0.202501	0.00453236	2.03351	up	546.932	540.793	424.065	862.389	200.776	285.764	278.816	146.105	-0.313778	-0.307502	-0.689856	0.315801	-1.33872	-1.15689	-1.06571	-1.52992	A_24_P7946	GATCCAAGATGTTCTACAGATGCTATTAACTGAGTACTTGGATATGAAAAATACTCGTAC	NM_001037126	NM_001037126	NM_001037126	Hs.321273	60412	EXOC4	exocyst complex component 4	ENST00000486013	THC2484579	GO:0000145(exocyst)|GO:0005515(protein binding)|GO:0005737(cytoplasm)|GO:0005768(endosome)|GO:0005794(Golgi apparatus)|GO:0005886(plasma membrane)|GO:0006612(protein targeting to membrane)|GO:0006904(vesicle docking involved in exocytosis)|GO:0007268(synaptic transmission)|GO:0014069(postsynaptic density)|GO:0030010(establishment of cell polarity)|GO:0030165(PDZ domain binding)|GO:0030426(growth …	"Homo sapiens exocyst complex component 4 (EXOC4), transcript variant 2, mRNA [NM_001037126]"	chr7:133059738-133160122	hs|7q33
A_33_P3355230	0.213014	0.0130234	2.04342	up	891.949	1303.09	704.296	1609.05	317.768	449.197	511.929	381.98	0.391821	0.961283	0.0420399	1.2156	-0.676329	-0.504366	-0.189078	-0.143422	A_33_P3355230	AGCTGAGCATCTGTATATTCTCATCGGGGTCTCAGTGGTCTTCCTCTTCTGTCTCCTCCT	NM_002287	NM_002287	NM_002287	Hs.572535	3903	LAIR1	leukocyte-associated immunoglobulin-like receptor 1	ENST00000313038	THC2643238	GO:0004872(receptor activity)|GO:0005515(protein binding)|GO:0005886(plasma membrane)|GO:0016021(integral to membrane)	"Homo sapiens leukocyte-associated immunoglobulin-like receptor 1 (LAIR1), transcript variant a, mRNA [NM_002287]"	chr19:54868203-54868144	hs|19q13.42
A_23_P212568	0.202501	0.00175981	2.3483	up	3488.83	2633.9	2223.16	4595.15	981.237	1186	1260.6	777.472	2.35953	1.97655	1.7004	2.7295	0.950298	0.896319	1.11102	0.881872	A_23_P212568	ATTTGGCTCCTATTGAAGATGGCTTCTAAGAAAACAAGATGCACAGAGGACACAGAAGGA	NM_016388	NM_016388	NM_016388	Hs.138701	50852	TRAT1	T cell receptor associated transmembrane adaptor 1	ENST00000295756	NP174928	"GO:0001920(negative regulation of receptor recycling)|GO:0005068(transmembrane receptor protein tyrosine kinase adaptor activity)|GO:0005886(plasma membrane)|GO:0005887(integral to plasma membrane)|GO:0006968(cellular defense response)|GO:0007165(signal transduction)|GO:0007169(transmembrane receptor protein tyrosine kinase signaling pathway)|GO:0042101(T cell receptor complex)|GO:0046934(phosph…	"Homo sapiens T cell receptor associated transmembrane adaptor 1 (TRAT1), mRNA [NM_016388]"	chr3:108572748-108572807	hs|3q13.13
A_23_P148308	0.202501	0.00281892	2.39409	up	1185.04	884.834	663.017	1405.46	254.465	418.107	416.188	248.173	0.801724	0.402828	-0.0450954	1.02043	-0.996836	-0.607841	-0.487785	-0.765571	A_23_P148308	GGGACGTTTGTAGAACCTGAGTATTTTTCTTTTTACCAGTTTTTTAGTTTGAGCTCTTAG	NM_006743	NM_006743	NM_006743	Hs.301404	5935	RBM3	"RNA binding motif (RNP1, RRM) protein 3"	ENST00000489344	THC2573415	GO:0000166(nucleotide binding)|GO:0003723(RNA binding)|GO:0005634(nucleus)|GO:0005737(cytoplasm)|GO:0006396(RNA processing)|GO:0006417(regulation of translation)|GO:0009409(response to cold)|GO:0015934(large ribosomal subunit)|GO:0030425(dendrite)|GO:0035196(production of miRNAs involved in gene silencing by miRNA)|GO:0042995(cell projection)|GO:0043023(ribosomal large subunit binding)|GO:0045727…	"Homo sapiens RNA binding motif (RNP1, RRM) protein 3 (RBM3), mRNA [NM_006743]"	chrX:48436055-48436114	hs|Xp11.23
A_24_P324405	0.208307	0.0110086	2.26267	up	2515.89	3112.48	2121.7	5800.75	1048.63	1535	1066.86	791.102	1.88786	2.21741	1.63301	3.06563	1.04613	1.26845	0.87028	0.906945	A_24_P324405	ACAAAAGTGAGAAATCAATCCTGGAAAAATGTCAGAAGGACAAAGAATTTGATAAATGTT	NM_013275	NM_013275	NM_013275	Hs.335003	29123	ANKRD11	ankyrin repeat domain 11	ENST00000330736	THC2512843	GO:0001701(in utero embryonic development)|GO:0001894(tissue homeostasis)|GO:0005634(nucleus)|GO:0035264(multicellular organism growth)|GO:0048705(skeletal system morphogenesis)|GO:0060323(head morphogenesis)|GO:0060348(bone development)	"Homo sapiens ankyrin repeat domain 11 (ANKRD11), mRNA [NM_013275]"	chr16:89349843-89349784	hs|16q24.3
A_23_P15394	0.222362	0.0169437	2.16875	up	1122.04	1648.79	799.755	2267.83	385.383	590.187	623.614	395.084	0.72291	1.30076	0.225415	1.7107	-0.398011	-0.110541	0.0956316	-0.0947599	A_23_P15394	GGGTACCCTTATTTCCTCGACACGCAACTGGCTCAAAGACAATGTTATTTTCCTTCCCTT	NM_001251	NM_001251	NM_001251	Hs.647419	968	CD68	CD68 molecule	ENST00000380498	THC2470244	GO:0005624(membrane fraction)|GO:0005765(lysosomal membrane)|GO:0005768(endosome)|GO:0005886(plasma membrane)|GO:0010008(endosome membrane)|GO:0016021(integral to membrane)	"Homo sapiens CD68 molecule (CD68), transcript variant 1, mRNA [NM_001251]"	chr17:7484879-7484938	hs|17p13.1
A_24_P274831	0.205864	0.00993002	2.1565	up	3278.66	2388.15	1567.34	3989.59	878.071	1272.26	1099.3	681.108	2.2699	1.83524	1.1961	2.52563	0.790035	0.997608	0.913487	0.690966	A_24_P274831	TTTGGGAAGTCAGCCATGAAGCACATGGTCATCTTGTTCACTCGCAAAGAAGAGTTGGAG	NM_153236	NM_153236	NM_153236	Hs.647074	168537	GIMAP7	"GTPase, IMAP family member 7"	ENST00000313543	THC2470972	GO:0000166(nucleotide binding)|GO:0005525(GTP binding)	"Homo sapiens GTPase, IMAP family member 7 (GIMAP7), mRNA [NM_153236]"	chr7:150217417-150217476	hs|7q36.1
A_24_P381224	0.205377	0.00948573	2.32286	up	113.617	130.91	82.2069	189.819	33.0578	44.9471	39.0737	50.7338	-2.58096	-2.354	-3.05681	-1.86791	-3.94124	-3.82541	-3.90075	-3.0559	A_24_P381224	AAGTTTAGAATTGGAATTACTTCCTTACTAGTGTCTTTTGGCTTAAATTTTGTCTTTTGA	NM_172230	NM_172230	NM_172230	Hs.75859	84447	SYVN1	"synovial apoptosis inhibitor 1, synoviolin"	ENST00000526060	THC2468756	GO:0001701(in utero embryonic development)|GO:0005515(protein binding)|GO:0005634(nucleus)|GO:0005730(nucleolus)|GO:0005783(endoplasmic reticulum)|GO:0005789(endoplasmic reticulum membrane)|GO:0006916(anti-apoptosis)|GO:0006950(response to stress)|GO:0008270(zinc ion binding)|GO:0016020(membrane)|GO:0016021(integral to membrane)|GO:0016874(ligase activity)|GO:0016881(acid-amino acid ligase activi…	"Homo sapiens synovial apoptosis inhibitor 1, synoviolin (SYVN1), transcript variant 2, mRNA [NM_172230]"	chr11:64895058-64894999	hs|11q13.1
A_33_P3252141	0.202501	0.00336716	2.02403	up	864.772	754.514	562.062	1022.97	316.655	383.089	365.738	186.157	0.347179	0.172968	-0.283412	0.562147	-0.681392	-0.734034	-0.674211	-1.1804	A_33_P3252141	GTCTGCATTACTAACTTGTTGAATTCATGATATTCTGCCTATGGCACAAATTGTAAACCT	NM_019022	NM_019022	NM_019022	Hs.440534	54495	TMX3	thioredoxin-related transmembrane protein 3	ENST00000299608	THC2491286	GO:0003756(protein disulfide isomerase activity)|GO:0005783(endoplasmic reticulum)|GO:0005789(endoplasmic reticulum membrane)|GO:0006662(glycerol ether metabolic process)|GO:0009055(electron carrier activity)|GO:0015035(protein disulfide oxidoreductase activity)|GO:0016020(membrane)|GO:0016021(integral to membrane)|GO:0016853(isomerase activity)|GO:0045454(cell redox homeostasis)	"Homo sapiens thioredoxin-related transmembrane protein 3 (TMX3), mRNA [NM_019022]"	chr18:66341020-66340961	hs|18q22.1
A_24_P279797	0.202501	0.0025146	2.68218	up	95.9924	95.0052	64.9706	119.609	23.5064	50.287	23.3903	18.2987	-2.82415	-2.8165	-3.39628	-2.53421	-4.43318	-3.66345	-4.64104	-4.5271	A_24_P279797	TTTTATGTGTAAAGATCATAAAACGTTGTAAGTTTTCTAAAACACATAAGCTCTCAATAA	NM_001031727	NM_001031727	NM_001031727	Hs.439370	84245	MRI1	methylthioribose-1-phosphate isomerase homolog (S. cerevisiae)	ENST00000040663	NP1155055	GO:0005634(nucleus)|GO:0005737(cytoplasm)|GO:0005829(cytosol)|GO:0006595(polyamine metabolic process)|GO:0008652(cellular amino acid biosynthetic process)|GO:0009086(methionine biosynthetic process)|GO:0016853(isomerase activity)|GO:0019509(L-methionine salvage from methylthioadenosine)|GO:0034641(cellular nitrogen compound metabolic process)|GO:0042802(identical protein binding)|GO:0042995(cell …	"Homo sapiens methylthioribose-1-phosphate isomerase homolog (S. cerevisiae) (MRI1), transcript variant 1, mRNA [NM_001031727]"	chr19:13885017-13885076	hs|19p13.2
A_24_P153840	0.205746	0.00984452	2.05767	up	835.989	1324.76	739.323	1611.31	377.544	581.984	408.343	303.065	0.298344	0.985083	0.112062	1.21762	-0.42766	-0.130734	-0.515239	-0.477292	A_24_P153840	CCTAGCTGGACTCATGGTTCCTAAATAACCACGCTCAGAAGCTCTGCTAGGACTTACCCC	NM_033086	NM_033086	NM_033086	Hs.411081	89846	FGD3	"FYVE, RhoGEF and PH domain containing 3"	ENST00000337352	THC2464016	GO:0001726(ruffle)|GO:0005085(guanyl-nucleotide exchange factor activity)|GO:0005089(Rho guanyl-nucleotide exchange factor activity)|GO:0005622(intracellular)|GO:0005737(cytoplasm)|GO:0005794(Golgi apparatus)|GO:0005829(cytosol)|GO:0005856(cytoskeleton)|GO:0006915(apoptosis)|GO:0007010(cytoskeleton organization)|GO:0007264(small GTPase mediated signal transduction)|GO:0008360(regulation of cell s…	"Homo sapiens FYVE, RhoGEF and PH domain containing 3 (FGD3), transcript variant 2, mRNA [NM_033086]"	chr9:95798362-95798421	hs|9q22.31
A_23_P84154	0.209786	0.011398	2.08384	up	2128.73	2700.07	1627.43	3612.45	762.847	1430.3	1080.68	561.519	1.64678	2.01235	1.25038	2.38237	0.587091	1.16654	0.888852	0.412415	A_23_P84154	AATGCATTGAAGCTGTTGAGAAAAGAGGTCTAGATGTTGATGGAATATATCGAGTTAGTG	NM_018460	NM_018460	NM_018460	Hs.171011	55843	ARHGAP15	Rho GTPase activating protein 15	ENST00000295095	THC2642048	GO:0005096(GTPase activator activity)|GO:0005622(intracellular)|GO:0005737(cytoplasm)|GO:0005829(cytosol)|GO:0007165(signal transduction)|GO:0007264(small GTPase mediated signal transduction)|GO:0008360(regulation of cell shape)|GO:0016020(membrane)|GO:0030675(Rac GTPase activator activity)|GO:0032855(positive regulation of Rac GTPase activity)|GO:0051056(regulation of small GTPase mediated signa…	"Homo sapiens Rho GTPase activating protein 15 (ARHGAP15), mRNA [NM_018460]"	chr2:144276907-144314009	hs|2q22.3
A_24_P936122	0.202501	0.00341065	2.30211	up	505.55	564.475	358.417	777.388	171.287	273.079	175.767	127.223	-0.427288	-0.245669	-0.932505	0.166096	-1.56789	-1.22239	-1.73136	-1.72956	A_24_P936122	GTTTTATCCTAGCTAATGGCTTCTTAAAGGTAATAAAACCCTTCCAACGTAATTGGTCAG	NM_001001433	NM_001001433	NM_001001433	Hs.307913	8675	STX16	syntaxin 16	ENST00000371141	THC2492080	"GO:0000139(Golgi membrane)|GO:0005484(SNAP receptor activity)|GO:0005515(protein binding)|GO:0005730(nucleolus)|GO:0005737(cytoplasm)|GO:0005792(microsome)|GO:0005794(Golgi apparatus)|GO:0006886(intracellular protein transport)|GO:0006891(intra-Golgi vesicle-mediated transport)|GO:0016020(membrane)|GO:0016021(integral to membrane)|GO:0016192(vesicle-mediated transport)|GO:0031201(SNARE complex)|…	"Homo sapiens syntaxin 16 (STX16), transcript variant 1, mRNA [NM_001001433]"	chr20:57254353-57254412	hs|20q13.32
A_23_P90369	0.262142	0.0419251	2.2087	up	742.358	906.475	391.831	1249.97	251.239	257.816	218.205	362.033	0.126974	0.437688	-0.80391	0.851284	-1.01524	-1.30537	-1.41934	-0.220796	A_23_P90369	CCATTCTATTTAATTGCAGTGTACAAAATTGTGTTTGTATATAGAATAAACTGTCTGTTG	NM_001033026	NM_001033026	NM_001033026	Hs.515003	91304	C19orf6	chromosome 19 open reading frame 6	ENST00000356663	NP1144478	GO:0005737(cytoplasm)|GO:0016020(membrane)|GO:0016021(integral to membrane)	"Homo sapiens chromosome 19 open reading frame 6 (C19orf6), transcript variant 1, mRNA [NM_001033026]"	chr19:1009717-1009658	hs|19p13.3
A_23_P139704	0.202501	0.0039558	2.22306	up	14308.9	26318.1	14094.9	21733.6	5471.67	7496.65	6595.59	6450.6	4.39563	5.29733	4.36489	4.97124	3.42961	3.55646	3.49841	3.93444	A_23_P139704	GCTTGTGTTGTCGCAAAGGGGATAATCTGGGAAAGACACCAAATCATGGGCTCACTTTAA	NM_001946	NM_001946	NM_001946	Hs.298654	1848	DUSP6	dual specificity phosphatase 6	ENST00000279488	THC2470070	GO:0000188(inactivation of MAPK activity)|GO:0001933(negative regulation of protein phosphorylation)|GO:0002224(toll-like receptor signaling pathway)|GO:0002755(MyD88-dependent toll-like receptor signaling pathway)|GO:0002756(MyD88-independent toll-like receptor signaling pathway)|GO:0004725(protein tyrosine phosphatase activity)|GO:0005654(nucleoplasm)|GO:0005737(cytoplasm)|GO:0005829(cytosol)|G…	"Homo sapiens dual specificity phosphatase 6 (DUSP6), transcript variant 1, mRNA [NM_001946]"	chr12:89742203-89742144	hs|12q21.33
A_23_P48803	0.202501	0.00312819	2.27849	up	1690.74	2198.82	1294.36	2206.15	607.005	997.893	635.885	377.835	1.31444	1.71608	0.920028	1.67092	0.257404	0.647172	0.123743	-0.159162	A_23_P48803	AGTAAATGCACATGCCCTGTTGATTGGAGATCAGTAGTGTCATCTTCATAAAGCAAGACA	NM_014548	NM_014548	NM_014548	Hs.513734	29767	TMOD2	tropomodulin 2 (neuronal)	ENST00000539962	THC2473231	GO:0003779(actin binding)|GO:0005523(tropomyosin binding)|GO:0005737(cytoplasm)|GO:0005856(cytoskeleton)|GO:0007270(neuron-neuron synaptic transmission)|GO:0007399(nervous system development)|GO:0007611(learning or memory)|GO:0030426(growth cone)|GO:0045745(positive regulation of G-protein coupled receptor protein signaling pathway)	"Homo sapiens tropomodulin 2 (neuronal) (TMOD2), transcript variant 1, mRNA [NM_014548]"	chr15:52101182-52101241	hs|15q21.2
A_33_P3293114	0.209381	0.0113297	2.08609	up	4632.18	4804.31	2849.35	7727.1	1711.8	2257.05	1767.58	1399.77	2.76848	2.84368	2.05842	3.47932	1.75314	1.82465	1.59868	1.7302	A_33_P3293114	AGAAGCAGGAGTGGCACAAGATCTCCTAAAAAGCCTCGGTCTCCTAAAAGAAAATTGTCC	NM_001190987	NM_001190987	NM_001190987	Hs.479693	9295	SRSF11	serine/arginine-rich splicing factor 11	ENST00000395136	THC2578160	"GO:0000166(nucleotide binding)|GO:0000398(nuclear mRNA splicing, via spliceosome)|GO:0003676(nucleic acid binding)|GO:0003723(RNA binding)|GO:0005515(protein binding)|GO:0005634(nucleus)|GO:0005654(nucleoplasm)|GO:0005730(nucleolus)|GO:0006366(transcription from RNA polymerase II promoter)|GO:0006369(termination of RNA polymerase II transcription)|GO:0006397(mRNA processing)|GO:0006406(mRNA expo…	"Homo sapiens serine/arginine-rich splicing factor 11 (SRSF11), transcript variant 2, mRNA [NM_001190987]"	chr1:70715651-70715710	hs|1p31.1
A_24_P215407	0.202501	0.0026484	2.13696	up	1069.08	1107.74	742.881	1441.72	424.182	495.235	430.012	248.776	0.653156	0.726968	0.118989	1.05718	-0.259619	-0.363601	-0.440644	-0.762074	A_24_P215407	TTTTTTAATGTTTTTAATTCCCTTTTAACCCAGTGTACTAGGTCAATCAGGAGGCATCTG	NM_004397	NM_004397	NM_004397	Hs.408461	1656	DDX6	DEAD (Asp-Glu-Ala-Asp) box polypeptide 6	ENST00000545741	NP563812	"GO:0000166(nucleotide binding)|GO:0000288(nuclear-transcribed mRNA catabolic process, deadenylation-dependent decay)|GO:0000932(cytoplasmic mRNA processing body)|GO:0003676(nucleic acid binding)|GO:0003723(RNA binding)|GO:0003724(RNA helicase activity)|GO:0004386(helicase activity)|GO:0005515(protein binding)|GO:0005524(ATP binding)|GO:0005737(cytoplasm)|GO:0005829(cytosol)|GO:0008026(ATP-depend…	"Homo sapiens DEAD (Asp-Glu-Ala-Asp) box polypeptide 6 (DDX6), mRNA [NM_004397]"	chr11:118620979-118620920	hs|11q23.3
A_24_P205130	0.203164	0.00651822	2.0032	up	540.918	610.46	379.258	836.15	242.996	274.358	224.011	160.883	-0.329732	-0.132684	-0.850961	0.271224	-1.06337	-1.21565	-1.38145	-1.39091	A_24_P205130	TCATTGCAGAAGAAAGTTTACACGACGTCAAAAAGTGACGTTCATGCTAAGTGTTTTTCC	NM_015033	NM_015033	NM_015033	Hs.189409	23048	FNBP1	formin binding protein 1	ENST00000446176	THC2576886	GO:0005515(protein binding)|GO:0005737(cytoplasm)|GO:0005764(lysosome)|GO:0005856(cytoskeleton)|GO:0005886(plasma membrane)|GO:0005938(cell cortex)|GO:0006897(endocytosis)|GO:0007399(nervous system development)|GO:0008289(lipid binding)|GO:0016023(cytoplasmic membrane-bounded vesicle)|GO:0042802(identical protein binding)	"Homo sapiens formin binding protein 1 (FNBP1), mRNA [NM_015033]"	chr9:132649836-132649777	hs|9q34.11
A_23_P9061	0.211501	0.0121366	2.53308	up	2899.99	3013.03	1477.52	3080.76	832.8	1181.33	1045.98	346.853	2.09284	2.17056	1.11096	2.15268	0.713667	0.890627	0.84176	-0.282593	A_23_P9061	AGAGGATTTCTTTAGTGTCATTGCCGATTTTGGCTATAACAGTGTCTTTCTAGCCATAAT	NM_003756	NM_003756	NM_003756	Hs.492599	8667	EIF3H	"eukaryotic translation initiation factor 3, subunit H"	ENST00000521861	THC2518066	GO:0003743(translation initiation factor activity)|GO:0005515(protein binding)|GO:0005737(cytoplasm)|GO:0005829(cytosol)|GO:0005852(eukaryotic translation initiation factor 3 complex)|GO:0006412(translation)|GO:0006413(translational initiation)|GO:0006446(regulation of translational initiation)|GO:0010467(gene expression)|GO:0044267(cellular protein metabolic process)	"Homo sapiens eukaryotic translation initiation factor 3, subunit H (EIF3H), mRNA [NM_003756]"	chr8:117657150-117657091	hs|8q23.3
A_24_P141629	0.202501	0.0047351	2.27751	up	1929.38	2462.2	1796.61	4069.26	687.624	1080.22	917.814	699.581	1.50492	1.8793	1.39306	2.55415	0.437317	0.761539	0.65318	0.729573	A_24_P141629	CTTGTTCATCTCATGATTCCCTACATCTGACATAAGGAAAGTAAGTGCTCAGAAAAATGT	NM_022074	NM_022074	NM_022074	Hs.150651	63901	FAM111A	"family with sequence similarity 111, member A"	ENST00000420244	THC2461913	GO:0003824(catalytic activity)|GO:0004252(serine-type endopeptidase activity)|GO:0006508(proteolysis)	"Homo sapiens family with sequence similarity 111, member A (FAM111A), transcript variant 1, mRNA [NM_022074]"	chr11:58921635-58921694	hs|11q12.1
A_23_P166087	0.24756	0.0318241	2.00111	up	2599.87	5225.75	2694.04	5687.89	1530.66	2476.71	1449.86	872.732	1.93523	2.96499	1.97756	3.03728	1.59178	1.95864	1.31282	1.04862	A_23_P166087	GATGGTACATGACTTGATTCAACGTTTGGTTCTGAACTTACACACTGATGCGTTTACTCA	NM_014737	NM_014737	NM_014737	Hs.631504	9770	RASSF2	Ras association (RalGDS/AF-6) domain family member 2	ENST00000379376	THC2468451	GO:0005515(protein binding)|GO:0005634(nucleus)|GO:0005737(cytoplasm)|GO:0007049(cell cycle)|GO:0007165(signal transduction)	"Homo sapiens Ras association (RalGDS/AF-6) domain family member 2 (RASSF2), transcript variant 1, mRNA [NM_014737]"	chr20:4760842-4760783	hs|20p13
A_33_P3316544	0.202501	0.00150802	2.38336	up	1053.62	972.427	805.749	1570.94	380.978	466.572	372.32	224.384	0.632141	0.53901	0.236188	1.18102	-0.414595	-0.449615	-0.64848	-0.910948	A_33_P3316544	GTGGTATTCTTTGATAATCAGGCTTACCCAGAATATCTCATAACTTTCACGGCTTAAAAA	NM_001113523	NM_001113523	NM_001113523	Hs.120250	165631	PARP15	"poly (ADP-ribose) polymerase family, member 15"	ENST00000464300	THC2487311	"GO:0003950(NAD+ ADP-ribosyltransferase activity)|GO:0005634(nucleus)|GO:0006355(regulation of transcription, DNA-dependent)|GO:0016757(transferase activity, transferring glycosyl groups)"	"Homo sapiens poly (ADP-ribose) polymerase family, member 15 (PARP15), transcript variant 1, mRNA [NM_001113523]"	chr3:122354891-122354950	hs|3q21.1
A_23_P10232	0.203164	0.00713407	2.41166	up	447.698	517.366	235.108	547.115	113.462	204.079	162.364	86.559	-0.602615	-0.371395	-1.54082	-0.340693	-2.1621	-1.64258	-1.84579	-2.28516	A_23_P10232	GCACATTTTTGCTTTTTAAGTAGCTGGTTCATTTTCTGAATTTCTCACATTCAGAGTTCC	NM_017935	NM_017935	NM_017935	Hs.480400	55024	BANK1	B-cell scaffold protein with ankyrin repeats 1	ENST00000322953	THC2471274	GO:0042113(B cell activation)	"Homo sapiens B-cell scaffold protein with ankyrin repeats 1 (BANK1), transcript variant 1, mRNA [NM_017935]"	chr4:102995573-102995632	hs|4q24
A_23_P338401	0.214532	0.0135551	2.08482	up	1375.58	1981.81	1046.12	2481.55	553.133	835.587	788.435	379.822	1.01683	1.56617	0.612837	1.84063	0.123324	0.391076	0.43397	-0.151593	A_23_P338401	CATACATTGAGAAACCAAGTCAATCAAGCAGGAATCATTTAAAAACCAGATAAAGCCATG	NM_153042	NM_153042	NM_153042	Hs.709336	221656	KDM1B	lysine (K)-specific demethylase 1B	ENST00000388870	THC2480867	"GO:0005634(nucleus)|GO:0006349(regulation of gene expression by genetic imprinting)|GO:0006355(regulation of transcription, DNA-dependent)|GO:0007275(multicellular organismal development)|GO:0008270(zinc ion binding)|GO:0016491(oxidoreductase activity)|GO:0016568(chromatin modification)|GO:0034648(histone demethylase activity (H3-dimethyl-K4 specific))|GO:0034649(histone demethylase activity (H3…	"Homo sapiens lysine (K)-specific demethylase 1B (KDM1B), mRNA [NM_153042]"	chr6:18222571-18222630	hs|6p22.3
A_23_P210091	0.202501	0.000523612	2.36438	up	692.992	587.931	485.617	896.64	210.547	266.418	229.826	162.694	0.0276985	-0.186934	-0.494322	0.371991	-1.27016	-1.25802	-1.34448	-1.37476	A_23_P210091	CCATTTATCTTGTACAACTGAGAAGAATCATACTTTGACCTACCTTGTAGAGATGTGAGG	NM_014860	NM_014860	NM_014860	Hs.6232	9913	SUPT7L	suppressor of Ty 7 (S. cerevisiae)-like	ENST00000404798	THC2469248	"GO:0003713(transcription coactivator activity)|GO:0004402(histone acetyltransferase activity)|GO:0005634(nucleus)|GO:0006355(regulation of transcription, DNA-dependent)|GO:0030914(STAGA complex)|GO:0043966(histone H3 acetylation)|GO:0051457(maintenance of protein location in nucleus)"	"Homo sapiens suppressor of Ty 7 (S. cerevisiae)-like (SUPT7L), mRNA [NM_014860]"	chr2:27876053-27875994	hs|2p23.3
A_23_P96761	0.205589	0.00952851	2.00803	up	419.71	446.729	253.742	610.854	159.046	168.539	188.143	130.953	-0.695747	-0.583179	-1.43078	-0.181711	-1.67486	-1.91863	-1.63319	-1.68787	A_23_P96761	TGCCAAAATCTATCAGATTTATGAAGGTACTTCACAAATTCAAAGACTTATTGTAGCCCG	NM_000016	NM_000016	NM_000016	Hs.445040	34	ACADM	"acyl-CoA dehydrogenase, C-4 to C-12 straight chain"	ENST00000420607	THC2493080	"GO:0003995(acyl-CoA dehydrogenase activity)|GO:0005739(mitochondrion)|GO:0005759(mitochondrial matrix)|GO:0006635(fatty acid beta-oxidation)|GO:0019254(carnitine metabolic process, CoA-linked)|GO:0030424(axon)|GO:0033539(fatty acid beta-oxidation using acyl-CoA dehydrogenase)|GO:0042802(identical protein binding)|GO:0043958(acryloyl-CoA reductase activity)|GO:0044255(cellular lipid metabolic pro…	"Homo sapiens acyl-CoA dehydrogenase, C-4 to C-12 straight chain (ACADM), nuclear gene encoding mitochondrial protein, transcript variant 1, mRNA [NM_000016]"	chr1:76227040-76228420	hs|1p31.1
A_23_P16722	0.211672	0.0123527	2.27165	up	809.917	712.609	484.04	1411.48	272.389	366.388	322.27	170.105	0.252634	0.0905304	-0.499017	1.0266	-0.898632	-0.798343	-0.856753	-1.31049	A_23_P16722	CCATAAGTTTGCTGTCAGTTATTGTATGGTCAGTACCCCAGTCCTAGTACACATATTTTA	NM_014689	NM_014689	NM_014689	Hs.46578	55619	DOCK10	dedicator of cytokinesis 10	ENST00000373702	THC2470751	GO:0005085(guanyl-nucleotide exchange factor activity)|GO:0005089(Rho guanyl-nucleotide exchange factor activity)|GO:0005525(GTP binding)|GO:0017048(Rho GTPase binding)|GO:0051020(GTPase binding)	"Homo sapiens dedicator of cytokinesis 10 (DOCK10), mRNA [NM_014689]"	chr2:225630183-225630124	hs|2q36.2
A_33_P3268403	0.202501	0.00239053	3.07276	up	4565.6	4789.49	2609.92	7429.31	1175.4	1507.96	1031.2	961.432	2.74759	2.83922	1.93179	3.42262	1.21077	1.24281	0.821233	1.18827	A_33_P3268403	GGGAAGAAATAGGAAAAAAGAAAGACTTCTCTATTTTCTCATCTCCCTAACATTCCTTCT	ENST00000476050		AK126139	Hs.147434	80342	TRAF3IP3	TRAF3 interacting protein 3	ENST00000476050	THC2478254	GO:0005515(protein binding)|GO:0016020(membrane)|GO:0016021(integral to membrane)	TRAF3 interacting protein 3 [Source:HGNC Symbol;Acc:30766] [ENST00000476050]	chr1:209950527-209950586	hs|1q32.2
A_33_P3421351	0.202501	0.00336488	2.49201	up	3524.72	3064.2	2618.51	5816.35	903.237	1622.35	1039.05	1035.02	2.3743	2.19486	1.93653	3.0695	0.830801	1.3483	0.832173	1.29467	A_33_P3421351	CTGTGAAAAAGGGTTTCTATTCTCTCTGAAAGCACATGTCTGTGTTGAACATTTCAATAA	ENST00000476050		AK126139	Hs.147434	80342	TRAF3IP3	TRAF3 interacting protein 3	ENST00000476050	THC2478254	GO:0005515(protein binding)|GO:0016020(membrane)|GO:0016021(integral to membrane)	TRAF3 interacting protein 3 [Source:HGNC Symbol;Acc:30766] [ENST00000476050]	chr1:209952924-209952983	hs|1q32.2
A_23_P56703	0.203164	0.00691424	2.6152	up	658.888	530.771	354.532	1088.79	174.152	210.243	172.217	169.106	-0.0451069	-0.334489	-0.948228	0.65212	-1.54395	-1.59966	-1.7608	-1.31899	A_23_P56703	GACCCCTCGGACTTGAAGAATGGCCATTCCTGTACTCCACATTCTGGTCTAGCCTTGTTG	NM_001080824	NM_001080824	NM_001080824	Hs.469134	129293	C2orf89	chromosome 2 open reading frame 89	ENST00000335459	THC2492769	GO:0016020(membrane)|GO:0016021(integral to membrane)	"Homo sapiens chromosome 2 open reading frame 89 (C2orf89), mRNA [NM_001080824]"	chr2:85049013-85048954	hs|2p11.2
A_24_P377277	0.205072	0.0081571	2.3789	up	539.312	599.071	325.745	820.086	188.44	254.559	207.142	100.209	-0.334021	-0.159852	-1.0704	0.243237	-1.43019	-1.32371	-1.49441	-2.0739	A_24_P377277	AGTTGGCTGAATTAAAAAATCTAGGTCAACCTATTAAGATACGTTTCCAGGAATCTGAAG	NM_002154	NM_002154	NM_002154	Hs.90093	3308	HSPA4	heat shock 70kDa protein 4	ENST00000304858	THC2489313	GO:0000166(nucleotide binding)|GO:0005524(ATP binding)|GO:0005634(nucleus)|GO:0005730(nucleolus)|GO:0005737(cytoplasm)|GO:0005811(lipid particle)|GO:0005829(cytosol)|GO:0006950(response to stress)|GO:0006986(response to unfolded protein)|GO:0009408(response to heat)|GO:0032092(positive regulation of protein binding)|GO:0034619(cellular chaperone-mediated protein complex assembly)|GO:0045040(prote…	"Homo sapiens heat shock 70kDa protein 4 (HSPA4), mRNA [NM_002154]"	chr5:132435328-132437493	hs|5q31.1
A_23_P91095	0.202574	0.00625429	2.27919	up	440.037	302.805	275.336	558.765	145.293	150.36	173.299	74.1375	-0.627515	-1.14419	-1.31295	-0.310298	-1.80533	-2.0833	-1.75176	-2.50864	A_23_P91095	ATTTTTGATTGTGAGCTCACCTATTTGGGTTAAGCATGCCAATTTAAAGAGACCAAGTGT	NM_006139	NM_006139	NM_006139	Hs.591629	940	CD28	CD28 molecule	ENST00000374481	THC2658299	GO:0002020(protease binding)|GO:0002863(positive regulation of inflammatory response to antigenic stimulus)|GO:0005070(SH3/SH2 adaptor activity)|GO:0005515(protein binding)|GO:0005829(cytosol)|GO:0005886(plasma membrane)|GO:0005887(integral to plasma membrane)|GO:0006955(immune response)|GO:0006959(humoral immune response)|GO:0007166(cell surface receptor linked signaling pathway)|GO:0008624(indu…	"Homo sapiens CD28 molecule (CD28), transcript variant 1, mRNA [NM_006139]"	chr2:204602450-204602509	hs|2q33.2
A_23_P86570	0.202501	0.00230999	2.09277	up	620.414	557.928	518.865	985.363	221.959	260.659	285.555	206.336	-0.131909	-0.262502	-0.398782	0.508117	-1.19401	-1.28955	-1.03125	-1.03192	A_23_P86570	TGGTTCTGTATTCATAAACACTTTCCACATAGAAAATAGATTAGTATTACCTGTGGCACC	NM_004034	NM_004034	NM_004034	Hs.631827	310	ANXA7	annexin A7	ENST00000372919	THC2472434	GO:0005509(calcium ion binding)|GO:0005515(protein binding)|GO:0005544(calcium-dependent phospholipid binding)|GO:0005625(soluble fraction)|GO:0005626(insoluble fraction)|GO:0005634(nucleus)|GO:0005635(nuclear envelope)|GO:0005829(cytosol)|GO:0005886(plasma membrane)|GO:0006874(cellular calcium ion homeostasis)|GO:0007599(hemostasis)|GO:0008283(cell proliferation)|GO:0008360(regulation of cell sh…	"Homo sapiens annexin A7 (ANXA7), transcript variant 2, mRNA [NM_004034]"	chr10:75135371-75135312	hs|10q22.2
A_33_P3393694	0.24685	0.0314486	2.41926	up	4892.87	6361.2	2524.15	11393.4	1628.61	1826.04	2200.54	1475.26	2.84747	3.24865	1.88358	4.03952	1.68127	1.51893	1.91476	1.80598	A_33_P3393694	TTCGAGACCGGTTCAAGAGCTTCCAGAGGAGGAATATGATCGAGCCTCGAGAGAGAGCCA	NM_015710	NM_015710	NM_015710	Hs.421907	29997	GLTSCR2	glioma tumor suppressor candidate region gene 2	ENST00000325566	THC2493085	GO:0003674(molecular_function)|GO:0005622(intracellular)|GO:0005634(nucleus)|GO:0005730(nucleolus)|GO:0008150(biological_process)|GO:0043231(intracellular membrane-bounded organelle)	"Homo sapiens glioma tumor suppressor candidate region gene 2 (GLTSCR2), mRNA [NM_015710]"	chr19:48259801-48259860	hs|19q13.33
A_24_P136402	0.209751	0.0113931	2.40906	up	515.355	413.805	420.339	658.78	140.302	235.182	275.918	71.1532	-0.399574	-0.693629	-0.70259	-0.0727415	-1.85577	-1.43793	-1.08078	-2.56792	A_24_P136402	TCCATTCCAAATGTGAGAATCTTTCAGATGAGATGTATGAGATTCTATCTAATCTGCCAG	NM_005933	NM_005933	NM_005933	Hs.258855	4297	MLL	"myeloid/lymphoid or mixed-lineage leukemia (trithorax homolog, Drosophila)"	ENST00000389506	NP510169	"GO:0003677(DNA binding)|GO:0003680(AT DNA binding)|GO:0003700(sequence-specific DNA binding transcription factor activity)|GO:0005515(protein binding)|GO:0005634(nucleus)|GO:0006355(regulation of transcription, DNA-dependent)|GO:0006366(transcription from RNA polymerase II promoter)|GO:0006461(protein complex assembly)|GO:0006915(apoptosis)|GO:0008168(methyltransferase activity)|GO:0008270(zinc …	"Homo sapiens myeloid/lymphoid or mixed-lineage leukemia (trithorax homolog, Drosophila) (MLL), transcript variant 2, mRNA [NM_005933]"	chr11:118361998-118362491	hs|11q23.3
A_24_P418637	0.210566	0.0117033	2.01266	up	1432.53	1461.86	932.071	2333.28	573.753	780.551	595.394	384.59	1.07535	1.12716	0.446298	1.75175	0.176126	0.292779	0.0288229	-0.133595	A_24_P418637	CAATACTGATGTCAGATAAAACTTTTCCCCAAAACCCTGTTGAACTAAAGGCACTTTATA	NM_012090	NM_012090	NM_012090	Hs.472475	23499	MACF1	microtubule-actin crosslinking factor 1	ENST00000404645	THC2485687	GO:0001707(mesoderm formation)|GO:0003779(actin binding)|GO:0005509(calcium ion binding)|GO:0005515(protein binding)|GO:0005737(cytoplasm)|GO:0005794(Golgi apparatus)|GO:0005856(cytoskeleton)|GO:0005874(microtubule)|GO:0005886(plasma membrane)|GO:0006200(ATP catabolic process)|GO:0006620(posttranslational protein targeting to membrane)|GO:0006928(cellular component movement)|GO:0007050(cell cycle…	"Homo sapiens microtubule-actin crosslinking factor 1 (MACF1), transcript variant 1, mRNA [NM_012090]"	chr1:39749808-39750014	hs|1p34.3
A_23_P112531	0.226819	0.0190389	2.3207	up	1135.45	904.8	689.784	1573.95	353.008	289.002	295.805	470.811	0.740057	0.43502	0.0120029	1.18378	-0.524603	-1.14064	-0.980376	0.158231	A_23_P112531	AGTATATCAGAGATATTTTTGGAAAGGAGTTGGTCTATGCAATGTCAGTTTGGAATCTTC	NM_001035254	NM_001035254	NM_001035254	Hs.535972	399665	FAM102A	"family with sequence similarity 102, member A"	ENST00000300434	THC2466545		"Homo sapiens family with sequence similarity 102, member A (FAM102A), transcript variant 1, mRNA [NM_001035254]"	chr9:130703275-130703216	hs|9q34.11
A_23_P162336	0.21455	0.0138279	2.30826	up	1825.64	2139.86	1085.45	3425.47	724.418	802.699	732.688	443.728	1.42519	1.67687	0.66608	2.30569	0.51252	0.333146	0.328177	0.0727568	A_23_P162336	GGAAAGTAGCTAAGGAGTTCCATCTGGAATATGACAAATTAGAAGAACGGCCTCACCTGC	NM_014515	NM_014515	NM_014515	Hs.730666	4848	CNOT2	"CCR4-NOT transcription complex, subunit 2"	ENST00000551434	THC2538976	"GO:0000288(nuclear-transcribed mRNA catabolic process, deadenylation-dependent decay)|GO:0000289(nuclear-transcribed mRNA poly(A) tail shortening)|GO:0001104(RNA polymerase II transcription cofactor activity)|GO:0005634(nucleus)|GO:0005737(cytoplasm)|GO:0005829(cytosol)|GO:0006357(regulation of transcription from RNA polymerase II promoter)|GO:0016070(RNA metabolic process)|GO:0016071(mRNA metab…	"Homo sapiens CCR4-NOT transcription complex, subunit 2 (CNOT2), transcript variant 2, mRNA [NM_014515]"	chr12:70740091-70747654	hs|12q15
A_23_P12392	0.205072	0.00863846	2.05937	up	2570.42	3351.23	2549.25	5552.13	1134.77	1568.34	1598.38	880.442	1.91879	2.32404	1.89786	3.00243	1.16003	1.29945	1.45352	1.06131	A_23_P12392	GGTAATGCACAATTCCAACTAACGTACATTCAACAGATCATGAAATTGGGTTATTAAAAT	NM_080923	NM_080923	NM_080923	Hs.654514	5788	PTPRC	"protein tyrosine phosphatase, receptor type, C"	ENST00000367364	THC2479594	GO:0001915(negative regulation of T cell mediated cytotoxicity)|GO:0001960(negative regulation of cytokine-mediated signaling pathway)|GO:0002378(immunoglobulin biosynthetic process)|GO:0004725(protein tyrosine phosphatase activity)|GO:0004872(receptor activity)|GO:0005001(transmembrane receptor protein tyrosine phosphatase activity)|GO:0005515(protein binding)|GO:0005886(plasma membrane)|GO:0005…	"Homo sapiens protein tyrosine phosphatase, receptor type, C (PTPRC), transcript variant 4, mRNA [NM_080923]"	chr1:198662240-198662299	hs|1q31.3
A_23_P151166	0.202501	0.00240522	2.79613	up	693.169	896.053	407.01	822.884	142.491	291.035	203.577	148.94	0.0280666	0.421004	-0.749078	0.248151	-1.83343	-1.13052	-1.51944	-1.50219	A_23_P151166	TCTAGAAAAGTCTCTTATTTTCAAGCTGTTCTAAATAGCTTCGTCTCAGTTTCCCCAAAA	NM_001040107	NM_001040107	NM_001040107	Hs.334637	84329	HVCN1	hydrogen voltage-gated channel 1	ENST00000356742	THC2489613	GO:0005244(voltage-gated ion channel activity)|GO:0006811(ion transport)|GO:0009268(response to pH)|GO:0010043(response to zinc ion)|GO:0015992(proton transport)|GO:0016020(membrane)|GO:0016021(integral to membrane)|GO:0030171(voltage-gated proton channel activity)|GO:0055085(transmembrane transport)	"Homo sapiens hydrogen voltage-gated channel 1 (HVCN1), transcript variant 1, mRNA [NM_001040107]"	chr12:111086806-111086747	hs|12q24.11
A_33_P3251771	0.202501	9.08859e-05	2.53787	up	469.009	390.996	332.487	499.454	110.237	159.983	156.732	98.1236	-0.535526	-0.775427	-1.04084	-0.472186	-2.20369	-1.99379	-1.89672	-2.10425	A_33_P3251771	CGCTCTGATTTAGCCTTAATTTTGTTAAATTTTTTAGAGATGAATGAAGTGCTGCTGTGG	NM_015247	NM_015247	NM_015247	Hs.578973	1540	CYLD	cylindromatosis (turban tumor syndrome)	ENST00000311559	THC2495598	GO:0002218(activation of innate immune response)|GO:0003735(structural constituent of ribosome)|GO:0004221(ubiquitin thiolesterase activity)|GO:0004843(ubiquitin-specific protease activity)|GO:0005515(protein binding)|GO:0005622(intracellular)|GO:0005737(cytoplasm)|GO:0005829(cytosol)|GO:0005840(ribosome)|GO:0005856(cytoskeleton)|GO:0005881(cytoplasmic microtubule)|GO:0005886(plasma membrane)|GO:…	"Homo sapiens cylindromatosis (turban tumor syndrome) (CYLD), transcript variant 1, mRNA [NM_015247]"	chr16:50835733-50835792	hs|16q12.1
A_24_P153568	0.218004	0.0148828	2.26013	up	1382.79	1725.52	976.035	2444.26	578.78	911.111	474.899	321.852	1.02437	1.36638	0.512791	1.81879	0.188711	0.515914	-0.2974	-0.390521	A_24_P153568	CTAACCACTTGTCTGCAAGTACTGACTTTCCTATGAATTCTTTGAAGATTATTGAGTCAG	NM_001039396	NM_001039396	NM_001039396	Hs.730677	219972	MPEG1	macrophage expressed 1	ENST00000361050	THC2765249	GO:0016020(membrane)|GO:0016021(integral to membrane)	"Homo sapiens macrophage expressed 1 (MPEG1), mRNA [NM_001039396]"	chr11:58976498-58976439	hs|11q12.1
A_32_P98975	0.243695	0.0294368	2.26666	up	6335.34	4477.94	2704.05	10299.6	1637.76	2504.86	1689.01	1596.1	3.22021	2.74219	1.98291	3.89391	1.68935	1.97494	1.53309	1.91956	A_32_P98975	GATCGGTTCCTCCAGGAGAAGTTAGCTTCAGAGTTCTTTGTGGATGGACTTGATTCTGAT	NM_052849	NM_052849	NM_052849	Hs.730723	90416	C15orf57	chromosome 15 open reading frame 57	ENST00000416810	THC2623633		"Homo sapiens chromosome 15 open reading frame 57 (C15orf57), transcript variant 2, mRNA [NM_052849]"	chr15:40849479-40849420	hs|15q15.1
A_24_P316489	0.202501	0.00474584	2.09974	up	1316.14	1177.47	1021.98	2009.11	398.091	554.538	532.205	514.786	0.953096	0.815036	0.57916	1.53594	-0.351203	-0.200426	-0.133039	0.287054	A_24_P316489	ATAGCAGAGAAACTAGGCTTCAAGCACTTTCCTGAAGCGGGGATTCATTATCCAGACAGT	NM_004544	NM_004544	NM_004544	Hs.277677	4705	NDUFA10	"NADH dehydrogenase (ubiquinone) 1 alpha subcomplex, 10, 42kDa"	ENST00000497536	NP420761	"GO:0005524(ATP binding)|GO:0005739(mitochondrion)|GO:0005743(mitochondrial inner membrane)|GO:0005747(mitochondrial respiratory chain complex I)|GO:0005759(mitochondrial matrix)|GO:0006120(mitochondrial electron transport, NADH to ubiquinone)|GO:0006139(nucleobase, nucleoside, nucleotide and nucleic acid metabolic process)|GO:0006810(transport)|GO:0008137(NADH dehydrogenase (ubiquinone) activity…	"Homo sapiens NADH dehydrogenase (ubiquinone) 1 alpha subcomplex, 10, 42kDa (NDUFA10), nuclear gene encoding mitochondrial protein, mRNA [NM_004544]"	chr2:240961604-240960786	hs|2q37.3
A_23_P210253	0.202501	0.000659141	2.35795	up	517.99	600.259	407.632	731.564	182.842	233.268	171.011	151.94	-0.392215	-0.156995	-0.746876	0.0784464	-1.4737	-1.44973	-1.77093	-1.47342	A_23_P210253	CACCGTGGAAACAAACGCCTCTTGTATTGTCATGTACATAGTCCATACCTGAGTGCTGTA	NM_152879	NM_152879	NM_152879	Hs.471675	8527	DGKD	"diacylglycerol kinase, delta 130kDa"	ENST00000409813	THC2583364	GO:0000166(nucleotide binding)|GO:0004143(diacylglycerol kinase activity)|GO:0005524(ATP binding)|GO:0005737(cytoplasm)|GO:0005886(plasma membrane)|GO:0006897(endocytosis)|GO:0007165(signal transduction)|GO:0007173(epidermal growth factor receptor signaling pathway)|GO:0007205(activation of protein kinase C activity by G-protein coupled receptor protein signaling pathway)|GO:0007275(multicellular…	"Homo sapiens diacylglycerol kinase, delta 130kDa (DGKD), transcript variant 2, mRNA [NM_152879]"	chr2:234380636-234380695	hs|2q37.1
A_24_P386622	0.229829	0.0210948	2.00453	up	770.1	1139.3	670.363	1554.52	293.51	505.784	348.998	403.851	0.179905	0.767499	-0.0292006	1.16586	-0.790894	-0.333193	-0.741805	-0.0630961	A_24_P386622	GAGACGCCAGTAGATACCAATCTCATAGAACTTGACACAAATGATGACGACATTGTATTT	NM_004041	NM_004041	NM_004041	Hs.503284	408	ARRB1	"arrestin, beta 1"	ENST00000360025	THC2616429	"GO:0000139(Golgi membrane)|GO:0000785(chromatin)|GO:0002031(G-protein coupled receptor internalization)|GO:0004402(histone acetyltransferase activity)|GO:0004857(enzyme inhibitor activity)|GO:0005096(GTPase activator activity)|GO:0005159(insulin-like growth factor receptor binding)|GO:0005515(protein binding)|GO:0005624(membrane fraction)|GO:0005625(soluble fraction)|GO:0005634(nucleus)|GO:00057…	"Homo sapiens arrestin, beta 1 (ARRB1), transcript variant 1, mRNA [NM_004041]"	chr11:74978736-74977300	hs|11q13.4
A_24_P237757	0.202501	0.00301834	2.04575	up	325.143	371.506	365.207	563.335	154.887	145.445	207.437	112.182	-1.06407	-0.849195	-0.905429	-0.298547	-1.71309	-2.13124	-1.49235	-1.91107	A_24_P237757	TGAGGTAAGCAGGAATGTAAATGGAGTTCAAGGCCTTAACATTTTTGAGCACTGCTACTA	AL136621		AL136621		7750	ZMYM2	"zinc finger, MYM-type 2"	ENST00000382881	THC2496535	"GO:0005634(nucleus)|GO:0006355(regulation of transcription, DNA-dependent)|GO:0008150(biological_process)|GO:0008270(zinc ion binding)|GO:0016605(PML body)|GO:0031624(ubiquitin conjugating enzyme binding)|GO:0046872(metal ion binding)"	Homo sapiens mRNA; cDNA DKFZp564B162 (from clone DKFZp564B162). [AL136621]	chr13:20593755-20593814	hs|13q12.11
A_33_P3215078	0.202501	0.00135019	2.27797	up	984.38	1121.11	648.117	1193.89	282.903	431.141	340.592	282.053	0.534075	0.744277	-0.0778875	0.785056	-0.843998	-0.563554	-0.776977	-0.58095	A_33_P3215078	GGTAACTGTCAAGTCATGATGGAGACTTCAGGTTGTTCTGTATAAAATGCAAAATAAATG	NM_004077	NM_004077	NM_004077	Hs.728168	1431	CS	citrate synthase	ENST00000351328	NP370473	GO:0004108(citrate (Si)-synthase activity)|GO:0005739(mitochondrion)|GO:0005759(mitochondrial matrix)|GO:0005975(carbohydrate metabolic process)|GO:0006084(acetyl-CoA metabolic process)|GO:0006099(tricarboxylic acid cycle)|GO:0006101(citrate metabolic process)|GO:0006107(oxaloacetate metabolic process)|GO:0016740(transferase activity)|GO:0044262(cellular carbohydrate metabolic process)	"Homo sapiens citrate synthase (CS), nuclear gene encoding mitochondrial protein, mRNA [NM_004077]"	chr12:56665557-56665498	hs|12q13.3
A_23_P388855	0.222992	0.0173383	2.12368	up	928.897	882.155	463.035	1396.41	320.955	344.392	377.766	230.488	0.450378	0.398454	-0.56302	1.01111	-0.66193	-0.887662	-0.627527	-0.872227	A_23_P388855	CAGCCTACAATGTCAACTCTGTGAACATGAACATGAACACTCTCAACGCCATGAATGGGT	NM_012330	NM_012330	NM_012330	Hs.35758	23522	KAT6B	K(lysine) acetyltransferase 6B	ENST00000372714	THC2619841	"GO:0000786(nucleosome)|GO:0003677(DNA binding)|GO:0004402(histone acetyltransferase activity)|GO:0005515(protein binding)|GO:0005634(nucleus)|GO:0006334(nucleosome assembly)|GO:0006355(regulation of transcription, DNA-dependent)|GO:0008134(transcription factor binding)|GO:0008270(zinc ion binding)|GO:0016407(acetyltransferase activity)|GO:0016568(chromatin modification)|GO:0016573(histone acetyl…	"Homo sapiens K(lysine) acetyltransferase 6B (KAT6B), mRNA [NM_012330]"	chr10:76790506-76790565	hs|10q22.2
A_24_P90097	0.203164	0.00646083	2.12245	up	1365.17	1403.64	831.595	2020.54	446.81	652.182	545.084	369.07	1.00587	1.06852	0.281739	1.54413	-0.184642	0.0335608	-0.0985441	-0.193023	A_24_P90097	GGTGAGTTGGCATGCAAAAAATTACATTGATTACAGTGTGTTTTGGAGCTGGCTCTGTTT	NM_016824	NM_016824	NM_016824	Hs.501012	120	ADD3	adducin 3 (gamma)	ENST00000277900	THC2759750	GO:0003779(actin binding)|GO:0005080(protein kinase C binding)|GO:0005200(structural constituent of cytoskeleton)|GO:0005516(calmodulin binding)|GO:0005625(soluble fraction)|GO:0005737(cytoplasm)|GO:0005856(cytoskeleton)|GO:0005886(plasma membrane)|GO:0016020(membrane)|GO:0042493(response to drug)|GO:0046872(metal ion binding)	"Homo sapiens adducin 3 (gamma) (ADD3), transcript variant 1, mRNA [NM_016824]"	chr10:111894827-111894886	hs|10q25.1
A_23_P148047	0.202501	0.00212526	2.04668	up	423.594	569.298	352.041	608.592	170.698	237.491	215.288	124.653	-0.682457	-0.233396	-0.958397	-0.187062	-1.57286	-1.42384	-1.43875	-1.759	A_23_P148047	CCCAAACGTGGTTACATTAGCCATTCATGTATGTCAGAAGTGCAGAATTGGGGCACTTAA	NM_000958	NM_000958	NM_000958	Hs.199248	5734	PTGER4	prostaglandin E receptor 4 (subtype EP4)	ENST00000302472	THC2463869	"GO:0004871(signal transducer activity)|GO:0004872(receptor activity)|GO:0004930(G-protein coupled receptor activity)|GO:0004957(prostaglandin E receptor activity)|GO:0005886(plasma membrane)|GO:0006955(immune response)|GO:0007188(G-protein signaling, coupled to cAMP nucleotide second messenger)|GO:0016021(integral to membrane)|GO:0030278(regulation of ossification)"	"Homo sapiens prostaglandin E receptor 4 (subtype EP4) (PTGER4), mRNA [NM_000958]"	chr5:40693563-40693622	hs|5p13.1
A_23_P105307	0.209654	0.0113849	2.00964	up	11733.1	10607.4	7709.01	18436	4034.95	5505.12	4131.88	4365.67	4.1093	3.98635	3.49433	4.73384	2.99018	3.11099	2.8237	3.37121	A_23_P105307	GGCTGGAGGGTGCAATTGAGATGGGCCAAATCTATACCAAGCTCAAGAATGCTGGACGTC	NM_201444	NM_201444	NM_201444	Hs.524488	1606	DGKA	"diacylglycerol kinase, alpha 80kDa"	ENST00000550957	THC2764478	GO:0000166(nucleotide binding)|GO:0004143(diacylglycerol kinase activity)|GO:0005509(calcium ion binding)|GO:0005524(ATP binding)|GO:0005543(phospholipid binding)|GO:0005622(intracellular)|GO:0005829(cytosol)|GO:0005886(plasma membrane)|GO:0007205(activation of protein kinase C activity by G-protein coupled receptor protein signaling pathway)|GO:0007596(blood coagulation)|GO:0016740(transferase a…	"Homo sapiens diacylglycerol kinase, alpha 80kDa (DGKA), transcript variant 1, mRNA [NM_201444]"	chr12:56346854-56346913	hs|12q13.2
A_23_P156327	0.205072	0.00873507	2.66085	up	797.998	1131.34	605.991	1267.37	266.787	444.869	352.262	122.239	0.231245	0.757379	-0.174846	0.871232	-0.928616	-0.518334	-0.728375	-1.78721	A_23_P156327	AGCTATGAGTTGAAATGTTCTGTCAAATGTGTCTCACATCTACACGTGGCTTGGAGGCTT	NM_000358	NM_000358	NM_000358	Hs.369397	7045	TGFBI	"transforming growth factor, beta-induced, 68kDa"	ENST00000398813	THC2563513	GO:0001525(angiogenesis)|GO:0002062(chondrocyte differentiation)|GO:0005178(integrin binding)|GO:0005576(extracellular region)|GO:0005604(basement membrane)|GO:0005615(extracellular space)|GO:0005886(plasma membrane)|GO:0007162(negative regulation of cell adhesion)|GO:0007601(visual perception)|GO:0008283(cell proliferation)|GO:0030198(extracellular matrix organization)|GO:0031012(extracellular m…	"Homo sapiens transforming growth factor, beta-induced, 68kDa (TGFBI), mRNA [NM_000358]"	chr5:135399343-135399402	hs|5q31.1
A_23_P77593	0.202574	0.00613337	2.07507	up	567.344	469.521	370.969	656.214	179.609	205.617	162.512	215.313	-0.260918	-0.51139	-0.882845	-0.078372	-1.49945	-1.63175	-1.84448	-0.970483	A_23_P77593	ATCTTCACATATCTGCGCCTGCAGCTGCTGGACGTGAAGAACAACCCCTACCTGATCAAG	NM_018052	NM_018052	NM_018052	Hs.445061	55697	VAC14	Vac14 homolog (S. cerevisiae)	ENST00000536184	THC2650601	GO:0004872(receptor activity)|GO:0005488(binding)|GO:0005768(endosome)|GO:0005783(endoplasmic reticulum)|GO:0005792(microsome)|GO:0007165(signal transduction)|GO:0010008(endosome membrane)|GO:0016020(membrane)|GO:0044419(interspecies interaction between organisms)	"Homo sapiens Vac14 homolog (S. cerevisiae) (VAC14), mRNA [NM_018052]"	chr16:70729456-70726825	hs|16q22.1
A_23_P200792	0.203164	0.00652404	2.14058	up	953.95	1357.92	924.048	1236.61	399.16	724.512	404.264	222.806	0.488773	1.02074	0.433825	0.835784	-0.347337	0.185295	-0.529723	-0.921128	A_23_P200792	GGCCCCCACTAATAAGTGGTACTATGGTTACTTCCTTGTGTACATTTCTCTTAAAAGTGA	NM_024408	NM_024408	NM_024408	Hs.487360	4853	NOTCH2	notch 2	ENST00000256646	THC2496862	"GO:0001709(cell fate determination)|GO:0003706(ligand-regulated transcription factor activity)|GO:0004872(receptor activity)|GO:0005509(calcium ion binding)|GO:0005515(protein binding)|GO:0005576(extracellular region)|GO:0005634(nucleus)|GO:0005654(nucleoplasm)|GO:0005788(endoplasmic reticulum lumen)|GO:0005796(Golgi lumen)|GO:0005829(cytosol)|GO:0005886(plasma membrane)|GO:0005887(integral to p…	"Homo sapiens notch 2 (NOTCH2), transcript variant 1, mRNA [NM_024408]"	chr1:120454917-120454858	hs|1p12
A_24_P100234	0.207906	0.0106918	2.01536	up	124.057	120.336	68.6262	153.455	33.7297	57.657	44.0623	41.0895	-2.45414	-2.47552	-3.31731	-2.17473	-3.91221	-3.46615	-3.7274	-3.36008	A_24_P100234	TGAATTCAGATGAGCTAATATCTTTTCCTCTGAAGGAGTACTTCAAGCAATATGAAGTAG	NM_014941	NM_014941	NM_014941	Hs.555918	22880	MORC2	MORC family CW-type zinc finger 2	ENST00000397641	THC2514522	GO:0005524(ATP binding)|GO:0005634(nucleus)|GO:0005737(cytoplasm)|GO:0005829(cytosol)|GO:0008270(zinc ion binding)|GO:0046872(metal ion binding)	"Homo sapiens MORC family CW-type zinc finger 2 (MORC2), mRNA [NM_014941]"	chr22:31328377-31324167	hs|22q12.2
A_24_P193093	0.211501	0.0121541	2.08057	up	2878.53	2260.28	2162.85	5296.69	1185.44	1307.25	1221.64	776.314	2.08212	1.75585	1.66072	2.93448	1.22305	1.03675	1.06573	0.879722	A_24_P193093	CCCATGTCCTAAAAACTGGATATGTTACAAAAATAACTGCTACCAATTTTTTGATGAGAG	NM_007360	NM_007360	NM_007360	Hs.387787	22914	KLRK1	"killer cell lectin-like receptor subfamily K, member 1"	ENST00000396451	NP426859		"Homo sapiens killer cell lectin-like receptor subfamily K, member 1 (KLRK1), mRNA [NM_007360]"	chr12:10531291-10531232	hs|12p13.2
A_33_P3272773	0.268403	0.0466445	2.67582	up	2772.36	2823.68	1751.7	2313.84	232.995	1738.32	986.274	572.457	2.0279	2.07693	1.35654	1.73968	-1.124	1.44791	0.756967	0.440248	A_33_P3272773	TGTGATTGTACTGTACATAAAACATATGAGGAATCTGCAAGGAACACTACAGTTGTGTAA	NM_006526	NM_006526	NM_006526	Hs.155040	7764	ZNF217	zinc finger protein 217	ENST00000395971	THC2716403	"GO:0000118(histone deacetylase complex)|GO:0003677(DNA binding)|GO:0003700(sequence-specific DNA binding transcription factor activity)|GO:0005515(protein binding)|GO:0005622(intracellular)|GO:0005634(nucleus)|GO:0005654(nucleoplasm)|GO:0006351(transcription, DNA-dependent)|GO:0006355(regulation of transcription, DNA-dependent)|GO:0008270(zinc ion binding)|GO:0044212(transcription regulatory reg…	"Homo sapiens zinc finger protein 217 (ZNF217), mRNA [NM_006526]"	chr20:52185714-52185655	hs|20q13.2
A_33_P3331345	0.203278	0.00745251	2.00438	up	3152.83	3221.77	2529.5	5217.12	1315.7	1397.07	1240.35	1345.89	2.21344	2.2672	1.88664	2.91264	1.37346	1.13262	1.08765	1.67357	A_33_P3331345	CCCCTTTGGATCTTTTTAACAAAATCCGAGAACAAAATGAAGAACTTGGACTGATTATTG	NM_003584	NM_003584	NM_003584	Hs.14611	8446	DUSP11	dual specificity phosphatase 11 (RNA/RNP complex 1-interacting)	ENST00000377706	THC2780960	GO:0003723(RNA binding)|GO:0004725(protein tyrosine phosphatase activity)|GO:0005634(nucleus)|GO:0006396(RNA processing)|GO:0008138(protein tyrosine/serine/threonine phosphatase activity)|GO:0016787(hydrolase activity)|GO:0016791(phosphatase activity)|GO:0035335(peptidyl-tyrosine dephosphorylation)	"Homo sapiens dual specificity phosphatase 11 (RNA/RNP complex 1-interacting) (DUSP11), mRNA [NM_003584]"	chr2:74002134-74002075	hs|2p13.1
A_23_P385322	0.202501	0.00215032	2.00428	up	377.645	254.976	333.361	440.166	132.867	154.644	179.078	87.9173	-0.848108	-1.39222	-1.03706	-0.65449	-1.93432	-2.04276	-1.70443	-2.2627	A_23_P385322	CATGGAGAATGTAGAGGAATTATTCAATGTTCAGGATCAACATGATCTCCTCACTCTAGG	NM_020799	NM_020799	NM_020799	Hs.16229	57559	STAMBPL1	STAM binding protein-like 1	ENST00000371926	THC2625345	GO:0005515(protein binding)|GO:0006508(proteolysis)|GO:0008233(peptidase activity)|GO:0008237(metallopeptidase activity)|GO:0046872(metal ion binding)	"Homo sapiens STAM binding protein-like 1 (STAMBPL1), mRNA [NM_020799]"	chr10:90676505-90676564	hs|10q23.31
A_33_P3339860	0.202501	0.00114584	2.06938	up	951.865	1174.58	707.293	1187.14	339.518	465.678	387.96	308.356	0.485617	0.811498	0.0481653	0.776881	-0.580813	-0.45238	-0.589112	-0.452321	A_33_P3339860	GCATGGAAACTGTTACGCTTCTCATTTTATGTGATCTCCTAATTGGTATGTAGCAAAAAT	NM_021623	NM_021623	NM_021623	Hs.369123	59339	PLEKHA2	"pleckstrin homology domain containing, family A (phosphoinositide binding specific) member 2"	ENST00000420274	THC2596153	GO:0001954(positive regulation of cell-matrix adhesion)|GO:0001968(fibronectin binding)|GO:0005515(protein binding)|GO:0005545(1-phosphatidylinositol binding)|GO:0005634(nucleus)|GO:0005737(cytoplasm)|GO:0005886(plasma membrane)|GO:0008289(lipid binding)|GO:0016020(membrane)|GO:0030165(PDZ domain binding)|GO:0043234(protein complex)|GO:0043236(laminin binding)	"Homo sapiens pleckstrin homology domain containing, family A (phosphoinositide binding specific) member 2 (PLEKHA2), mRNA [NM_021623]"	chr8:38831317-38831376	hs|8p11.22
A_23_P34537	0.202501	0.0027299	2.23683	up	943.335	805.233	767.375	1573.67	337.395	376.85	355.047	299.895	0.47263	0.266828	0.16579	1.18352	-0.589865	-0.757722	-0.71701	-0.492459	A_23_P34537	CCCTTTTGAGCTATTGCACACGCCTGAAAAGTGGGTGAGGTTCAAGTACCCAAAGCTCAT	NM_000120	NM_000120	NM_000120	Hs.89649	2052	EPHX1	"epoxide hydrolase 1, microsomal (xenobiotic)"	ENST00000366837	THC2514640	GO:0004301(epoxide hydrolase activity)|GO:0005783(endoplasmic reticulum)|GO:0005789(endoplasmic reticulum membrane)|GO:0005792(microsome)|GO:0009636(response to toxin)|GO:0014070(response to organic cyclic compound)|GO:0016020(membrane)|GO:0016021(integral to membrane)|GO:0016787(hydrolase activity)|GO:0019439(aromatic compound catabolic process)|GO:0033961(cis-stilbene-oxide hydrolase activity)	"Homo sapiens epoxide hydrolase 1, microsomal (xenobiotic) (EPHX1), transcript variant 1, mRNA [NM_000120]"	chr1:226032883-226032942	hs|1q42.12
A_23_P5551	0.248573	0.0329271	2.06672	up	1222.55	1189.01	650.127	1940.87	450.99	706.583	490.331	237.73	0.846679	0.829104	-0.0734205	1.48609	-0.171207	0.149146	-0.251266	-0.827597	A_23_P5551	CCTTGGAAATCCGTCTAGTTAACATTTCAAGGGCAATACCGTGTTGGTTTTGACTGGATA	NM_005381	NM_005381	NM_005381	Hs.79110	4691	NCL	nucleolin	ENST00000322732	THC2496344	GO:0000166(nucleotide binding)|GO:0001525(angiogenesis)|GO:0003676(nucleic acid binding)|GO:0003677(DNA binding)|GO:0003723(RNA binding)|GO:0005515(protein binding)|GO:0005634(nucleus)|GO:0005654(nucleoplasm)|GO:0005730(nucleolus)|GO:0005737(cytoplasm)|GO:0005938(cell cortex)|GO:0008022(protein C-terminus binding)|GO:0030529(ribonucleoprotein complex)|GO:0042162(telomeric DNA binding)	"Homo sapiens nucleolin (NCL), mRNA [NM_005381]"	chr2:232319780-232319721	hs|2q37.1
A_33_P3284463	0.249104	0.0331422	2.03466	up	1829.21	2649.75	1426.67	2317.76	693.17	1407.42	1040.87	340.271	1.42801	1.98521	1.06044	1.74212	0.448906	1.14326	0.834695	-0.310236	A_33_P3284463	TGTCCACTTCATTTTGTATAATCACAGTTGTGTTCCTGACACTCAATAAACAGTCACTGG	NM_177924	NM_177924	NM_177924	Hs.527412	427	ASAH1	N-acylsphingosine amidohydrolase (acid ceramidase) 1	ENST00000417108	THC2495793	GO:0003824(catalytic activity)|GO:0005764(lysosome)|GO:0006629(lipid metabolic process)|GO:0006672(ceramide metabolic process)|GO:0016787(hydrolase activity)|GO:0017040(ceramidase activity)	"Homo sapiens N-acylsphingosine amidohydrolase (acid ceramidase) 1 (ASAH1), transcript variant 1, mRNA [NM_177924]"	chr8:17914026-17913967	hs|8p22
A_23_P207774	0.206182	0.0101773	2.16207	up	564.22	1007.33	518.705	1135.31	239.494	303.32	297.258	262.081	-0.268882	0.589879	-0.399229	0.712481	-1.08431	-1.07087	-0.973306	-0.686907	A_23_P207774	GACATCAACAAGACGAGGCAAATCGCTCAGGAGATCATCAAGGGCATGGGATATCTTCAT	NM_014238	NM_014238	NM_014238	Hs.133534	8844	KSR1	kinase suppressor of ras 1	ENST00000398982	THC2613371	"GO:0004672(protein kinase activity)|GO:0004674(protein serine/threonine kinase activity)|GO:0005515(protein binding)|GO:0005524(ATP binding)|GO:0005622(intracellular)|GO:0005737(cytoplasm)|GO:0005783(endoplasmic reticulum)|GO:0005789(endoplasmic reticulum membrane)|GO:0006468(protein phosphorylation)|GO:0007265(Ras protein signal transduction)|GO:0016020(membrane)|GO:0016772(transferase activity…	"Homo sapiens kinase suppressor of ras 1 (KSR1), mRNA [NM_014238]"	chr17:25934995-25936239	hs|17q11.2
A_24_P282108	0.202501	0.00319524	2.24739	up	395.577	524.778	355.309	716.573	181.328	224.19	159.265	118.234	-0.78118	-0.350871	-0.945069	0.0485754	-1.4857	-1.50699	-1.8736	-1.83527	A_24_P282108	CGAGAGGAGTGACGTATTTTCATCACCGTTTTTAATTTGTTTTCTTACGGGTTTACGATT	NM_015113	NM_015113	NM_015113	Hs.277624	23140	ZZEF1	"zinc finger, ZZ-type with EF-hand domain 1"	ENST00000381638	THC2461597	GO:0005509(calcium ion binding)|GO:0008270(zinc ion binding)	"Homo sapiens zinc finger, ZZ-type with EF-hand domain 1 (ZZEF1), mRNA [NM_015113]"	chr17:3907936-3907877	hs|17p13.2
A_33_P3218188	0.208081	0.0107133	2.21568	up	460.987	296.421	295.61	552.544	145.696	141.86	105.943	156.264	-0.560415	-1.17493	-1.21045	-0.326449	-1.80134	-2.16725	-2.46173	-1.43293	A_33_P3218188	CGTTCAAGGCTATGACAGTCTGCTACGCAAAACATTTTTTCAAGTAAAAATAGTAAGAGA	NM_032641	NM_032641	NM_032641	Hs.479856	84727	SPSB2	splA/ryanodine receptor domain and SOCS box containing 2	ENST00000524270	THC2472235	GO:0003674(molecular_function)|GO:0005515(protein binding)|GO:0005575(cellular_component)|GO:0005737(cytoplasm)|GO:0008150(biological_process)|GO:0035556(intracellular signal transduction)	"Homo sapiens splA/ryanodine receptor domain and SOCS box containing 2 (SPSB2), transcript variant 1, mRNA [NM_032641]"	chr12:6980172-6980113	hs|12p13.31
A_33_P3416772	0.243582	0.0292457	2.05788	up	65.0092	49.5888	44.0857	100.451	20.2976	21.0457	21.9693	31.3394	-3.38643	-3.75449	-3.95576	-2.78605	-4.64492	-4.92012	-4.73146	-3.75087	A_33_P3416772	CTGCAGGATAGAGCTTCCTCTTGATCTCTGTTTTTAAGCAGAAATTCATTGTGCAGAAAA	NM_017891	NM_017891	NM_017891	Hs.235095	54991	C1orf159	chromosome 1 open reading frame 159	ENST00000379339	THC2624918	GO:0016020(membrane)|GO:0016021(integral to membrane)	"Homo sapiens chromosome 1 open reading frame 159 (C1orf159), mRNA [NM_017891]"	chr1:1017674-1017615	hs|1p36.33
A_23_P211957	0.202501	0.00213675	2.1115	up	2157.86	2638.33	1877.27	3506.2	785.9	1292.92	972.594	704.795	1.66639	1.97898	1.45642	2.3393	0.630043	1.02085	0.736816	0.740286	A_23_P211957	CATGCTGATACCATCCCAATAGCTGTTGCCCATTGACCTCTAGTGGTGAGTTTCTAGAAT	NM_001024847	NM_001024847	NM_001024847	Hs.82028	7048	TGFBR2	"transforming growth factor, beta receptor II (70/80kDa)"	ENST00000295754	THC2467976	GO:0000166(nucleotide binding)|GO:0001568(blood vessel development)|GO:0001569(patterning of blood vessels)|GO:0001570(vasculogenesis)|GO:0002053(positive regulation of mesenchymal cell proliferation)|GO:0002651(positive regulation of tolerance induction to self antigen)|GO:0002663(positive regulation of B cell tolerance induction)|GO:0002666(positive regulation of T cell tolerance induction)|GO:…	"Homo sapiens transforming growth factor, beta receptor II (70/80kDa) (TGFBR2), transcript variant 1, mRNA [NM_001024847]"	chr3:30735163-30735222	hs|3p24.1
A_24_P159312	0.202501	0.00193175	2.35678	up	1169.61	1002.75	856.35	1801.95	349.039	430.197	408.116	353.686	0.782815	0.583316	0.324058	1.37895	-0.540916	-0.566716	-0.516042	-0.25445	A_24_P159312	CACTGCTCAGACTACTTTCTGCCCTAATGGCCATTACTATCCAGTCTGTATTGCTACAAG	NM_001076785	NM_001076785	NM_001076785	Hs.679580	9057	SLC7A6	"solute carrier family 7 (amino acid transporter light chain, y+L system), member 6"	ENST00000219343	THC2493778	GO:0003333(amino acid transmembrane transport)|GO:0005886(plasma membrane)|GO:0005887(integral to plasma membrane)|GO:0006461(protein complex assembly)|GO:0006520(cellular amino acid metabolic process)|GO:0006810(transport)|GO:0006811(ion transport)|GO:0006865(amino acid transport)|GO:0007596(blood coagulation)|GO:0015171(amino acid transmembrane transporter activity)|GO:0015297(antiporter activi…	"Homo sapiens solute carrier family 7 (amino acid transporter light chain, y+L system), member 6 (SLC7A6), transcript variant 1, mRNA [NM_001076785]"	chr16:68334665-68334724	hs|16q22.1
A_23_P123563	0.255324	0.0372192	2.09934	up	11214.8	10828.8	4358.21	16047.2	3479.37	4538.71	3807.94	2686.63	4.04412	4.01615	2.67152	4.53364	2.77645	2.8325	2.70592	2.67081	A_23_P123563	GAACAAATTGCGAAGAGACGCAGACTTTCCTCTCTGCGAGCTTCTACTTCTAAGTCTGAA	NM_001010	NM_001010	NM_001010	Hs.408073	6194	RPS6	ribosomal protein S6	ENST00000315377	THC2508881	GO:0000028(ribosomal small subunit assembly)|GO:0003735(structural constituent of ribosome)|GO:0005515(protein binding)|GO:0005622(intracellular)|GO:0005634(nucleus)|GO:0005730(nucleolus)|GO:0005737(cytoplasm)|GO:0005829(cytosol)|GO:0006364(rRNA processing)|GO:0006412(translation)|GO:0006414(translational elongation)|GO:0006415(translational termination)|GO:0008286(insulin receptor signaling path…	"Homo sapiens ribosomal protein S6 (RPS6), mRNA [NM_001010]"	chr9:19376365-19376306	hs|9p22.1
A_33_P3338166	0.202501	0.0017485	2.01868	up	684.259	1132.65	699.515	982.31	306.604	434.472	345.296	257.601	0.00940132	0.759046	0.0322123	0.50364	-0.727927	-0.552451	-0.757188	-0.71178	A_33_P3338166	GTCTCTACCTAATGGACCTCCGTGGCCAAAAAGTACCATTAAAACCAGAAAGGTGATTGG	NM_030952	NM_030952	NM_030952	Hs.497512	81788	NUAK2	"NUAK family, SNF1-like kinase, 2"	ENST00000367157	THC2463956	GO:0000166(nucleotide binding)|GO:0000287(magnesium ion binding)|GO:0004674(protein serine/threonine kinase activity)|GO:0005515(protein binding)|GO:0005524(ATP binding)|GO:0006468(protein phosphorylation)|GO:0030036(actin cytoskeleton organization)|GO:0042149(cellular response to glucose starvation)|GO:0043066(negative regulation of apoptosis)	"Homo sapiens NUAK family, SNF1-like kinase, 2 (NUAK2), mRNA [NM_030952]"	chr1:205271252-205271193	hs|1q32.1
A_33_P3237674	0.202501	0.00348393	2.25191	up	13729.4	9970.82	7461.49	15722.1	3905.08	3931.47	4641.57	3237.81	4.33599	3.89706	3.44725	4.50411	2.94298	2.62528	2.99152	2.94003	A_33_P3237674	ACGAACCTAAACTTTCAAAACCTGTCAGTGATTGGGTTCCGAATCCTCCTCCTGAAAGTG	ENST00000478163		EU030677	Hs.74647				ENST00000478163	NP106563		T cell receptor alpha constant [Source:HGNC Symbol;Acc:12029] [ENST00000478163]	chr14:23019503-23019562	hs|14q11.2
A_23_P105392	0.205072	0.0086368	2.1333	up	1135.18	1052.21	700.81	1794.62	415.55	531.425	440.31	275.611	0.73971	0.652772	0.0348816	1.37306	-0.28928	-0.261848	-0.406503	-0.614285	A_23_P105392	CTGTGGAATCTGTTTATCGGTGCCCATTATATCCTTAAGTTTGGATATTTAGCTGACCTT	NM_006431	NM_006431	NM_006431	Hs.189772	10576	CCT2	"chaperonin containing TCP1, subunit 2 (beta)"	ENST00000550010	NP1204387	GO:0000166(nucleotide binding)|GO:0005524(ATP binding)|GO:0005634(nucleus)|GO:0005730(nucleolus)|GO:0005737(cytoplasm)|GO:0005829(cytosol)|GO:0005832(chaperonin-containing T-complex)|GO:0006457(protein folding)|GO:0044267(cellular protein metabolic process)|GO:0051082(unfolded protein binding)|GO:0051084(de novo' posttranslational protein folding)	"Homo sapiens chaperonin containing TCP1, subunit 2 (beta) (CCT2), transcript variant 1, mRNA [NM_006431]"	chr12:69995181-69995240	hs|12q15
A_32_P73452	0.203164	0.00671855	2.47284	up	95.0506	115.642	76.0469	183.41	35.6262	50.7041	26.6094	31.516	-2.83837	-2.53291	-3.16918	-1.91746	-3.83329	-3.65154	-4.45501	-3.74276	A_32_P73452	GTTTTTAATTTATTTTGTCATATTTTTGTAAAACGGCAGAAATGCAATAAAAACTATATT	NM_020959	NM_020959	NM_020959	Hs.590990	57719	ANO8	anoctamin 8	ENST00000159087	THC2513903	GO:0005216(ion channel activity)|GO:0005254(chloride channel activity)|GO:0006811(ion transport)|GO:0016020(membrane)|GO:0016021(integral to membrane)|GO:0034707(chloride channel complex)	"Homo sapiens anoctamin 8 (ANO8), mRNA [NM_020959]"	chr19:17434100-17434041	hs|19p13.11
A_19_P00316726	0.202501	0.000795598	2.49215	up	4574.06	5940.79	3763.34	6640.31	1751.61	2018.72	1772.5	1037.75	2.75026	3.15	2.4598	3.26064	1.78631	1.66366	1.60269	1.29848	A_19_P00316726	CCTTTAATACCTGCTCATGTCTTACTCAGGACCAGAGTTCATATTGAACTAAAGAATTAT	THC2516708								THC2516708		"BC042500 zinc finger protein 678 {Homo sapiens} (exp=-1; wgp=0; cg=0), partial (33%) [THC2516708]"	chr1:247353245-247353186	hs|1q44
A_33_P3382423	0.202501	0.00204373	2.46651	up	695.825	859.725	663.615	1359.93	253.011	366.668	248.133	234.127	0.0335846	0.361297	-0.0437965	0.972924	-1.0051	-0.79724	-1.23391	-0.849626	A_33_P3382423	CGATGAGGTTTCCATGTATTTACTTACAGACCCCATAATGTAAAGGCTCTAATAATAGAA	NM_182498	NM_182498	NM_182498	Hs.99093	126299	ZNF428	zinc finger protein 428	ENST00000300811	THC2472513	GO:0005622(intracellular)|GO:0008270(zinc ion binding)|GO:0046872(metal ion binding)	"Homo sapiens zinc finger protein 428 (ZNF428), mRNA [NM_182498]"	chr19:44111451-44111392	hs|19q13.31
A_23_P160354	0.202501	0.00189853	2.00133	up	4221.18	3374.97	3231.01	5431.96	1673.61	1583.46	1862.92	1166.42	2.63444	2.33422	2.23977	2.97086	1.72059	1.31329	1.67447	1.4671	A_23_P160354	CTAGGGGTTGTCATGTATGAAATGATGTGTGGGAGGTTACCTTTCTACAACCAGGACCAT	NM_181690	NM_181690	NM_181690	Hs.498292	10000	AKT3	"v-akt murine thymoma viral oncogene homolog 3 (protein kinase B, gamma)"	ENST00000366540	THC2546886	GO:0000166(nucleotide binding)|GO:0004672(protein kinase activity)|GO:0004674(protein serine/threonine kinase activity)|GO:0005515(protein binding)|GO:0005524(ATP binding)|GO:0005634(nucleus)|GO:0005730(nucleolus)|GO:0005737(cytoplasm)|GO:0005794(Golgi apparatus)|GO:0005886(plasma membrane)|GO:0006468(protein phosphorylation)|GO:0007165(signal transduction)	"Homo sapiens v-akt murine thymoma viral oncogene homolog 3 (protein kinase B, gamma) (AKT3), transcript variant 2, mRNA [NM_181690]"	chr1:243716200-243716141	hs|1q44
A_23_P391778	0.205897	0.0100336	2.24461	up	293.872	359.711	213.721	583.299	125.193	134.104	109.71	104.139	-1.20995	-0.89574	-1.67841	-0.248302	-2.02015	-2.24836	-2.41133	-2.01841	A_23_P391778	TTTTCATGTGAATATTTATGTAGATAAAATTTGCCTCCTGGTAACCCTGTAATGGATGGG	NM_012090	NM_012090	NM_012090	Hs.472475	23499	MACF1	microtubule-actin crosslinking factor 1	ENST00000496360	NP1161088	GO:0001707(mesoderm formation)|GO:0003779(actin binding)|GO:0005509(calcium ion binding)|GO:0005515(protein binding)|GO:0005737(cytoplasm)|GO:0005794(Golgi apparatus)|GO:0005856(cytoskeleton)|GO:0005874(microtubule)|GO:0005886(plasma membrane)|GO:0006200(ATP catabolic process)|GO:0006620(posttranslational protein targeting to membrane)|GO:0006928(cellular component movement)|GO:0007050(cell cycle…	"Homo sapiens microtubule-actin crosslinking factor 1 (MACF1), transcript variant 1, mRNA [NM_012090]"	chr1:39951624-39951683	hs|1p34.3
A_33_P3261818	0.202501	0.00326652	2.01594	up	566.742	527.666	344.116	627.925	200.73	233.907	241.13	127.681	-0.262449	-0.342954	-0.991247	-0.141946	-1.33905	-1.44578	-1.27521	-1.72437	A_33_P3261818	GATGTTACTAAATGCTTCAAAGCTGAAGAATCTAAATGTCGTCTTTGACTCAAGTACCAA	NM_005917	NM_005917	NM_005917	Hs.526521	4190	MDH1	"malate dehydrogenase 1, NAD (soluble)"	ENST00000539945	THC2765251	GO:0004470(malic enzyme activity)|GO:0005625(soluble fraction)|GO:0005737(cytoplasm)|GO:0005739(mitochondrion)|GO:0005813(centrosome)|GO:0005829(cytosol)|GO:0005975(carbohydrate metabolic process)|GO:0006006(glucose metabolic process)|GO:0006094(gluconeogenesis)|GO:0006099(tricarboxylic acid cycle)|GO:0006107(oxaloacetate metabolic process)|GO:0006108(malate metabolic process)|GO:0006734(NADH met…	"Homo sapiens malate dehydrogenase 1, NAD (soluble) (MDH1), transcript variant 2, mRNA [NM_005917]"	chr2:63834131-63834190	hs|2p15
A_33_P3414695	0.205072	0.00878688	2.28568	up	4204.76	4541.55	2833.65	7845.87	1751	1616.91	1726.13	1176.01	2.62881	2.76253	2.05045	3.50132	1.7858	1.34346	1.56445	1.4789	A_33_P3414695	AATCTGTCTCCACTGTAGAAGAACAAGAGAATGAAACTCCACCTGCTACTTCGAGTGAGG	NM_016287	NM_016287	NM_016287	Hs.142442	50809	HP1BP3	"heterochromatin protein 1, binding protein 3"	ENST00000375000	NP1151900	GO:0000786(nucleosome)|GO:0003677(DNA binding)|GO:0005634(nucleus)|GO:0005694(chromosome)|GO:0006334(nucleosome assembly)	"Homo sapiens heterochromatin protein 1, binding protein 3 (HP1BP3), mRNA [NM_016287]"	chr1:21103222-21103163	hs|1p36.12
A_33_P3216357	0.202501	0.00558648	2.10879	up	2827.93	2875.64	2155.41	4637.3	1193.48	1106.28	1106.63	1039.36	2.05653	2.10323	1.65575	2.74268	1.23281	0.795934	0.92308	1.30071	A_33_P3216357	TACATCGCGAAAATCAGGCCCATCGCAGAGAAATCGGGCATTTGCAAGATCCGCCCACCC	NM_001146702	NM_001146702	NM_001146702	Hs.631768	8242	KDM5C	lysine (K)-specific demethylase 5C	ENST00000349663	THC2518801	"GO:0003674(molecular_function)|GO:0003677(DNA binding)|GO:0005575(cellular_component)|GO:0005622(intracellular)|GO:0005634(nucleus)|GO:0006355(regulation of transcription, DNA-dependent)|GO:0008150(biological_process)|GO:0008270(zinc ion binding)|GO:0016491(oxidoreductase activity)|GO:0016568(chromatin modification)|GO:0016702(oxidoreductase activity, acting on single donors with incorporation o…	"Homo sapiens lysine (K)-specific demethylase 5C (KDM5C), transcript variant 2, mRNA [NM_001146702]"	chrX:53253984-53253925	hs|Xp11.22
A_24_P48408	0.202501	0.0038366	2.02528	up	176.619	176.957	136.297	258.749	60.6284	95.8492	90.296	46.1303	-1.9445	-1.91918	-2.32739	-1.42099	-3.06624	-2.73288	-2.69229	-3.19313	A_24_P48408	AACTTTTTATTAAAGTGTAACTATAGAAACACATCAATGATTTTTCACAAGTGGAGCACG	NM_003799	NM_003799	NM_003799	Hs.592347	8731	RNMT	RNA (guanine-7-) methyltransferase	ENST00000262173	THC2467266	GO:0003723(RNA binding)|GO:0004482(mRNA (guanine-N7-)-methyltransferase activity)|GO:0005634(nucleus)|GO:0005654(nucleoplasm)|GO:0005730(nucleolus)|GO:0006366(transcription from RNA polymerase II promoter)|GO:0006370(mRNA capping)|GO:0008168(methyltransferase activity)|GO:0010467(gene expression)|GO:0016032(viral reproduction)|GO:0016740(transferase activity)	"Homo sapiens RNA (guanine-7-) methyltransferase (RNMT), mRNA [NM_003799]"	chr18:13764222-13764281	hs|18p11.21
A_33_P3371727	0.205072	0.00896013	2.62072	up	3413.43	9315.96	5842.53	8928.05	1408.2	2794.85	2008.85	1643.29	2.32801	3.79905	3.09438	3.68773	1.47147	2.13299	1.78327	1.96159	A_33_P3371727	GCTGTGGAGACCCGGAAGAGTTAGATATAATGTCATTTGTTGTAATTCAGTTTCATAAAA	ENST00000379253		AK310078	Hs.28491	6303	SAT1	spermidine/spermine N1-acetyltransferase 1	ENST00000379253	THC2523522	"GO:0001525(angiogenesis)|GO:0004145(diamine N-acetyltransferase activity)|GO:0005515(protein binding)|GO:0005622(intracellular)|GO:0005625(soluble fraction)|GO:0005737(cytoplasm)|GO:0005829(cytosol)|GO:0006595(polyamine metabolic process)|GO:0006596(polyamine biosynthetic process)|GO:0008152(metabolic process)|GO:0016746(transferase activity, transferring acyl groups)|GO:0019809(spermidine bindi…	spermidine/spermine N1-acetyltransferase 1 [Source:HGNC Symbol;Acc:10540] [ENST00000379253]	chrX:23802269-23802328	hs|Xp22.11
A_33_P3286041	0.202501	0.00434991	2.11328	up	159.287	118.999	101.59	216.413	56.585	64.2781	54.4292	38.9959	-2.09351	-2.49163	-2.75138	-1.67875	-3.16581	-3.30932	-3.42257	-3.43552	A_33_P3286041	TGCTTATTATTTGGTTTCATTCTCATAATAAAGAGAGTGTATACTGACATGGGCAGGATG	NM_018119	NM_018119	NM_018119	Hs.460298	55718	POLR3E	polymerase (RNA) III (DNA directed) polypeptide E (80kD)	ENST00000359210	NP1454992	GO:0003899(DNA-directed RNA polymerase activity)|GO:0005634(nucleus)|GO:0005654(nucleoplasm)|GO:0005730(nucleolus)|GO:0006383(transcription from RNA polymerase III promoter)|GO:0006385(transcription elongation from RNA polymerase III promoter)|GO:0006386(termination of RNA polymerase III transcription)|GO:0009615(response to virus)|GO:0045087(innate immune response)	"Homo sapiens polymerase (RNA) III (DNA directed) polypeptide E (80kD) (POLR3E), mRNA [NM_018119]"	chr16:22345280-22345339	hs|16p12.2
A_23_P54205	0.202501	0.00276279	2.70424	up	999.31	912.81	496.579	984.973	281.888	222.557	306.314	160.403	0.555792	0.447736	-0.462119	0.507545	-0.849182	-1.51754	-0.930012	-1.39521	A_23_P54205	CTGCATACCTTTTGTGTAGAGCTTTTAATATCATTTGAGGAAGTTCCAAATTTGTAGCCA	NM_017926	NM_017926	NM_017926	Hs.410231	55668	C14orf118	chromosome 14 open reading frame 118	ENST00000261530	THC2603775		"Homo sapiens chromosome 14 open reading frame 118 (C14orf118), transcript variant 1, mRNA [NM_017926]"	chr14:76668539-76668598	hs|14q24.3
A_23_P122615	0.202501	0.00498046	2.16493	up	2383.78	2225.06	1364.12	3083.6	787.169	1079.29	799.557	552.431	1.81004	1.7332	0.995751	2.15401	0.63237	0.760294	0.45418	0.388875	A_23_P122615	GGATAGTAAGAAAAGTACTACCAAAGATAGTAAAAAACATTCAGGCTCTGATTCTAGTGG	NM_032870	NM_032870	NM_032870	Hs.520287	25957	PNISR	PNN-interacting serine/arginine-rich protein	ENST00000438806	THC2588195	GO:0005634(nucleus)|GO:0016607(nuclear speck)	"Homo sapiens PNN-interacting serine/arginine-rich protein (PNISR), transcript variant 1, mRNA [NM_032870]"	chr6:99848620-99848561	hs|6q16.2
A_21_P0010946	0.208915	0.0112128	2.00412	up	791.238	535.426	434.911	937.579	232.413	297.465	228.783	250.14	0.218971	-0.321893	-0.653422	0.436402	-1.12761	-1.09899	-1.35104	-0.754183	A_21_P0010946	AGTACTTCATTGAAGTCAGCTTGAACAACGGCAAAACATTCAAGAGCAATGTCAGCATCA	BX091290		BX091290	Hs.546758		XLOC_l2_001960			THC2709551		"BX091290 NCI_CGAP_GCB1 Homo sapiens cDNA clone IMAGp998I111726 ; IMAGE:705106, mRNA sequence [BX091290]"	chr10:47625330-47625271	hs|10q11.22
A_33_P3282394	0.202501	0.00372347	2.4029	up	307.545	445	209.051	443.601	115.729	127.843	101.829	93.3622	-1.14434	-0.588775	-1.71029	-0.643275	-2.13356	-2.31734	-2.51887	-2.17601	A_33_P3282394	GGAGAATCGTGTTTGTAACGAGTTACAGGATTGTTTCTTTCCTGGATTTTAAACTTTTGT	NM_005934	NM_005934	NM_005934	Hs.10095	4298	MLLT1	"myeloid/lymphoid or mixed-lineage leukemia (trithorax homolog, Drosophila); translocated to, 1"	ENST00000252674	THC2753077	"GO:0003677(DNA binding)|GO:0005515(protein binding)|GO:0005634(nucleus)|GO:0005730(nucleolus)|GO:0005737(cytoplasm)|GO:0006355(regulation of transcription, DNA-dependent)|GO:0006366(transcription from RNA polymerase II promoter)"	"Homo sapiens myeloid/lymphoid or mixed-lineage leukemia (trithorax homolog, Drosophila); translocated to, 1 (MLLT1), mRNA [NM_005934]"	chr19:6210517-6210458	hs|19p13.3
A_33_P3291569	0.202574	0.00601222	2.53793	up	1365.85	1317.18	672.094	1763.44	337.397	563.613	414.065	241.168	1.00659	0.976803	-0.0254793	1.34778	-0.589855	-0.177009	-0.495166	-0.806881	A_33_P3291569	GACTAAGTGGGATTTCATTTTTACAACTCTGCTCTACTTAGCCTTTGGATTTAGAAGTAA	NM_016424	NM_016424	NM_016424	Hs.130293	51747	LUC7L3	LUC7-like 3 (S. cerevisiae)	ENST00000240304	THC2470333	GO:0003677(DNA binding)|GO:0003729(mRNA binding)|GO:0005515(protein binding)|GO:0005634(nucleus)|GO:0005730(nucleolus)|GO:0005886(plasma membrane)|GO:0005925(focal adhesion)|GO:0006397(mRNA processing)|GO:0006915(apoptosis)|GO:0006950(response to stress)|GO:0008380(RNA splicing)|GO:0016607(nuclear speck)	"Homo sapiens LUC7-like 3 (S. cerevisiae) (LUC7L3), transcript variant 1, mRNA [NM_016424]"	chr17:48829915-48829974	hs|17q21.33
A_24_P45620	0.226396	0.0188087	2.46918	up	264.476	430.42	222.158	216.733	103.281	172.152	56.4324	54.2972	-1.362	-0.636834	-1.62255	-1.67662	-2.29772	-1.88803	-3.37043	-2.95797	A_24_P45620	AGAAAGTTTCAGGATTTCTCTGGACAAGATCCTAACATTTTACTGAGTCATCTTTTGGCC	NM_021995	NM_021995	NM_021995	Hs.715862	10911	UTS2	urotensin 2	ENST00000054668	THC2489696	GO:0005102(receptor binding)|GO:0005179(hormone activity)|GO:0005576(extracellular region)|GO:0005615(extracellular space)|GO:0006936(muscle contraction)|GO:0007268(synaptic transmission)|GO:0008217(regulation of blood pressure)	"Homo sapiens urotensin 2 (UTS2), transcript variant 1, mRNA [NM_021995]"	chr1:7909705-7907889	hs|1p36.23
A_23_P215956	0.202501	0.000771208	2.76851	up	1247.31	1072.63	745.984	1562.41	309.599	322.719	354.541	276.86	0.875607	0.680507	0.125002	1.17317	-0.713901	-0.981435	-0.71907	-0.607762	A_23_P215956	TTCAAATGCATGATCAAATGCAACCTCACAACCTTGGCTGAGTCTTGAGACTGAAAGATT	NM_002467	NM_002467	NM_002467	Hs.202453	4609	MYC	v-myc myelocytomatosis viral oncogene homolog (avian)	ENST00000454617	THC2468611	"GO:0001658(branching involved in ureteric bud morphogenesis)|GO:0002053(positive regulation of mesenchymal cell proliferation)|GO:0003677(DNA binding)|GO:0003700(sequence-specific DNA binding transcription factor activity)|GO:0005515(protein binding)|GO:0005634(nucleus)|GO:0005654(nucleoplasm)|GO:0005730(nucleolus)|GO:0005819(spindle)|GO:0006357(regulation of transcription from RNA polymerase II…	"Homo sapiens v-myc myelocytomatosis viral oncogene homolog (avian) (MYC), mRNA [NM_002467]"	chr8:128753268-128753327	hs|8q24.21
A_32_P87697	0.229241	0.0204614	2.0611	up	9516.56	7516.72	4595.35	10912	2343.59	2874.12	3205.23	3401.57	3.80723	3.48945	2.74796	3.97723	2.20635	2.17333	2.45733	3.01121	A_32_P87697	AGAAGATCACTGAAGAAACTTCTGCTTTAATGGCTTTACAAAGCTGGCAATATTACAATC	NM_019111	NM_019111	NM_019111	Hs.520048	3122	HLA-DRA	"major histocompatibility complex, class II, DR alpha"	ENST00000542549	THC2549142	GO:0002504(antigen processing and presentation of peptide or polysaccharide antigen via MHC class II)|GO:0005764(lysosome)|GO:0005765(lysosomal membrane)|GO:0005768(endosome)|GO:0005783(endoplasmic reticulum)|GO:0005789(endoplasmic reticulum membrane)|GO:0005794(Golgi apparatus)|GO:0005886(plasma membrane)|GO:0005887(integral to plasma membrane)|GO:0006955(immune response)|GO:0016020(membrane)|GO…	"Homo sapiens major histocompatibility complex, class II, DR alpha (HLA-DRA), mRNA [NM_019111]"	chr6:32412448-32412507	hs|6p21.32
A_23_P171385	0.202501	0.00291183	2.09001	up	803.859	603.567	603.126	1083.35	288.38	386.986	298.875	184.045	0.241802	-0.149066	-0.181682	0.644894	-0.816333	-0.719434	-0.96548	-1.19686	A_23_P171385	AGCTCAAATACGAGAGAAACCTTCACAAGGAATTTACATGGCCTATTGCCGAAAACACAA	NM_032335	NM_032335	NM_032335	Hs.356501	84295	PHF6	PHD finger protein 6	ENST00000370800	NP1162846	"GO:0005634(nucleus)|GO:0005730(nucleolus)|GO:0006355(regulation of transcription, DNA-dependent)|GO:0008270(zinc ion binding)|GO:0046872(metal ion binding)"	"Homo sapiens PHD finger protein 6 (PHF6), transcript variant 3, mRNA [NM_032335]"	chrX:133527626-133527959	hs|Xq26.2
A_21_P0000664	0.202501	0.00261692	2.27192	up	1312.27	1258.59	876.979	1957.48	395.725	545.273	542.814	335.7	0.948851	0.911161	0.358399	1.49839	-0.359803	-0.224736	-0.104564	-0.329745	A_21_P0000664	TCTTGCAGAACCAGAAGAAGGTGGAGTTCAAAATAGACATCGTGGTGCTAGGTAAGGGAA	ENST00000544344		AK310750			CD4	CD4 molecule	ENST00000544344		GO:0001816(cytokine production)|GO:0001948(glycoprotein binding)|GO:0004872(receptor activity)|GO:0004888(transmembrane receptor activity)|GO:0005201(extracellular matrix structural constituent)|GO:0005515(protein binding)|GO:0005769(early endosome)|GO:0005788(endoplasmic reticulum lumen)|GO:0005789(endoplasmic reticulum membrane)|GO:0005886(plasma membrane)|GO:0006948(induction by virus of host …		chr12:6924108-6924167	hs|12p13.31
A_24_P291426	0.202501	0.00366579	2.2102	up	87.4233	74.1191	56.1175	129.779	28.2166	33.8949	31.92	23.934	-2.95905	-3.17466	-3.60762	-2.41648	-4.16969	-4.23257	-4.19249	-4.13978	A_24_P291426	GGATAACTACAATTTCAGATCCAATGGAAGAAGACATTCTCCAAGTTGTGAAATACTGTA	NM_016316	NM_016316	NM_016316	Hs.443077	51455	REV1	REV1 homolog (S. cerevisiae)	ENST00000258428	THC2462404	GO:0000287(magnesium ion binding)|GO:0003684(damaged DNA binding)|GO:0003887(DNA-directed DNA polymerase activity)|GO:0005515(protein binding)|GO:0005622(intracellular)|GO:0005634(nucleus)|GO:0005654(nucleoplasm)|GO:0006260(DNA replication)|GO:0006281(DNA repair)|GO:0009411(response to UV)|GO:0016740(transferase activity)|GO:0017125(deoxycytidyl transferase activity)|GO:0042276(error-prone transl…	"Homo sapiens REV1 homolog (S. cerevisiae) (REV1), transcript variant 1, mRNA [NM_016316]"	chr2:100019124-100018768	hs|2q11.2
A_23_P391275	0.202501	0.00131027	2.6662	up	1814.6	1391.35	1456.3	2714.98	552.36	497.044	534.49	497.386	1.41644	1.05584	1.0901	1.97033	0.121305	-0.35834	-0.126858	0.237449	A_23_P391275	TAAATTATGATTTACTCTGTGCTGTTTCCAAATTGGGACCAGGAGAGAAATATGAACTTC	NM_013441	NM_013441	NM_013441	Hs.656799	11123	RCAN3	RCAN family member 3	ENST00000538532	THC2674428	GO:0000166(nucleotide binding)|GO:0003723(RNA binding)|GO:0009653(anatomical structure morphogenesis)|GO:0019722(calcium-mediated signaling)|GO:0031013(troponin I binding)	"Homo sapiens RCAN family member 3 (RCAN3), transcript variant 1, mRNA [NM_013441]"	chr1:24859703-24861600	hs|1p36.11
A_23_P109055	0.202501	0.000819911	2.09131	up	2609.36	2462.25	1892.35	3193.27	822.468	1110.81	948.315	865.579	1.94048	1.87933	1.46797	2.20443	0.695656	0.801831	0.700345	1.03675	A_23_P109055	GGTGAAGTGACTTGTGAAGACTGAAGTTTGATGAAGTCTGGTTTAAGGCACAGGTAAACT	NM_033550	NM_033550	NM_033550	Hs.440263	112858	TP53RK	TP53 regulating kinase	ENST00000372102	THC2461882	GO:0000166(nucleotide binding)|GO:0002039(p53 binding)|GO:0004674(protein serine/threonine kinase activity)|GO:0004713(protein tyrosine kinase activity)|GO:0005515(protein binding)|GO:0005524(ATP binding)|GO:0005634(nucleus)|GO:0006468(protein phosphorylation)|GO:0009103(lipopolysaccharide biosynthetic process)|GO:0016020(membrane)	"Homo sapiens TP53 regulating kinase (TP53RK), mRNA [NM_033550]"	chr20:45314596-45314537	hs|20q13.12
A_23_P405110	0.202501	0.00406854	2.25588	up	1922.58	1431.1	1183.35	2546.77	647.159	684.46	698.736	382.213	1.49983	1.09647	0.790666	1.87806	0.349817	0.103251	0.259727	-0.142541	A_23_P405110	CGACCATCCAGTGAAGGAAGTATTAATAAAATTCTTTCTGGCCTAGATGATATGTCTATT	NM_033313	NM_033313	NM_033313	Hs.127411	8556	CDC14A	CDC14 cell division cycle 14 homolog A (S. cerevisiae)	ENST00000370124	THC2486238	GO:0004721(phosphoprotein phosphatase activity)|GO:0004725(protein tyrosine phosphatase activity)|GO:0005515(protein binding)|GO:0005634(nucleus)|GO:0005730(nucleolus)|GO:0005737(cytoplasm)|GO:0005813(centrosome)|GO:0005819(spindle)|GO:0005856(cytoskeleton)|GO:0007049(cell cycle)|GO:0008138(protein tyrosine/serine/threonine phosphatase activity)|GO:0008283(cell proliferation)|GO:0016787(hydrolase…	"Homo sapiens CDC14 cell division cycle 14 homolog A (S. cerevisiae) (CDC14A), transcript variant 3, mRNA [NM_033313]"	chr1:100949903-100949962	hs|1p21.2
A_23_P131435	0.202501	0.00573726	2.2035	up	8178.83	13001.7	6447.42	12121.8	3071.03	4958.46	3925.45	2179.01	3.58868	4.27998	3.23651	4.12892	2.59635	2.96011	2.74976	2.36868	A_23_P131435	ATATCAGCATTGGTGATTGCTAGCACGGTAATTTTGACAGTTTTGGGAGCAATCATTTGG	NM_014880	NM_014880	NM_014880	Hs.130014	9936	CD302	CD302 molecule	ENST00000554112	NP821287	GO:0004872(receptor activity)|GO:0005488(binding)|GO:0005529(sugar binding)|GO:0005737(cytoplasm)|GO:0005902(microvillus)|GO:0005938(cell cortex)|GO:0016020(membrane)|GO:0016021(integral to membrane)|GO:0030175(filopodium)	"Homo sapiens CD302 molecule (CD302), transcript variant 1, mRNA [NM_014880]"	chr2:160628550-160628491	hs|2q24.2
A_23_P112113	0.202501	0.00563406	2.01302	up	315.494	323.98	231.665	403.462	118.607	185.951	142	68.6387	-1.10753	-1.04667	-1.5621	-0.780105	-2.09812	-1.77679	-2.03913	-2.61982	A_23_P112113	GTGCTGTAACTGTTTTTCCTACTTCTTCAATGGAAGGATTGTCCTTAGATCTTCCCACCA	NM_014846	NM_014846	NM_014846	Hs.270043	9897	KIAA0196	KIAA0196	ENST00000318410	THC2468366	GO:0008219(cell death)|GO:0071203(WASH complex)	"Homo sapiens KIAA0196 (KIAA0196), mRNA [NM_014846]"	chr8:126036867-126036808	hs|8q24.13
A_24_P766208	0.222768	0.0171332	2.05942	up	7253.32	6442.34	3354.93	9226.34	2486.13	2908.32	2541.45	1616.78	3.41543	3.26693	2.29407	3.73515	2.29153	2.1904	2.12256	1.93813	A_24_P766208	TCTGACAAGAGCATCAACCCTCTGGGTGGCTTTGTCCACTATGGTGAAGTGACCAATGAC	NM_000967	NM_000967	NM_000967	Hs.119598	6122	RPL3	ribosomal protein L3	ENST00000465618	THC2553216	GO:0003723(RNA binding)|GO:0003735(structural constituent of ribosome)|GO:0005622(intracellular)|GO:0005730(nucleolus)|GO:0005737(cytoplasm)|GO:0005829(cytosol)|GO:0005840(ribosome)|GO:0006412(translation)|GO:0006414(translational elongation)|GO:0006415(translational termination)|GO:0010467(gene expression)|GO:0016032(viral reproduction)|GO:0016070(RNA metabolic process)|GO:0016071(mRNA metabolic…	"Homo sapiens ribosomal protein L3 (RPL3), transcript variant 1, mRNA [NM_000967]"	chr22:39710135-39709699	hs|22q13.1
A_32_P181077	0.202501	0.00412777	2.32763	up	1813.23	2804.57	1558.93	3122.56	707.191	1008.2	934.724	467.545	1.41535	2.06713	1.18835	2.17212	0.477797	0.661989	0.679519	0.148187	A_32_P181077	AATATCTCTGTTTTCATTTCAGAACATTGTGCTGTCTGTCAGCATATGTATATCAGCTAC	NM_203447	NM_203447	NM_203447	Hs.132599	81704	DOCK8	dedicator of cytokinesis 8	ENST00000495184	THC2663233	GO:0005085(guanyl-nucleotide exchange factor activity)|GO:0005488(binding)|GO:0005525(GTP binding)|GO:0005829(cytosol)|GO:0007596(blood coagulation)|GO:0051020(GTPase binding)	"Homo sapiens dedicator of cytokinesis 8 (DOCK8), transcript variant 1, mRNA [NM_203447]"	chr9:465051-465110	hs|9p24.3
A_24_P911094	0.202501	0.00525036	2.45423	up	1115.93	923.459	651.429	1601.12	296.636	322.671	334.189	342.213	0.715039	0.464469	-0.0705347	1.20847	-0.77561	-0.981648	-0.804357	-0.302024	A_24_P911094	CCTTGTGGCAGACATAAACGTGACCCAAAAAAGCTTCAATTTTGCCAAGAAGTTCTCCCT	ENST00000376439		BC111008	Hs.446425	11159	RABL2A	"RAB, member of RAS oncogene family-like 2A"	ENST00000376439	THC2480437	GO:0000166(nucleotide binding)|GO:0003924(GTPase activity)|GO:0005525(GTP binding)|GO:0006184(GTP catabolic process)|GO:0007264(small GTPase mediated signal transduction)	"RAB, member of RAS oncogene family-like 2A [Source:HGNC Symbol;Acc:9799] [ENST00000376439]"	chr2:114391802-114398981	hs|2q13
A_23_P43141	0.208143	0.0107799	2.12261	up	2551.93	2233.99	1372.5	3738.03	765.206	1086.27	976.596	655.813	1.90838	1.73897	1.00459	2.43167	0.591545	0.769601	0.74274	0.636367	A_23_P43141	AAAGCTGAGGGAATGTGAATCAGTGCTTGTGAATGACTTCTTCTTGGTGGCTTGTCTTGA	NM_001568	NM_001568	NM_001568	Hs.405590	3646	EIF3E	"eukaryotic translation initiation factor 3, subunit E"	ENST00000519517	THC2494284	"GO:0000184(nuclear-transcribed mRNA catabolic process, nonsense-mediated decay)|GO:0000785(chromatin)|GO:0003743(translation initiation factor activity)|GO:0005515(protein binding)|GO:0005634(nucleus)|GO:0005654(nucleoplasm)|GO:0005737(cytoplasm)|GO:0005829(cytosol)|GO:0005852(eukaryotic translation initiation factor 3 complex)|GO:0006412(translation)|GO:0006413(translational initiation)|GO:0006…	"Homo sapiens eukaryotic translation initiation factor 3, subunit E (EIF3E), mRNA [NM_001568]"	chr8:109228662-109226908	hs|8q23.1
A_23_P104563	0.203164	0.00693718	2.0742	up	757.746	813.315	436.271	1004.52	270.82	316.283	321.217	195.943	0.156574	0.281236	-0.648919	0.535899	-0.906968	-1.0105	-0.861474	-1.10649	A_23_P104563	ATGACGGCTATGGTGTGTCGTACATCCTTGTGGGAGAGAACCTCATCAATTTCCACATTT	NM_001031847	NM_001031847	NM_001031847	Hs.503043	1374	CPT1A	carnitine palmitoyltransferase 1A (liver)	ENST00000539743	THC2464485	"GO:0001676(long-chain fatty acid metabolic process)|GO:0004095(carnitine O-palmitoyltransferase activity)|GO:0005739(mitochondrion)|GO:0005741(mitochondrial outer membrane)|GO:0005743(mitochondrial inner membrane)|GO:0005792(microsome)|GO:0006006(glucose metabolic process)|GO:0006635(fatty acid beta-oxidation)|GO:0006641(triglyceride metabolic process)|GO:0006810(transport)|GO:0006853(carnitine …	"Homo sapiens carnitine palmitoyltransferase 1A (liver) (CPT1A), nuclear gene encoding mitochondrial protein, transcript variant 2, mRNA [NM_001031847]"	chr11:68527122-68527063	hs|11q13.3
A_33_P3315764	0.206757	0.0104226	2.0308	up	1144.88	1225.87	797.327	1528.54	402.113	450.353	393.012	522.071	0.751989	0.873158	0.22103	1.14155	-0.3367	-0.500656	-0.570449	0.307328	A_33_P3315764	CAGCTACGGTTTCCGTCTGGGCTTCTTGCATTCTGGGACAGCCAAGTCTGTGACTTGCAC	NM_000546	NM_000546	NM_000546	Hs.654481	7157	TP53	tumor protein p53	ENST00000359597	THC2469601	"GO:0000060(protein import into nucleus, translocation)|GO:0000075(cell cycle checkpoint)|GO:0000122(negative regulation of transcription from RNA polymerase II promoter)|GO:0000733(DNA strand renaturation)|GO:0000739(DNA strand annealing activity)|GO:0000785(chromatin)|GO:0000790(nuclear chromatin)|GO:0001085(RNA polymerase II transcription factor binding)|GO:0001701(in utero embryonic developme…	"Homo sapiens tumor protein p53 (TP53), transcript variant 1, mRNA [NM_000546]"	chr17:7579372-7579313	hs|17p13.1
A_33_P3415032	0.203164	0.0072313	2.02877	up	1741.23	1224.54	1002.88	2035.15	658.617	583.256	628.135	393.351	1.3569	0.871584	0.551929	1.55453	0.375136	-0.127584	0.106052	-0.1011	A_33_P3415032	ATCCCCTTTCCCGGAATTTTAAGTGTCTCTACAACTTTGAATAAAGGGAAATGCCCAAGA	NM_002232	NM_002232	NM_002232	Hs.169948	3738	KCNA3	"potassium voltage-gated channel, shaker-related subfamily, member 3"	ENST00000369769	THC2475235	GO:0005244(voltage-gated ion channel activity)|GO:0005251(delayed rectifier potassium channel activity)|GO:0005886(plasma membrane)|GO:0006811(ion transport)|GO:0006813(potassium ion transport)|GO:0007268(synaptic transmission)|GO:0008076(voltage-gated potassium channel complex)|GO:0015271(outward rectifier potassium channel activity)|GO:0016021(integral to membrane)|GO:0034765(regulation of ion …	"Homo sapiens potassium voltage-gated channel, shaker-related subfamily, member 3 (KCNA3), mRNA [NM_002232]"	chr1:111215146-111215087	hs|1p13.3
A_23_P38254	0.202501	0.00270895	2.48557	up	449.838	445.37	302.57	677.604	175.679	157.577	149.082	96.3436	-0.595734	-0.587574	-1.17687	-0.0320969	-1.53136	-2.01566	-1.96891	-2.13066	A_23_P38254	GGGTCTAAGTGTCCGAGACTTAACGAAAATAGTATTTCAGCTGCAATAAAGATTGAGTTT	NM_018127	NM_018127	NM_018127	Hs.434232	60528	ELAC2	elaC homolog 2 (E. coli)	ENST00000395962	THC2481093	GO:0004519(endonuclease activity)|GO:0005634(nucleus)|GO:0005739(mitochondrion)|GO:0008033(tRNA processing)|GO:0016787(hydrolase activity)|GO:0046872(metal ion binding)	"Homo sapiens elaC homolog 2 (E. coli) (ELAC2), transcript variant 1, mRNA [NM_018127]"	chr17:12895771-12895712	hs|17p12
A_24_P419276	0.202501	0.00286297	2.26032	up	259.565	224.791	263.735	298.285	106.493	149.07	80.7638	50.6765	-1.38905	-1.57399	-1.37505	-1.21585	-2.25355	-2.09572	-2.85324	-3.05753	A_24_P419276	TTGAGTATGCTTGATTTGTATATTGGAACTCAACATGATCATAAGGAGAAGATACGTACC	NM_021045	NM_021045	NM_021045	Hs.528423	57209	ZNF248	zinc finger protein 248	ENST00000374648	THC2482204	"GO:0003676(nucleic acid binding)|GO:0003677(DNA binding)|GO:0005622(intracellular)|GO:0005634(nucleus)|GO:0006355(regulation of transcription, DNA-dependent)|GO:0008270(zinc ion binding)|GO:0046872(metal ion binding)"	"Homo sapiens zinc finger protein 248 (ZNF248), mRNA [NM_021045]"	chr10:38120137-38120078	hs|10p11.1
A_32_P135818	0.250788	0.0339584	2.02395	up	6629.95	6642.42	3722.32	9564.09	2615.52	4170.78	2576.38	1228.28	3.28579	3.31106	2.44399	3.78702	2.36472	2.71053	2.14225	1.54164	A_32_P135818	CTTGCTTCATCTGTTCTGTGTTGGTTTTAATAAAAAACGCAACAATCAGATATGGAAGAC	NM_001006	NM_001006	NM_001006	Hs.356572	6189	RPS3A	ribosomal protein S3A	ENST00000382175	THC2559600	GO:0003723(RNA binding)|GO:0003735(structural constituent of ribosome)|GO:0005515(protein binding)|GO:0005622(intracellular)|GO:0005634(nucleus)|GO:0005730(nucleolus)|GO:0005737(cytoplasm)|GO:0005829(cytosol)|GO:0005840(ribosome)|GO:0006412(translation)|GO:0006413(translational initiation)|GO:0006414(translational elongation)|GO:0006415(translational termination)|GO:0006917(induction of apoptosis…	"Homo sapiens ribosomal protein S3A (RPS3A), mRNA [NM_001006]"	chr4:152024067-152024126	hs|4q31.3
A_24_P405430	0.202501	0.00043337	2.26386	up	514.46	431.302	431.938	655.938	185.348	206.97	205.282	112.295	-0.402082	-0.63388	-0.663318	-0.0789785	-1.45407	-1.62229	-1.50741	-1.90962	A_24_P405430	GGATTTTCTCTGTTGTTAAATCACAAAAATGATAGTCCCCAATCGTTTCTTTATAGGAGG	NM_022173	NM_022173	NM_022173	Hs.516075	7072	TIA1	TIA1 cytotoxic granule-associated RNA binding protein	ENST00000477807	THC2573233	"GO:0000166(nucleotide binding)|GO:0003676(nucleic acid binding)|GO:0005515(protein binding)|GO:0005634(nucleus)|GO:0005737(cytoplasm)|GO:0006915(apoptosis)|GO:0006917(induction of apoptosis)|GO:0008143(poly(A) RNA binding)|GO:0017091(AU-rich element binding)|GO:0017148(negative regulation of translation)|GO:0042036(negative regulation of cytokine biosynthetic process)|GO:0048024(regulation of nu…	"Homo sapiens TIA1 cytotoxic granule-associated RNA binding protein (TIA1), transcript variant 2, mRNA [NM_022173]"	chr2:70436757-70436698	hs|2p13.3
A_24_P175187	0.258128	0.0395285	2.00687	up	4386.49	4878.17	2328.34	6937.81	1611.45	2651.01	2028.87	908.392	2.68985	2.86569	1.76709	3.32387	1.66598	2.05675	1.79758	1.1064	A_24_P175187	CAACCAGCGATACGTAATCAAAATGTAATTTTCCCCTAATAAAATTATGGATATGGGCAG	NM_017654	NM_017654	NM_017654	Hs.65641	54809	SAMD9	sterile alpha motif domain containing 9	ENST00000379958	THC2464095	GO:0005737(cytoplasm)|GO:0043231(intracellular membrane-bounded organelle)	"Homo sapiens sterile alpha motif domain containing 9 (SAMD9), transcript variant 1, mRNA [NM_017654]"	chr7:92729841-92729782	hs|7q21.2
A_23_P170959	0.229886	0.0211171	2.22853	up	110.125	73.7632	70.4649	214.579	39.6723	47.2606	35.9452	27.3005	-2.626	-3.18161	-3.27917	-1.69103	-3.6781	-3.753	-4.02115	-3.94992	A_23_P170959	AGCCTTTACCACAGGAATATCAGTACTTTGATGAACTCAGTGGAATACCTGCAGAAGATT	NM_033029	NM_033029	NM_033029	Hs.518540	89782	LMLN	leishmanolysin-like (metallopeptidase M8 family)	ENST00000482695	THC2474170	GO:0004222(metalloendopeptidase activity)|GO:0005737(cytoplasm)|GO:0005925(focal adhesion)|GO:0006508(proteolysis)|GO:0007049(cell cycle)|GO:0007067(mitosis)|GO:0007155(cell adhesion)|GO:0008233(peptidase activity)|GO:0008270(zinc ion binding)|GO:0016020(membrane)|GO:0046872(metal ion binding)|GO:0051301(cell division)	"Homo sapiens leishmanolysin-like (metallopeptidase M8 family) (LMLN), transcript variant 2, mRNA [NM_033029]"	chr3:197746234-197748353	hs|3q29
A_23_P69339	0.210619	0.0118058	2.09838	up	807.089	1297.27	645.766	1482.52	347.618	535.59	349.428	293.621	0.247588	0.954824	-0.0831308	1.09744	-0.546801	-0.250585	-0.740027	-0.522965	A_23_P69339	TCAAGGCACTTCAACTCATTTGGAAAATGTGAACACTGATGACATGGTATAGGAGTGGGT	NM_001607	NM_001607	NM_001607	Hs.643487	30	ACAA1	acetyl-CoA acyltransferase 1	ENST00000358122	NP1204779	"GO:0003988(acetyl-CoA C-acyltransferase activity)|GO:0005515(protein binding)|GO:0005777(peroxisome)|GO:0005782(peroxisomal matrix)|GO:0006091(generation of precursor metabolites and energy)|GO:0006631(fatty acid metabolic process)|GO:0016747(transferase activity, transferring acyl groups other than amino-acyl groups)|GO:0033540(fatty acid beta-oxidation using acyl-CoA oxidase)|GO:0043231(intrac…	"Homo sapiens acetyl-CoA acyltransferase 1 (ACAA1), nuclear gene encoding mitochondrial protein, transcript variant 1, mRNA [NM_001607]"	chr3:38164415-38164356	hs|3p22.2
A_23_P415021	0.202501	0.000170312	2.1456	up	1053.67	1108.89	848.816	1283.21	343.198	485.027	459.628	289.991	0.632206	0.728467	0.311309	0.889151	-0.565264	-0.393649	-0.344555	-0.540912	A_23_P415021	TATGGAAGCTGTGAAAATCATCACAAGTGCCTCTGAAAGCGAGTGTTAGGTTGGTTAGAG	NM_014033	NM_014033	NM_014033	Hs.728181	25840	METTL7A	methyltransferase like 7A	ENST00000550097	NP075556	GO:0005783(endoplasmic reticulum)|GO:0005811(lipid particle)|GO:0008152(metabolic process)|GO:0008168(methyltransferase activity)|GO:0016020(membrane)|GO:0016740(transferase activity)	"Homo sapiens methyltransferase like 7A (METTL7A), mRNA [NM_014033]"	chr12:51326101-51326160	hs|12q13.12
A_23_P404134	0.202501	0.00105216	2.11543	up	973.851	1080.61	992.941	1649.17	395.277	564.646	472.079	301.755	0.51856	0.691199	0.537565	1.25113	-0.361441	-0.174366	-0.305995	-0.483542	A_23_P404134	AAGAGAGTAGAAACCCTAGGGAGCAGTGCTTTTGGGTCCTAGAACCTGTTGAGTTTCTAA	NM_014828	NM_014828	NM_014828	Hs.555910	9878	TOX4	TOX high mobility group box family member 4	ENST00000262709	THC2471499	GO:0000785(chromatin)|GO:0003677(DNA binding)|GO:0005515(protein binding)|GO:0005634(nucleus)|GO:0005730(nucleolus)|GO:0072357(PTW/PP1 phosphatase complex)	"Homo sapiens TOX high mobility group box family member 4 (TOX4), mRNA [NM_014828]"	chr14:21966938-21966997	hs|14q11.2
A_24_P250335	0.225553	0.0185249	2.16283	up	2931.08	2947.18	1947.31	5248.45	994.657	1075.06	1077.07	1294.34	2.10822	2.13868	1.50927	2.92128	0.969896	0.754634	0.884021	1.61722	A_24_P250335	ACCAACGAGCTCATGCTGTCCATGCTTTTCAATCAGTTCCCTGGCTTCAAGGAGGTCCGT	NM_004596	NM_004596	NM_004596	Hs.466775	6626	SNRPA	small nuclear ribonucleoprotein polypeptide A	ENST00000545469	THC2468831	"GO:0000166(nucleotide binding)|GO:0000398(nuclear mRNA splicing, via spliceosome)|GO:0003723(RNA binding)|GO:0005515(protein binding)|GO:0005634(nucleus)|GO:0005654(nucleoplasm)|GO:0005681(spliceosomal complex)|GO:0008380(RNA splicing)|GO:0010467(gene expression)"	"Homo sapiens small nuclear ribonucleoprotein polypeptide A (SNRPA), mRNA [NM_004596]"	chr19:41269546-41270937	hs|19q13.2
A_24_P36299	0.20558	0.009519	2.10823	up	1331.5	1376.49	833.15	2005.46	579.32	516.558	456.469	419.292	0.969839	1.04034	0.284434	1.53332	0.190057	-0.302783	-0.354505	-0.00896358	A_24_P36299	AGGAAAACCACGAAGTCTTCAAGTATGTCATCTCTCACCTAAACAAGGTCAGCCACAACA	NM_004491	NM_004491	NM_004491	Hs.509447	2909	ARHGAP35	Rho GTPase activating protein 35	ENST00000317082	THC2463612	"GO:0003677(DNA binding)|GO:0003714(transcription corepressor activity)|GO:0005096(GTPase activator activity)|GO:0005100(Rho GTPase activator activity)|GO:0005525(GTP binding)|GO:0005622(intracellular)|GO:0005634(nucleus)|GO:0005737(cytoplasm)|GO:0005829(cytosol)|GO:0006351(transcription, DNA-dependent)|GO:0007165(signal transduction)|GO:0007264(small GTPase mediated signal transduction)|GO:00074…	"Homo sapiens Rho GTPase activating protein 35 (ARHGAP35), mRNA [NM_004491]"	chr19:47502621-47503601	hs|19q13.32
A_33_P3231447	0.202501	0.00297777	2.23963	up	2040.6	1544.12	1239.12	2674.36	543.288	734.238	731.591	525.432	1.58578	1.20614	0.857098	1.94858	0.097415	0.204534	0.326016	0.316586	A_33_P3231447	CCGTAATTTAACTTTCTGGGTTGCCTTTATTTTTGGCGTGGCTGACTTACATCATGTGTT	NM_000210	NM_000210	NM_000210	Hs.133397	3655	ITGA6	"integrin, alpha 6"	ENST00000409532	THC2608054	GO:0004872(receptor activity)|GO:0005515(protein binding)|GO:0005886(plasma membrane)|GO:0007044(cell-substrate junction assembly)|GO:0007155(cell adhesion)|GO:0007229(integrin-mediated signaling pathway)|GO:0007596(blood coagulation)|GO:0008305(integrin complex)|GO:0016021(integral to membrane)|GO:0031581(hemidesmosome assembly)|GO:0034329(cell junction assembly)|GO:0042327(positive regulation o…	"Homo sapiens integrin, alpha 6 (ITGA6), transcript variant 2, mRNA [NM_000210]"	chr2:173369203-173369262	hs|2q31.1
A_24_P252130	0.202574	0.00595533	2.08981	up	194.929	198.888	120.713	267.615	63.5083	86.2796	66.5019	66.5784	-1.80219	-1.75062	-2.50256	-1.37238	-2.99929	-2.88462	-3.13356	-2.66379	A_24_P252130	GCTGAGGATACAGCTCTTCTCAGTGTCTGAACAATCTCCAAAATTGAAATGTATATTTTT	NM_006238	NM_006238	NM_006238	Hs.696032	5467	PPARD	peroxisome proliferator-activated receptor delta	ENST00000311565	THC2461427	"GO:0000122(negative regulation of transcription from RNA polymerase II promoter)|GO:0001890(placenta development)|GO:0003677(DNA binding)|GO:0003700(sequence-specific DNA binding transcription factor activity)|GO:0003707(steroid hormone receptor activity)|GO:0004872(receptor activity)|GO:0004879(ligand-dependent nuclear receptor activity)|GO:0005504(fatty acid binding)|GO:0005634(nucleus)|GO:000…	"Homo sapiens peroxisome proliferator-activated receptor delta (PPARD), transcript variant 1, mRNA [NM_006238]"	chr6:35395809-35395868	hs|6p21.31
A_33_P3330872	0.203164	0.00701126	2.25649	up	1674.34	1594.88	939.552	1987.36	467.764	810.449	624.603	300.102	1.30038	1.2528	0.45783	1.52024	-0.118524	0.347008	0.0979166	-0.491467	A_33_P3330872	GTATAAAAAGGTGACTTCGTCTAAATTTTTTCTTCCAATTAAGGAAAGTGCCACAAGCAC	NM_078629	NM_078629	NM_078629	Hs.655288	10943	MSL3	male-specific lethal 3 homolog (Drosophila)	ENST00000380692	THC2524781	"GO:0003677(DNA binding)|GO:0003700(sequence-specific DNA binding transcription factor activity)|GO:0005634(nucleus)|GO:0006355(regulation of transcription, DNA-dependent)|GO:0006366(transcription from RNA polymerase II promoter)|GO:0007275(multicellular organismal development)|GO:0016568(chromatin modification)|GO:0035064(methylated histone residue binding)|GO:0043984(histone H4-K16 acetylation)…	"Homo sapiens male-specific lethal 3 homolog (Drosophila) (MSL3), transcript variant 1, mRNA [NM_078629]"	chrX:11781992-11782051	hs|Xp22.2
A_33_P3392325	0.202501	0.00110664	2.27924	up	520.957	502.804	358.135	633.494	132.845	243.909	191.961	130.807	-0.383977	-0.412582	-0.933637	-0.129209	-1.93456	-1.38537	-1.60421	-1.68948	A_33_P3392325	CCTTTGCAACAGATGTGTTCTGATTCTCTGAACCTACAAAATAGTTATACATAGTGGAAT	NM_001078645	NM_001078645	NM_001078645	Hs.374127	8881	CDC16	cell division cycle 16 homolog (S. cerevisiae)	ENST00000360383	THC2465890	GO:0000075(cell cycle checkpoint)|GO:0000278(mitotic cell cycle)|GO:0005488(binding)|GO:0005515(protein binding)|GO:0005634(nucleus)|GO:0005654(nucleoplasm)|GO:0005680(anaphase-promoting complex)|GO:0005737(cytoplasm)|GO:0005813(centrosome)|GO:0005819(spindle)|GO:0005829(cytosol)|GO:0005856(cytoskeleton)|GO:0005876(spindle microtubule)|GO:0007067(mitosis)|GO:0007088(regulation of mitosis)|GO:0007…	"Homo sapiens cell division cycle 16 homolog (S. cerevisiae) (CDC16), transcript variant 2, mRNA [NM_001078645]"	chr13:115038074-115038133	hs|13q34
A_24_P388528	0.202501	0.00302205	2.18807	up	1544.36	1282.92	888.799	1885.56	520.386	567.024	507.295	357.556	1.18379	0.93878	0.377715	1.44438	0.0352783	-0.168303	-0.202198	-0.23875	A_24_P388528	ATGCAAATTATGATATGGACGTTATCATTGGTCTGGTGAGATGTTTCATATTTGTGACAG	NM_173216	NM_173216	NM_173216	Hs.207459	6480	ST6GAL1	"ST6 beta-galactosamide alpha-2,6-sialyltranferase 1"	ENST00000470633	THC2528425	"GO:0000139(Golgi membrane)|GO:0003835(beta-galactoside alpha-2,6-sialyltransferase activity)|GO:0005576(extracellular region)|GO:0005794(Golgi apparatus)|GO:0006464(protein modification process)|GO:0006486(protein glycosylation)|GO:0006959(humoral immune response)|GO:0008373(sialyltransferase activity)|GO:0016020(membrane)|GO:0016021(integral to membrane)|GO:0018279(protein N-linked glycosylatio…	"Homo sapiens ST6 beta-galactosamide alpha-2,6-sialyltranferase 1 (ST6GAL1), transcript variant 1, mRNA [NM_173216]"	chr3:186796052-186796111	hs|3q27.3
A_23_P85800	0.20879	0.0111827	2.58611	up	4047.72	4078.67	1955.07	6730.43	1009.55	1529.16	1090.92	1065.52	2.5739	2.60745	1.51501	3.28009	0.991343	1.26296	0.902446	1.33656	A_23_P85800	TGCCAGACATCACCAGGTTGTAGAAGTTGACAGGCAGTGCCATGGGGGCAACAGCCAAAA	NM_001803	NM_001803	NM_001803	Hs.276770	1043	CD52	CD52 molecule	ENST00000374213	THC2462243	GO:0005624(membrane fraction)|GO:0005886(plasma membrane)|GO:0005887(integral to plasma membrane)|GO:0007204(elevation of cytosolic calcium ion concentration)|GO:0031225(anchored to membrane)|GO:0045730(respiratory burst)	"Homo sapiens CD52 molecule (CD52), mRNA [NM_001803]"	chr1:26646885-26646944	hs|1p36.11
A_24_P261734	0.203278	0.0075045	2.10172	up	1263.86	1034.22	753.752	1654.45	461.273	590.6	430.329	263.289	0.894621	0.627897	0.139948	1.25574	-0.138683	-0.109532	-0.439582	-0.68027	A_24_P261734	ATCCACTCTCTAGAGTCCAGTGTACTTTAGACTTCATCTGAGTCCAATACATGTACCACA	NM_030674	NM_030674	NM_030674	Hs.533770	81539	SLC38A1	"solute carrier family 38, member 1"		THC2535318	GO:0001504(neurotransmitter uptake)|GO:0005283(sodium:amino acid symporter activity)|GO:0005886(plasma membrane)|GO:0006811(ion transport)|GO:0006814(sodium ion transport)|GO:0006865(amino acid transport)|GO:0007268(synaptic transmission)|GO:0015175(neutral amino acid transmembrane transporter activity)|GO:0015293(symporter activity)|GO:0015804(neutral amino acid transport)|GO:0016021(integral to…	"Homo sapiens solute carrier family 38, member 1 (SLC38A1), transcript variant 1, mRNA [NM_030674]"	chr12:46577120-46577061	hs|12q13.11
A_23_P340019	0.202501	0.00196217	2.18096	up	513.494	485.652	379.182	782.383	185.387	235.634	196.96	140.42	-0.404793	-0.462655	-0.851253	0.175337	-1.45376	-1.43517	-1.56712	-1.58717	A_23_P340019	TTTCCTTCCAGACACGTGACACTGATATTAAAGTGCTAATGAGAGGGATCTATTTCTTCT	NM_178844	NM_178844	NM_178844	Hs.728268	197358	NLRC3	"NLR family, CARD domain containing 3"	ENST00000419350	THC2558763	GO:0000166(nucleotide binding)|GO:0003674(molecular_function)|GO:0005524(ATP binding)|GO:0005737(cytoplasm)|GO:0007249(I-kappaB kinase/NF-kappaB cascade)|GO:0032088(negative regulation of NF-kappaB transcription factor activity)|GO:0042110(T cell activation)	"Homo sapiens NLR family, CARD domain containing 3 (NLRC3), mRNA [NM_178844]"	chr16:3589191-3589132	hs|16p13.3
A_23_P98686	0.237527	0.0259052	2.05515	up	385.005	784.808	489.694	1033.68	297.046	262.776	268.614	151.082	-0.820263	0.22976	-0.482263	0.577175	-0.773619	-1.27788	-1.11949	-1.48158	A_23_P98686	GTCATGCAGTTGAGGGGACTTAGTCTCAATCCCAGGCTCCTCTTGACTCTGGGCAGCTTT	NM_025092	NM_025092	NM_025092	Hs.353181	80162	ATHL1	"ATH1, acid trehalase-like 1 (yeast)"	ENST00000474221	THC2473337	"GO:0005975(carbohydrate metabolic process)|GO:0016798(hydrolase activity, acting on glycosyl bonds)"	"Homo sapiens ATH1, acid trehalase-like 1 (yeast) (ATHL1), mRNA [NM_025092]"	chr11:295251-295310	hs|11p15.5
A_33_P3243519	0.208081	0.0107205	2.03156	up	3326.4	3203.13	2146.39	5191.14	1130.42	1917.47	1248.69	951.407	2.29075	2.25883	1.6497	2.90544	1.15449	1.58942	1.09732	1.17314	A_33_P3243519	AAGGATGCCACTGACCCAGTTTATAAAACTGTCACTTCAAGTACAGAAAAGGGCTTGATT	NM_001164387	NM_001164387	NM_001164387	Hs.483329	51735	RAPGEF6	Rap guanine nucleotide exchange factor (GEF) 6	ENST00000358714	THC2490951	GO:0005085(guanyl-nucleotide exchange factor activity)|GO:0005622(intracellular)|GO:0005634(nucleus)|GO:0005730(nucleolus)|GO:0005737(cytoplasm)|GO:0005886(plasma membrane)|GO:0007165(signal transduction)|GO:0007265(Ras protein signal transduction)|GO:0017016(Ras GTPase binding)|GO:0030742(GTP-dependent protein binding)|GO:0043087(regulation of GTPase activity)|GO:0051056(regulation of small GTPa…	"Homo sapiens Rap guanine nucleotide exchange factor (GEF) 6 (RAPGEF6), transcript variant 3, mRNA [NM_001164387]"	chr5:130766612-130766553	hs|5q31.1
A_33_P3247933	0.205072	0.00803275	2.20171	up	945.011	1011.1	629.524	1584.03	384.196	445.014	395.859	221.356	0.475191	0.595281	-0.11988	1.19299	-0.402462	-0.517863	-0.560037	-0.930547	A_33_P3247933	GAAGGAAACAGTTACTCAACTCCAAAATATCATTGAGGCTAATTCTCAGCATTACCAAAA	NM_181453	NM_181453	NM_181453	Hs.436505	9648	GCC2	GRIP and coiled-coil domain containing 2	ENST00000485546	THC2631391	"GO:0000042(protein targeting to Golgi)|GO:0005515(protein binding)|GO:0005634(nucleus)|GO:0005737(cytoplasm)|GO:0005794(Golgi apparatus)|GO:0005802(trans-Golgi network)|GO:0006622(protein targeting to lysosome)|GO:0015031(protein transport)|GO:0016020(membrane)|GO:0031023(microtubule organizing center organization)|GO:0034067(protein localization in Golgi apparatus)|GO:0034453(microtubule anchor…	"Homo sapiens GRIP and coiled-coil domain containing 2 (GCC2), transcript variant 1, mRNA [NM_181453]"	chr2:109086421-109086480	hs|2q12.3
A_23_P218079	0.103705	5.82219e-06	2.08174	up	2360.6	1915.34	1968.17	2245.5	776.015	915.095	885.972	624.839	1.79594	1.51695	1.52464	1.69643	0.611782	0.522208	0.602239	0.566566	A_23_P218079	ACAAAACCACGAGTCTCGGGTTAAGGGAAGTGACAATTTTATTCCATTCCAGAGAATGGA	NM_018976	NM_018976	NM_018976	Hs.221847	54407	SLC38A2	"solute carrier family 38, member 2"	ENST00000549258	THC2532015	GO:0005886(plasma membrane)|GO:0006811(ion transport)|GO:0006814(sodium ion transport)|GO:0006865(amino acid transport)|GO:0007268(synaptic transmission)|GO:0007269(neurotransmitter secretion)|GO:0014047(glutamate secretion)|GO:0015171(amino acid transmembrane transporter activity)|GO:0015293(symporter activity)|GO:0016021(integral to membrane)|GO:0034641(cellular nitrogen compound metabolic proc…	"Homo sapiens solute carrier family 38, member 2 (SLC38A2), mRNA [NM_018976]"	chr12:46754684-46754625	hs|12q13.11
A_23_P111481	0.202824	0.00630552	2.32181	up	576.441	666.013	359.077	950.898	200.921	225.296	206.165	178.586	-0.237968	-0.00702858	-0.929851	0.456752	-1.33767	-1.49989	-1.50122	-1.2403	A_23_P111481	GTCCTATGAAGCTCTGAGAATTTTTTGTACGATCAGCCTTACTGCTAATAAAAGCACTTC	NM_015908	NM_015908	NM_015908	Hs.111801	51593	SRRT	serrate RNA effector molecule homolog (Arabidopsis)	ENST00000388793	THC2467955	GO:0005515(protein binding)|GO:0005634(nucleus)|GO:0005654(nucleoplasm)|GO:0005737(cytoplasm)|GO:0008283(cell proliferation)|GO:0031047(gene silencing by RNA)|GO:0031053(primary miRNA processing)|GO:0046685(response to arsenic-containing substance)	"Homo sapiens serrate RNA effector molecule homolog (Arabidopsis) (SRRT), transcript variant 1, mRNA [NM_015908]"	chr7:100486219-100486278	hs|7q22.1
A_23_P368278	0.202501	0.00244998	2.0051	up	327.541	451.221	294.217	494.218	147.742	205.587	160.397	100.831	-1.05346	-0.568746	-1.21726	-0.48739	-1.78122	-1.63197	-1.86337	-2.06499	A_23_P368278	CCAGTCTTGTATTCTGTCTTTAGCTAGCCAAATTGTCCTTGAATTTGGGTTTTCCACAAC	NM_014824	NM_014824	NM_014824	Hs.577053	9873	FCHSD2	FCH and double SH3 domains 2	ENST00000311172	THC2534547	GO:0005515(protein binding)	"Homo sapiens FCH and double SH3 domains 2 (FCHSD2), mRNA [NM_014824]"	chr11:72548112-72548053	hs|11q13.4
A_23_P26583	0.202824	0.00628821	2.05429	up	421.744	398.458	333.085	670.411	166	150.004	205.867	151.869	-0.688774	-0.748153	-1.03825	-0.047492	-1.61312	-2.08671	-1.50331	-1.47409	A_23_P26583	AGGATACATGATTGTGGGCCTATATATGACACATGACAAATGTCCCTGTCACAGGACTCA	NM_032206	NM_032206	NM_032206	Hs.528836	84166	NLRC5	"NLR family, CARD domain containing 5"	ENST00000545081	NP1156075	GO:0000166(nucleotide binding)|GO:0000979(RNA polymerase II core promoter sequence-specific DNA binding)|GO:0005515(protein binding)|GO:0005524(ATP binding)|GO:0005634(nucleus)|GO:0005737(cytoplasm)|GO:0005829(cytosol)|GO:0032088(negative regulation of NF-kappaB transcription factor activity)|GO:0032480(negative regulation of type I interferon production)|GO:0043549(regulation of kinase activity)…	"Homo sapiens NLR family, CARD domain containing 5 (NLRC5), mRNA [NM_032206]"	chr16:057116822-057116881	hs|16q13
A_23_P97021	0.202501	0.00550271	2.02625	up	1126.67	1354.08	958.988	2003.72	526.533	676.895	512.974	351.452	0.728855	1.01666	0.48737	1.53207	0.0522213	0.0872183	-0.186135	-0.263593	A_23_P97021	AGCCAACTGCTTTTTGTGCGGTCTCCTATAGGAAGTATCGCAATTGTCTTGTTTTCATTT	NM_024852	NM_024852	NM_024852	Hs.657659	192669	EIF2C3	"eukaryotic translation initiation factor 2C, 3"	ENST00000373191	THC2472037	GO:0000932(cytoplasmic mRNA processing body)|GO:0003723(RNA binding)|GO:0003743(translation initiation factor activity)|GO:0005515(protein binding)|GO:0005737(cytoplasm)|GO:0005829(cytosol)|GO:0006402(mRNA catabolic process)|GO:0006417(regulation of translation)|GO:0030529(ribonucleoprotein complex)|GO:0031047(gene silencing by RNA)|GO:0035278(negative regulation of translation involved in gene s…	"Homo sapiens eukaryotic translation initiation factor 2C, 3 (EIF2C3), transcript variant 1, mRNA [NM_024852]"	chr1:36521552-36521611	hs|1p34.3
A_23_P324490	0.202501	0.00297345	2.01104	up	136.263	117.348	97.1264	169.644	57.87	64.954	45.2861	34.9632	-2.31875	-2.51179	-2.81621	-2.03003	-3.13342	-3.29422	-3.68788	-3.59301	A_23_P324490	GTGTGTATAGTTACAATGCTTCCAAACTGGAACTCTACATTTTGTATCTTTTAAAGCTCC	NM_014686	NM_014686	NM_014686	Hs.330073	9710	KIAA0355	KIAA0355	ENST00000299505	THC2495260		"Homo sapiens KIAA0355 (KIAA0355), mRNA [NM_014686]"	chr19:34846363-34846422	hs|19q13.11
A_23_P128073	0.202501	0.00513385	2.18625	up	868.456	1147.38	665.97	1447.1	323.657	455.74	323.426	325.553	0.353312	0.777688	-0.0386839	1.06255	-0.649839	-0.483502	-0.851586	-0.374026	A_23_P128073	CAAGGTTCTATTAACCACTTCTAAGGGTACACCTCCCTCCAAACTACTGCATTTTCTATG	NM_139067	NM_139067	NM_139067	Hs.236030	6601	SMARCC2	"SWI/SNF related, matrix associated, actin dependent regulator of chromatin, subfamily c, member 2"	ENST00000267064	THC2468964	"GO:0003677(DNA binding)|GO:0003713(transcription coactivator activity)|GO:0005515(protein binding)|GO:0005622(intracellular)|GO:0005634(nucleus)|GO:0005730(nucleolus)|GO:0006337(nucleosome disassembly)|GO:0006338(chromatin remodeling)|GO:0006357(regulation of transcription from RNA polymerase II promoter)|GO:0007399(nervous system development)|GO:0016514(SWI/SNF complex)|GO:0017053(transcription…	"Homo sapiens SWI/SNF related, matrix associated, actin dependent regulator of chromatin, subfamily c, member 2 (SMARCC2), transcript variant 2, mRNA [NM_139067]"	chr12:56557192-56557133	hs|12q13.2
A_24_P76879	0.202501	0.000382834	2.1626	up	485.05	376.1	303.234	447.042	136.131	173.793	144.338	122.33	-0.487007	-0.831462	-1.17371	-0.632127	-1.8993	-1.87435	-2.01557	-1.78614	A_24_P76879	ACTATATTCCTAGAAACATAGTTTGAACAACTTGGTCTTTGTTAGGCTTGTCAAATTGCC	NM_003309	NM_003309	NM_003309	Hs.458358	7259	TSPYL1	TSPY-like 1	ENST00000368608	THC2488842	GO:0003674(molecular_function)|GO:0005575(cellular_component)|GO:0005634(nucleus)|GO:0005730(nucleolus)|GO:0005737(cytoplasm)|GO:0006334(nucleosome assembly)|GO:0008150(biological_process)	"Homo sapiens TSPY-like 1 (TSPYL1), mRNA [NM_003309]"	chr6:116598155-116598096	hs|6q22.1
A_33_P3263317	0.205897	0.00998601	2.68492	up	1902.06	2822.13	1194.96	3637.81	830.154	626.373	633.248	503.839	1.48435	2.07613	0.804751	2.39246	0.709076	-0.0246916	0.117749	0.256043	A_33_P3263317	TTCTCCTCAGTGGTGGACCTGAAGCAGACCATCGTCCCCGACTACAGGAACATGATCAGG	AK128421		AK128421	Hs.510635					THC2483404		"Homo sapiens cDNA FLJ46564 fis, clone THYMU3040746, highly similar to Ig gamma-2 chain C region. [AK128421]"	chr14:106107373-106107314	hs|14q32.33
A_24_P20630	0.202501	0.000912269	3.15503	up	1728.48	1340.44	1013.24	2329.23	369.517	447.476	344.59	357.853	1.34629	1.00206	0.566761	1.74924	-0.458663	-0.509903	-0.760142	-0.237552	A_24_P20630	GCCCAAAACTGTCATCCTAACGTTTGTCATTCCAGTTTGAGTTAATGTGCTGAGCATTTT	NM_016269	NM_016269	NM_016269	Hs.555947	51176	LEF1	lymphoid enhancer-binding factor 1	ENST00000503879	THC2603330	GO:0000122(negative regulation of transcription from RNA polymerase II promoter)|GO:0001569(patterning of blood vessels)|GO:0001649(osteoblast differentiation)|GO:0001755(neural crest cell migration)|GO:0001756(somitogenesis)|GO:0001822(kidney development)|GO:0001837(epithelial to mesenchymal transition)|GO:0001944(vasculature development)|GO:0002040(sprouting angiogenesis)|GO:0003677(DNA binding…	"Homo sapiens lymphoid enhancer-binding factor 1 (LEF1), transcript variant 1, mRNA [NM_016269]"	chr4:108968805-108968746	hs|4q25
A_23_P10025	0.213958	0.0132307	2.06237	up	827.831	596.207	505.096	1043.5	319.619	352.609	326.218	144.507	0.284196	-0.166765	-0.437586	0.590826	-0.667951	-0.853643	-0.839185	-1.54578	A_23_P10025	ACATCACCATGTAGAAGAATGGGCGTACAGTATATACCGTGACATCCTGAACCCTGGATA	NM_006159	NM_006159	NM_006159	Hs.505326	4753	NELL2	NEL-like 2 (chicken)	ENST00000437801	THC2512215	GO:0005198(structural molecule activity)|GO:0005509(calcium ion binding)|GO:0005515(protein binding)|GO:0005576(extracellular region)|GO:0007155(cell adhesion)|GO:0040008(regulation of growth)	"Homo sapiens NEL-like 2 (chicken) (NELL2), transcript variant 2, mRNA [NM_006159]"	chr12:44902496-44902437	hs|12q12
A_24_P190541	0.21603	0.0142468	2.03447	up	530.444	451.637	409.229	734.424	229.373	329.865	200.695	102.26	-0.357941	-0.567414	-0.741235	0.084074	-1.14661	-0.94984	-1.54002	-2.04467	A_24_P190541	TTCAAAGTTTAGACCTGATACTAGTTCCAAATCATCAGATTTGGGATCTGTAACTGAATC	NM_018963	NM_018963	NM_018963	Hs.654740	54014	BRWD1	bromodomain and WD repeat domain containing 1	ENST00000446924	NP1158458	GO:0003674(molecular_function)|GO:0005634(nucleus)|GO:0005730(nucleolus)|GO:0005737(cytoplasm)|GO:0006357(regulation of transcription from RNA polymerase II promoter)|GO:0007010(cytoskeleton organization)|GO:0008360(regulation of cell shape)	"Homo sapiens bromodomain and WD repeat domain containing 1 (BRWD1), transcript variant 1, mRNA [NM_018963]"	chr21:40568557-40568498	hs|21q22.2
A_23_P206901	0.202501	0.00566846	2.09224	up	2210.03	3187.24	2503.77	4726.33	1063.38	1611.71	1169.71	801.725	1.70086	2.25166	1.87189	2.77011	1.06628	1.33881	1.00305	0.926188	A_23_P206901	CGCTCTCAACTTCATTCTAAGGGTGCCAAGAGACTGGTTAGTCAAAGCCTCTAGAAGGGG	NM_017668	NM_017668	NM_017668	Hs.655378	54820	NDE1	nudE nuclear distribution gene E homolog 1 (A. nidulans)	ENST00000396355	THC2492189	GO:0000086(G2/M transition of mitotic cell cycle)|GO:0000087(M phase of mitotic cell cycle)|GO:0000132(establishment of mitotic spindle orientation)|GO:0000236(mitotic prometaphase)|GO:0000278(mitotic cell cycle)|GO:0000776(kinetochore)|GO:0000777(condensed chromosome kinetochore)|GO:0005515(protein binding)|GO:0005694(chromosome)|GO:0005737(cytoplasm)|GO:0005813(centrosome)|GO:0005819(spindle)|G…	"Homo sapiens nudE nuclear distribution gene E homolog 1 (A. nidulans) (NDE1), transcript variant 2, mRNA [NM_017668]"	chr16:15818834-15818893	hs|16p13.11
A_23_P388433	0.202501	0.00112825	2.05286	up	407.585	459.029	340.696	556.908	138.971	228.169	199.74	116.604	-0.738038	-0.543994	-1.00566	-0.315101	-1.86952	-1.48161	-1.5469	-1.8553	A_23_P388433	TCTGGTAAACTCTCTGTATATCTTCCTACCTTTCAAAATCGTTCTTAGGGTTAGTCAAGT	NM_001170330	NM_001170330	NM_001170330	Hs.173705	401152	C4orf3	chromosome 4 open reading frame 3	ENST00000399075	THC2510176	GO:0016020(membrane)|GO:0016021(integral to membrane)	"Homo sapiens chromosome 4 open reading frame 3 (C4orf3), transcript variant 1, mRNA [NM_001170330]"	chr4:120218473-120218414	hs|4q26
A_23_P329573	0.204907	0.00790029	2.12974	up	4806.03	8467.45	4136.89	7909.43	2175.22	3178.45	2302.41	1502.24	2.82163	3.66128	2.59633	3.51296	2.09879	2.31854	1.98005	1.83213	A_23_P329573	GCCAATTTATTTACATTTAAACTTGTCAGGGTATAAAATGACATCCCATTAATTATATTG	NM_000211	NM_000211	NM_000211	Hs.375957	3689	ITGB2	"integrin, beta 2 (complement component 3 receptor 3 and 4 subunit)"	ENST00000302347	THC2585192	GO:0001948(glycoprotein binding)|GO:0004872(receptor activity)|GO:0005488(binding)|GO:0005886(plasma membrane)|GO:0006915(apoptosis)|GO:0006954(inflammatory response)|GO:0007155(cell adhesion)|GO:0007159(leukocyte cell-cell adhesion)|GO:0007160(cell-matrix adhesion)|GO:0007229(integrin-mediated signaling pathway)|GO:0007267(cell-cell signaling)|GO:0007275(multicellular organismal development)|GO:…	"Homo sapiens integrin, beta 2 (complement component 3 receptor 3 and 4 subunit) (ITGB2), transcript variant 1, mRNA [NM_000211]"	chr21:46305985-46305926	hs|21q22.3
A_23_P157970	0.236363	0.0249879	2.24338	up	1164.27	1320	714.709	2605.02	419.769	499.926	455.607	436.552	0.776213	0.979892	0.0632143	1.91068	-0.274706	-0.35	-0.357233	0.0492344	A_23_P157970	AGAACTTTTCTTATAACCTGCAATCAGCTACTCAGCCAAAAAACAAAACAAAACCTTGAC	NM_014425	NM_014425	NM_014425	Hs.558477	27130	INVS	inversin	ENST00000262456	THC2614462	GO:0001822(kidney development)|GO:0005515(protein binding)|GO:0005516(calmodulin binding)|GO:0005634(nucleus)|GO:0005737(cytoplasm)|GO:0005819(spindle)|GO:0005856(cytoskeleton)|GO:0005874(microtubule)|GO:0005929(cilium)|GO:0009791(post-embryonic development)|GO:0016020(membrane)|GO:0016055(Wnt receptor signaling pathway)|GO:0031016(pancreas development)|GO:0060971(embryonic heart tube left/right …	"Homo sapiens inversin (INVS), transcript variant 1, mRNA [NM_014425]"	chr9:103062898-103062957	hs|9q31.1
A_33_P3329187	0.230636	0.021634	2.38302	up	213.316	199.88	126.432	411.276	68.1155	65.0936	67.2135	85.2344	-1.67215	-1.74344	-2.43579	-0.752432	-2.89825	-3.29113	-3.1182	-2.30741	A_33_P3329187	AGACTTTATGTAGTTTTTATATGTTGTAATATTTCTTCAAATAAATCTCTCCTATAAACC	NM_001130823	NM_001130823	NM_001130823	Hs.202672	1786	DNMT1	DNA (cytosine-5-)-methyltransferase 1	ENST00000359526	THC2469174	GO:0000122(negative regulation of transcription from RNA polymerase II promoter)|GO:0003677(DNA binding)|GO:0003886(DNA (cytosine-5-)-methyltransferase activity)|GO:0005515(protein binding)|GO:0005634(nucleus)|GO:0005657(replication fork)|GO:0005721(centromeric heterochromatin)|GO:0006306(DNA methylation)|GO:0008134(transcription factor binding)|GO:0008270(zinc ion binding)|GO:0009008(DNA-methylt…	"Homo sapiens DNA (cytosine-5-)-methyltransferase 1 (DNMT1), transcript variant 1, mRNA [NM_001130823]"	chr19:10244082-10244023	hs|19p13.2
A_33_P3369581	0.210619	0.0118554	2.14511	up	4306.4	2977.93	2168.9	5643.39	1229.69	1400.57	1321.95	1203.04	2.66327	2.15366	1.66475	3.02595	1.27592	1.13623	1.17957	1.5117	A_33_P3369581	TATGAACAAACTCAAGGGCCAGAAGATCGTGTCCTGCCGCATCTGCAAGGGCGACCACTG	NM_003755	NM_003755	NM_003755	Hs.529059	8666	EIF3G	"eukaryotic translation initiation factor 3, subunit G"	ENST00000253108	THC2555439	GO:0000166(nucleotide binding)|GO:0003723(RNA binding)|GO:0003743(translation initiation factor activity)|GO:0005515(protein binding)|GO:0005634(nucleus)|GO:0005737(cytoplasm)|GO:0005829(cytosol)|GO:0005852(eukaryotic translation initiation factor 3 complex)|GO:0006412(translation)|GO:0006413(translational initiation)|GO:0010467(gene expression)|GO:0044267(cellular protein metabolic process)|GO:0…	"Homo sapiens eukaryotic translation initiation factor 3, subunit G (EIF3G), mRNA [NM_003755]"	chr19:10227636-10227577	hs|19p13.2
A_32_P153725	0.202501	0.00432418	2.16123	up	542.783	627.023	441.559	599.941	209.431	300.491	242.648	99.9865	-0.324764	-0.0940619	-0.631537	-0.207719	-1.27783	-1.08439	-1.26616	-2.07711	A_32_P153725	TTTTGTAAAAGATGGCAAGTTTGTTACCTCACTTGAGTGGGGTTTTCCTTTTCCCCCAAT	NM_015275	NM_015275	NM_015275	Hs.12144	23325	KIAA1033	KIAA1033	ENST00000550053	THC2601307	GO:0016197(endosome transport)|GO:0071203(WASH complex)	"Homo sapiens KIAA1033 (KIAA1033), mRNA [NM_015275]"	chr12:105562796-105562855	hs|12q23.3
A_24_P273413	0.202501	0.0057234	2.57853	up	10318.5	11969	6757.59	20071.1	3372.45	3694.85	3797.56	2958.64	3.92395	4.16057	3.3043	4.85644	2.73142	2.53573	2.70198	2.80994	A_24_P273413	GGAAGTGGTGCAAACAGAAAACCAAGTCATACCAGTGCTGTCTCAATTGCAGGAAAAGAA	NM_019063	NM_019063	NM_019063	Hs.730709	27436	EML4	echinoderm microtubule associated protein like 4	ENST00000409040	THC2489580	GO:0003674(molecular_function)|GO:0005737(cytoplasm)|GO:0005856(cytoskeleton)|GO:0005874(microtubule)|GO:0007017(microtubule-based process)|GO:0007067(mitosis)	"Homo sapiens echinoderm microtubule associated protein like 4 (EML4), transcript variant 1, mRNA [NM_019063]"	chr2:42483688-42483747	hs|2p21
A_23_P41292	0.205589	0.00954153	2.05068	up	486.773	473.517	321.577	694.805	140.343	207.974	186.208	197.974	-0.481892	-0.499162	-1.08898	0.00406933	-1.85534	-1.61531	-1.64811	-1.09161	A_23_P41292	CTTGTCTGTGTACAGTTTTTAGAACATTACAAAGGATCTGTTTGCTTAGCTGTCAACAAA	NM_001012614	NM_001012614	NM_001012614	Hs.208597	1487	CTBP1	C-terminal binding protein 1	ENST00000514596	NP1078166	"GO:0000122(negative regulation of transcription from RNA polymerase II promoter)|GO:0003700(sequence-specific DNA binding transcription factor activity)|GO:0005515(protein binding)|GO:0005634(nucleus)|GO:0005667(transcription factor complex)|GO:0005730(nucleolus)|GO:0005737(cytoplasm)|GO:0006468(protein phosphorylation)|GO:0008022(protein C-terminus binding)|GO:0008134(transcription factor bindi…	"Homo sapiens C-terminal binding protein 1 (CTBP1), transcript variant 2, mRNA [NM_001012614]"	chr4:1205777-1205718	hs|4p16.3
A_33_P3253394	0.203164	0.0069034	2.01157	up	1278	1388.59	764.765	1716.61	425.809	608.699	513.321	395.133	0.910681	1.05297	0.160874	1.30895	-0.254097	-0.0659857	-0.185161	-0.0945787	A_33_P3253394	GGGGCAGTTGCTAATTTAGTTCTAGGCAAACGTGGACACATTAAATTCTCCTACAAACCC	NM_002287	NM_002287	NM_002287	Hs.572535	3903	LAIR1	leukocyte-associated immunoglobulin-like receptor 1		THC2464296	GO:0004872(receptor activity)|GO:0005515(protein binding)|GO:0005886(plasma membrane)|GO:0016021(integral to membrane)	"Homo sapiens leukocyte-associated immunoglobulin-like receptor 1 (LAIR1), transcript variant a, mRNA [NM_002287]"	chr19:54865294-54865235	hs|19q13.42
A_33_P3214948	0.206559	0.0103355	2.01282	up	3958.63	3315.72	2425.25	5696.24	1507.55	1450.08	1427.08	1308.35	2.54179	2.30867	1.82592	3.0394	1.56983	1.18635	1.28998	1.63276	A_33_P3214948	CTCAGCCTAAGGAAACAAGTACACTCCACACATGCATAAAGGAAATCAAATGTTATTTTT	NM_014767	NM_014767	NM_014767	Hs.523009	9806	SPOCK2	"sparc/osteonectin, cwcv and kazal-like domains proteoglycan (testican) 2"	ENST00000373109	THC2503749	GO:0005509(calcium ion binding)|GO:0005576(extracellular region)|GO:0005578(proteinaceous extracellular matrix)|GO:0007165(signal transduction)|GO:0007416(synapse assembly)|GO:0030198(extracellular matrix organization)|GO:0045595(regulation of cell differentiation)	"Homo sapiens sparc/osteonectin, cwcv and kazal-like domains proteoglycan (testican) 2 (SPOCK2), transcript variant 2, mRNA [NM_014767]"	chr10:73818885-73818826	hs|10q22.1
A_24_P366509	0.226702	0.0189235	2.37798	up	396.975	1059.04	380.633	910.395	182.797	253.51	231.192	157.118	-0.776092	0.662106	-0.845742	0.393954	-1.47406	-1.32967	-1.33593	-1.42507	A_24_P366509	AGGTTGTCAAGTCCTCCAACTTGGCGGGAAAGTCCTTCTCTACAGTGACCAACACCTTCA	NM_001010855	NM_001010855	NM_001010855	Hs.255809	146850	PIK3R6	"phosphoinositide-3-kinase, regulatory subunit 6"		THC2718289	"GO:0005737(cytoplasm)|GO:0005829(cytosol)|GO:0007596(blood coagulation)|GO:0030168(platelet activation)|GO:0046934(phosphatidylinositol-4,5-bisphosphate 3-kinase activity)"	"Homo sapiens phosphoinositide-3-kinase, regulatory subunit 6 (PIK3R6), mRNA [NM_001010855]"	chr17:8722441-8707453	hs|17p13.1
A_24_P54178	0.219753	0.015422	2.02597	up	473.29	669.087	346.812	742.134	191.266	298.503	266.363	117.539	-0.522415	-0.000384331	-0.979987	0.0991411	-1.40872	-1.09397	-1.13163	-1.84378	A_24_P54178	GCTCTGATATGCATTTGGATGATTAATGTTATGCTGTTCTTTCATGTGAATGTCAAGACA	NM_016040	NM_016040	NM_016040	Hs.482873	50999	TMED5	transmembrane emp24 protein transport domain containing 5	ENST00000370290	THC2578839	GO:0005783(endoplasmic reticulum)|GO:0005789(endoplasmic reticulum membrane)|GO:0005793(ER-Golgi intermediate compartment)|GO:0005794(Golgi apparatus)|GO:0005801(cis-Golgi network)|GO:0015031(protein transport)|GO:0016020(membrane)|GO:0016021(integral to membrane)|GO:0033116(ER-Golgi intermediate compartment membrane)|GO:0070971(endoplasmic reticulum exit site)|GO:0090161(Golgi ribbon formation)	"Homo sapiens transmembrane emp24 protein transport domain containing 5 (TMED5), transcript variant 1, mRNA [NM_016040]"	chr1:93617749-93617690	hs|1p22.1
A_33_P3290085	0.202574	0.00622672	2.40591	up	2307.74	2636.65	1704.32	3729.09	516.658	1175.39	899.378	780.792	1.76327	1.97806	1.31699	2.42821	0.0249052	0.883355	0.623905	0.88802	A_33_P3290085	ACAAATGTCTTGAATGTGGGGAAAGATTTAGACAAAGTACACACCTTATCCGACACCAAA	NM_032164	NM_032164	NM_032164	Hs.386324	84124	ZNF394	zinc finger protein 394	ENST00000337673	THC2467459	GO:0003677(DNA binding)|GO:0003700(sequence-specific DNA binding transcription factor activity)|GO:0005622(intracellular)|GO:0005634(nucleus)|GO:0008270(zinc ion binding)|GO:0016032(viral reproduction)|GO:0046872(metal ion binding)	"Homo sapiens zinc finger protein 394 (ZNF394), mRNA [NM_032164]"	chr7:99091264-99091205	hs|7q22.1
A_21_P0012685	0.253278	0.0359505	2.04843	up	425.468	549.856	632.77	1118.75	194.064	219.245	444.16	183.9	-0.676088	-0.283525	-0.112462	0.691279	-1.38777	-1.53917	-0.393941	-1.198	A_21_P0012685	GCCTCCTTAAAAAATTTCGGTGATTAACAGCACATGGGTCAAAATCTCCTGAAAGTTGAG	ENST00000511213		BF212718	Hs.612999		XLOC_l2_011291		ENST00000511213	THC2616412		"601813956F1 NIH_MGC_54 Homo sapiens cDNA clone IMAGE:4048380 5', mRNA sequence [BF212718]"	chr4:142244652-142244625	hs|4q31.21
A_23_P90845	0.202501	0.00164162	2.0631	up	721.862	731.299	685.021	1208.18	311.639	364.293	358.109	219.164	0.0865822	0.127883	0.00200558	0.802224	-0.704426	-0.806615	-0.704621	-0.944908	A_23_P90845	GCTACAGGGAGTGTAGTAAAGCCGTTGTTTACTTAAAGATTTATCAAATCAGTCAGTGCA	NM_022173	NM_022173	NM_022173	Hs.516075	7072	TIA1	TIA1 cytotoxic granule-associated RNA binding protein	ENST00000477807	THC2554276	"GO:0000166(nucleotide binding)|GO:0003676(nucleic acid binding)|GO:0005515(protein binding)|GO:0005634(nucleus)|GO:0005737(cytoplasm)|GO:0006915(apoptosis)|GO:0006917(induction of apoptosis)|GO:0008143(poly(A) RNA binding)|GO:0017091(AU-rich element binding)|GO:0017148(negative regulation of translation)|GO:0042036(negative regulation of cytokine biosynthetic process)|GO:0048024(regulation of nu…	"Homo sapiens TIA1 cytotoxic granule-associated RNA binding protein (TIA1), transcript variant 2, mRNA [NM_022173]"	chr2:70439815-70439756	hs|2p13.3
A_24_P56388	0.240871	0.0280846	2.02828	up	195.654	301.862	124.288	301.823	82.3001	123.599	101.864	46.6784	-1.79684	-1.14869	-2.46046	-1.19883	-2.62534	-2.36605	-2.51838	-3.17609	A_24_P56388	GTTGTCACAGTAAATATCTTGTTTTTTCTATGTACATTGTACAAATTTTTCATTCCTTTT	NM_181054	NM_181054	NM_181054	Hs.597216	3091	HIF1A	"hypoxia inducible factor 1, alpha subunit (basic helix-loop-helix transcription factor)"	ENST00000337138	THC2465290	"GO:0001666(response to hypoxia)|GO:0001755(neural crest cell migration)|GO:0001837(epithelial to mesenchymal transition)|GO:0001892(embryonic placenta development)|GO:0001938(positive regulation of endothelial cell proliferation)|GO:0001947(heart looping)|GO:0002248(connective tissue replacement involved in inflammatory response wound healing)|GO:0003700(sequence-specific DNA binding transcripti…	"Homo sapiens hypoxia inducible factor 1, alpha subunit (basic helix-loop-helix transcription factor) (HIF1A), transcript variant 2, mRNA [NM_181054]"	chr14:62214845-62214904	hs|14q23.2
A_23_P15511	0.202501	0.00538573	2.12914	up	6947.72	7938.22	4440.83	9836.63	2218.84	3579.39	2941.19	1854.35	3.35333	3.56816	2.69862	3.82755	2.12743	2.48993	2.33331	2.13593	A_23_P15511	TGACAGAGGTTACTCTAGCCTGCTTAAAAGAGATTTTGGGGCAAAAACTCAGAATGGTGT	NM_004396	NM_004396	NM_004396	Hs.279806	1655	DDX5	DEAD (Asp-Glu-Ala-Asp) box polypeptide 5	ENST00000225792	THC2592786	"GO:0000166(nucleotide binding)|GO:0000381(regulation of alternative nuclear mRNA splicing, via spliceosome)|GO:0000398(nuclear mRNA splicing, via spliceosome)|GO:0003712(transcription cofactor activity)|GO:0003724(RNA helicase activity)|GO:0005515(protein binding)|GO:0005524(ATP binding)|GO:0005634(nucleus)|GO:0005730(nucleolus)|GO:0008026(ATP-dependent helicase activity)|GO:0008380(RNA splicing…	"Homo sapiens DEAD (Asp-Glu-Ala-Asp) box polypeptide 5 (DDX5), mRNA [NM_004396]"	chr17:62496344-62496285	hs|17q23.3
A_33_P3380211	0.21455	0.0138002	2.10816	up	727.564	806.262	466.536	1144.97	279.556	444.538	275.839	170.99	0.0979328	0.26867	-0.552153	0.724706	-0.861168	-0.519408	-1.08119	-1.30301	A_33_P3380211	GCATTAACCTTGAGAATATCAGAATTAGAAAGCCAGGTTGTTGAAATGCATACTAGTTTG	NM_005751	NM_005751	NM_005751	Hs.651221	10142	AKAP9	A kinase (PRKA) anchor protein (yotiao) 9	ENST00000265737	NP076758	GO:0000086(G2/M transition of mitotic cell cycle)|GO:0000278(mitotic cell cycle)|GO:0005102(receptor binding)|GO:0005515(protein binding)|GO:0005737(cytoplasm)|GO:0005794(Golgi apparatus)|GO:0005813(centrosome)|GO:0005829(cytosol)|GO:0005856(cytoskeleton)|GO:0006810(transport)|GO:0007165(signal transduction)|GO:0007268(synaptic transmission)|GO:0016301(kinase activity)	"Homo sapiens A kinase (PRKA) anchor protein (yotiao) 9 (AKAP9), transcript variant 2, mRNA [NM_005751]"	chr7:91709254-91709313	hs|7q21.2
A_32_P195401	0.202501	0.00115064	2.2856	up	755.347	660.399	478.675	939.039	226.079	300.6	235.518	189.668	0.151999	-0.0192404	-0.515095	0.438646	-1.16747	-1.08387	-1.30918	-1.15344	A_32_P195401	TCGGTATTGTTACGCTGTACTTATGTATTCCCTGTACCTGAACACTTGTTGCTGCCTCAC	NM_173511	NM_173511	NM_173511	Hs.471130	150864	FAM117B	"family with sequence similarity 117, member B"	ENST00000303116	THC2629531		"Homo sapiens family with sequence similarity 117, member B (FAM117B), mRNA [NM_173511]"	chr2:203634375-203634434	hs|2q33.2
A_33_P3233841	0.205611	0.00964055	2.13369	up	2195.27	1240.47	1369.85	2917.55	632.645	759.184	661.438	610.702	1.69119	0.890235	1.00181	2.07415	0.317094	0.252735	0.180583	0.533549	A_33_P3233841	AAACACATCTGGCCTAATGTTCCAGATCCTTCAAAGAGTCATATTGCCCAGTGGTCACCT	NM_002184	NM_002184	NM_002184	Hs.532082	3572	IL6ST	"interleukin 6 signal transducer (gp130, oncostatin M receptor)"	ENST00000523039	NP1400574	GO:0002675(positive regulation of acute inflammatory response)|GO:0002821(positive regulation of adaptive immune response)|GO:0004872(receptor activity)|GO:0004897(ciliary neurotrophic factor receptor activity)|GO:0004915(interleukin-6 receptor activity)|GO:0004923(leukemia inhibitory factor receptor activity)|GO:0004924(oncostatin-M receptor activity)|GO:0005127(ciliary neurotrophic factor recep…	"Homo sapiens interleukin 6 signal transducer (gp130, oncostatin M receptor) (IL6ST), transcript variant 1, mRNA [NM_002184]"	chr5:55238572-55238513	hs|5q11.2
A_23_P4190	0.225553	0.0185238	2.19458	up	88.9148	143.167	74.3843	197.158	29.2368	55.1321	46.8132	39.4084	-2.93465	-2.22488	-3.20107	-1.81318	-4.11845	-3.53075	-3.64003	-3.42034	A_23_P4190	GCAAAGGGAAGATCTCTCACTTCAAGATTCCGAAGTACATCGTGTTTGTCACAAACTACC	NM_025149	NM_025149	NM_025149	Hs.288959	80221	ACSF2	acyl-CoA synthetase family member 2	ENST00000511147	THC2640186	GO:0000166(nucleotide binding)|GO:0005524(ATP binding)|GO:0005739(mitochondrion)|GO:0006629(lipid metabolic process)|GO:0006631(fatty acid metabolic process)|GO:0016874(ligase activity)	"Homo sapiens acyl-CoA synthetase family member 2 (ACSF2), mRNA [NM_025149]"	chr17:48551355-48551608	hs|17q21.33
A_23_P128808	0.202501	0.00321779	2.06855	up	488.648	590.612	480.959	901.358	194.445	314.981	229.93	179.286	-0.476344	-0.180368	-0.508227	0.379561	-1.38494	-1.01645	-1.34383	-1.23465	A_23_P128808	CCTCCCCTTGAGAGTCATCAGAAAAATACATTAGGAAAATGTGTTTAGAAATAAAAGCAC	NM_013345	NM_013345	NM_013345	Hs.532504	29933	GPR132	G protein-coupled receptor 132	ENST00000551869	THC2688586	GO:0000082(G1/S transition of mitotic cell cycle)|GO:0004871(signal transducer activity)|GO:0004872(receptor activity)|GO:0004930(G-protein coupled receptor activity)|GO:0005886(plasma membrane)|GO:0006950(response to stress)|GO:0016021(integral to membrane)	"Homo sapiens G protein-coupled receptor 132 (GPR132), mRNA [NM_013345]"	chr14:105515958-105515899	hs|14q32.33
A_23_P100654	0.202501	0.00475303	2.00451	up	1555.91	1840.27	1289.58	2617.92	739.013	754.92	670.003	591.828	1.19454	1.45927	0.914683	1.91781	0.541296	0.244611	0.199146	0.488259	A_23_P100654	GTATTTGAGCTGGGGAATTTGAATATTGTGAGTTTCAGATGTTGGAAATTTGGGATTTTG	NM_020899	NM_020899	NM_020899	Hs.35096	57659	ZBTB4	zinc finger and BTB domain containing 4	ENST00000380599	THC2658379	"GO:0003677(DNA binding)|GO:0005622(intracellular)|GO:0005634(nucleus)|GO:0006355(regulation of transcription, DNA-dependent)|GO:0008270(zinc ion binding)|GO:0046872(metal ion binding)"	"Homo sapiens zinc finger and BTB domain containing 4 (ZBTB4), transcript variant 1, mRNA [NM_020899]"	chr17:7363005-7362946	hs|17p13.1
A_33_P3226605	0.20326	0.00728123	2.00192	up	1581.36	1627.26	1064.21	2484.25	600.09	799.165	722.124	451.9	1.21796	1.2818	0.637565	1.8422	0.240875	0.326779	0.307225	0.0990849	A_33_P3226605	GGGTCATTTGGCACTTCTCAGCAAGTAGGATACTTCTCATGTTTTGAAATTATATGAATA	NM_033222	NM_033222	NM_033222	Hs.708514	11168	PSIP1	PC4 and SFRS1 interacting protein 1	ENST00000380733	THC2466817	"GO:0000395(nuclear mRNA 5'-splice site recognition)|GO:0001105(RNA polymerase II transcription coactivator activity)|GO:0003677(DNA binding)|GO:0003682(chromatin binding)|GO:0005515(protein binding)|GO:0005634(nucleus)|GO:0005654(nucleoplasm)|GO:0005720(nuclear heterochromatin)|GO:0005730(nucleolus)|GO:0005829(cytosol)|GO:0006355(regulation of transcription, DNA-dependent)|GO:0006979(response to…	"Homo sapiens PC4 and SFRS1 interacting protein 1 (PSIP1), transcript variant 2, mRNA [NM_033222]"	chr9:15464389-15464330	hs|9p22.3
A_24_P393740	0.205072	0.00875841	2.11401	up	5937.25	8262.22	4780.29	11718.7	2384.02	3163	3069.68	2196.21	3.12658	3.62588	2.80488	4.08013	2.23102	2.31151	2.39499	2.38003	A_24_P393740	GATCAAGAGAATATTTCAGAGTTTTGGTTTACACATCAAGAAACAGACACACATACCTAG	NM_001465	NM_001465	NM_001465	Hs.370503	2533	FYB	FYN binding protein	ENST00000351578	THC2472026	GO:0005515(protein binding)|GO:0005634(nucleus)|GO:0005737(cytoplasm)|GO:0005829(cytosol)|GO:0006468(protein phosphorylation)|GO:0006607(NLS-bearing substrate import into nucleus)|GO:0006955(immune response)|GO:0007165(signal transduction)|GO:0007243(intracellular protein kinase cascade)|GO:0034329(cell junction assembly)|GO:0050852(T cell receptor signaling pathway)	"Homo sapiens FYN binding protein (FYB), transcript variant 1, mRNA [NM_001465]"	chr5:39105563-39105504	hs|5p13.1
A_33_P3349521	0.202501	0.000563282	2.34013	up	6994.17	6905.72	5065.09	9435.19	2349.51	2559.67	2531.47	1867.99	3.36294	3.36714	2.88837	3.76744	2.20999	2.00617	2.11688	2.14649	A_33_P3349521	GCTGGCAAAAATGCTTGAAACCTCTATATTTCTTTCGTTCATAAGAGGTAAAGGTCAAAT	NM_016127	NM_016127	NM_016127	Hs.521487	51669	TMEM66	transmembrane protein 66	ENST00000520303	THC2465727	GO:0016020(membrane)|GO:0016021(integral to membrane)	"Homo sapiens transmembrane protein 66 (TMEM66), mRNA [NM_016127]"	chr8:29920785-29920726	hs|8p12
A_33_P3262794	0.202501	0.00288849	2.33823	up	614.205	657.43	456.547	888.848	207.857	334.068	228.726	127.526	-0.14642	-0.0257425	-0.583379	0.359399	-1.28871	-0.931574	-1.3514	-1.72613	A_33_P3262794	TGTTCTTTTACAACATATGAAGGACAATCATAAACCTGGTGAAATGCCATATGTCTGCCA	NM_017661	NM_017661	NM_017661	Hs.511477	54816	ZNF280D	zinc finger protein 280D	ENST00000396245	THC2632245	"GO:0003677(DNA binding)|GO:0005622(intracellular)|GO:0005634(nucleus)|GO:0006355(regulation of transcription, DNA-dependent)|GO:0008270(zinc ion binding)|GO:0046872(metal ion binding)"	"Homo sapiens zinc finger protein 280D (ZNF280D), transcript variant 1, mRNA [NM_017661]"	chr15:56969832-56969773	hs|15q21.3
A_23_P103803	0.202501	0.000281421	3.1091	up	1774.2	2241.8	1590.72	2714.01	381.79	611.894	688.205	422.311	1.38396	1.74401	1.21747	1.96981	-0.411522	-0.0584326	0.237817	0.0013876	A_23_P103803	AAGAGCATGAGGAACTTACAGTCCTCTATTCAGAACTGAAGAAGACACACCCAGACGACT	NM_052939	NM_052939	NM_052939	Hs.292449	115352	FCRL3	Fc receptor-like 3	ENST00000368186	NP510026	GO:0004872(receptor activity)|GO:0005886(plasma membrane)|GO:0016021(integral to membrane)	"Homo sapiens Fc receptor-like 3 (FCRL3), mRNA [NM_052939]"	chr1:157648742-157648598	hs|1q23.1
A_23_P8763	0.228985	0.0203741	2.04868	up	400.987	794.622	351.905	504.569	188.144	274.114	233.624	98.4893	-0.761583	0.247689	-0.958955	-0.457486	-1.43246	-1.21694	-1.32083	-2.09888	A_23_P8763	ACAGTCTAATTGTTCATCCTAATTGTTCCTGTTTTCATCTAGTCAGAGATTCAGTAAGTG	NM_002835	NM_002835	NM_002835	Hs.61812	5782	PTPN12	"protein tyrosine phosphatase, non-receptor type 12"	ENST00000248594	THC2466264	GO:0004726(non-membrane spanning protein tyrosine phosphatase activity)|GO:0005515(protein binding)|GO:0005625(soluble fraction)|GO:0005737(cytoplasm)|GO:0005829(cytosol)|GO:0005886(plasma membrane)|GO:0006470(protein dephosphorylation)|GO:0016787(hydrolase activity)|GO:0017124(SH3 domain binding)	"Homo sapiens protein tyrosine phosphatase, non-receptor type 12 (PTPN12), transcript variant 1, mRNA [NM_002835]"	chr7:77269186-77269245	hs|7q11.23
A_24_P356601	0.202501	0.000581207	2.19792	up	148.892	126.233	101.199	165.494	43.9702	66.2106	51.2821	33.3804	-2.19088	-2.40649	-2.75695	-2.06576	-3.52971	-3.26658	-3.5085	-3.65984	A_24_P356601	CATGAACCCCATGAAATTATTTGTAGACTTGTATGTACATTTTTCTGGGGAGAAGGTTCA	NM_006460	NM_006460	NM_006460	Hs.730687	10614	HEXIM1	hexamethylene bis-acetamide inducible 1	ENST00000332499	THC2466542	"GO:0000122(negative regulation of transcription from RNA polymerase II promoter)|GO:0004861(cyclin-dependent protein kinase inhibitor activity)|GO:0005515(protein binding)|GO:0005634(nucleus)|GO:0005730(nucleolus)|GO:0005737(cytoplasm)|GO:0007507(heart development)|GO:0017069(snRNA binding)|GO:0045736(negative regulation of cyclin-dependent protein kinase activity)|GO:0045892(negative regulation…	"Homo sapiens hexamethylene bis-acetamide inducible 1 (HEXIM1), mRNA [NM_006460]"	chr17:43229082-43229141	hs|17q21.31
A_33_P3226080	0.204725	0.0078361	2.0751	up	1274.13	1790.93	1075.88	2482.01	615.632	700.849	612.438	459.505	0.906303	1.42006	0.653308	1.8409	0.277765	0.137389	0.069541	0.123162	A_33_P3226080	TATAAGATAAAGCACTTCCCAAACCTTAGATGAAGACACCCCTGCGATCGGATGACTGCA	NM_207103	NM_207103	NM_207103	Hs.462080	388325	C17orf87	chromosome 17 open reading frame 87	ENST00000399600	THC2478666	GO:0016020(membrane)|GO:0016021(integral to membrane)	"Homo sapiens chromosome 17 open reading frame 87 (C17orf87), mRNA [NM_207103]"	chr17:5113969-5113910	hs|17p13.2
A_23_P18292	0.251193	0.0345324	2.23724	up	13041.1	12521.5	4956.35	20064.3	3733.21	5083.19	4481.07	2816.38	4.26178	4.22568	2.85706	4.85595	2.87804	2.99595	2.94075	2.73885	A_23_P18292	GCACCTGCTCCAAAGGCATCTGGCAAGAAAGCATAAGTGCAATCATAAAAAGTAATAAAG	NM_001034996	NM_001034996	NM_001034996	Hs.730621	9045	RPL14	ribosomal protein L14	ENST00000396203	THC2522146	GO:0003723(RNA binding)|GO:0003735(structural constituent of ribosome)|GO:0005515(protein binding)|GO:0005622(intracellular)|GO:0005737(cytoplasm)|GO:0005829(cytosol)|GO:0005840(ribosome)|GO:0006364(rRNA processing)|GO:0006412(translation)|GO:0006414(translational elongation)|GO:0006415(translational termination)|GO:0010467(gene expression)|GO:0016032(viral reproduction)|GO:0016070(RNA metabolic …	"Homo sapiens ribosomal protein L14 (RPL14), transcript variant 1, mRNA [NM_001034996]"	chr3:40503688-40503748	hs|3p22.1
A_33_P3216955	0.202501	0.000467439	2.61707	up	624.785	598.064	523.341	914.872	210.805	239.074	228.47	122.379	-0.12178	-0.16228	-0.38639	0.401031	-1.26839	-1.41426	-1.35301	-1.78556	A_33_P3216955	GTTTCTTTATATGACCTTGGAAACTGAAGTGATCTTAGCATTAAACAAAAATGCTTTTTG	NM_001242546	NM_001242546	NM_001242546	Hs.426296	119504	ANAPC16	anaphase promoting complex subunit 16		THC2569078	GO:0005634(nucleus)|GO:0005680(anaphase-promoting complex)|GO:0005737(cytoplasm)|GO:0007049(cell cycle)|GO:0007067(mitosis)|GO:0016567(protein ubiquitination)|GO:0051301(cell division)	"Homo sapiens anaphase promoting complex subunit 16 (ANAPC16), transcript variant 1, mRNA [NM_001242546]"	chr10:73995557-73995616	hs|10q22.1
A_23_P353514	0.103705	5.51791e-06	2.2744	up	673.634	629.01	679.871	779.508	212.845	317.714	253.886	180.597	-0.013176	-0.0894957	-0.00888157	0.170026	-1.2545	-1.00399	-1.20084	-1.22414	A_23_P353514	GTCAGCTGGGAAAATTTTTAAAAAGACTGTTTTTAAAAAGGTGCTACAAAATAAAGTGCT	NM_078628	NM_078628	NM_078628	Hs.655288	10943	MSL3	male-specific lethal 3 homolog (Drosophila)	ENST00000337339	THC2474693	"GO:0003677(DNA binding)|GO:0003700(sequence-specific DNA binding transcription factor activity)|GO:0005634(nucleus)|GO:0006355(regulation of transcription, DNA-dependent)|GO:0006366(transcription from RNA polymerase II promoter)|GO:0007275(multicellular organismal development)|GO:0016568(chromatin modification)|GO:0035064(methylated histone residue binding)|GO:0043984(histone H4-K16 acetylation)…	"Homo sapiens male-specific lethal 3 homolog (Drosophila) (MSL3), transcript variant 4, mRNA [NM_078628]"	chrX:11786024-11786083	hs|Xp22.2
A_33_P3407195	0.268822	0.046933	2.09579	up	2116.59	3267.64	1113.99	3075.45	926.552	1338.87	868.668	421.108	1.63853	2.2876	0.703527	2.15019	0.867569	1.07123	0.573784	-0.00272655	A_33_P3407195	CTCAAAATACTATAGTGATTCTGATGATGAGCTTACTGTAGAACAACGACGACAGTCCAT	NM_148894	NM_148894	NM_148894	Hs.444517	259282	BOD1L	biorientation of chromosomes in cell division 1-like	ENST00000040738	THC2474249	GO:0003677(DNA binding)	"Homo sapiens biorientation of chromosomes in cell division 1-like (BOD1L), mRNA [NM_148894]"	chr4:13612618-13612559	hs|4p15.33
A_23_P204364	0.202501	0.00448024	2.04714	up	633.452	694.339	483.188	1060.97	268.249	309.563	274.249	208.289	-0.101906	0.0530615	-0.501557	0.61477	-0.920728	-1.04148	-1.08953	-1.01833	A_23_P204364	GGCAGACTCAGAATTGTCCACTGTACCTTCTGTCACAAAGACCCAAGCTTCCTCCAGCTT	NM_001033714	NM_001033714	NM_001033714	Hs.534334	4839	NOP2	NOP2 nucleolar protein homolog (yeast)	ENST00000542015	THC2495703	GO:0003723(RNA binding)|GO:0005515(protein binding)|GO:0005634(nucleus)|GO:0005730(nucleolus)|GO:0006364(rRNA processing)|GO:0008284(positive regulation of cell proliferation)|GO:0008757(S-adenosylmethionine-dependent methyltransferase activity)|GO:0016740(transferase activity)	"Homo sapiens NOP2 nucleolar protein homolog (yeast) (NOP2), transcript variant 2, mRNA [NM_001033714]"	chr12:6666630-6666571	hs|12p13.31
A_23_P30024	0.202501	0.00283975	2.08098	up	351.902	426.798	287.116	511.403	130.516	219.335	158.493	95.7641	-0.949966	-0.649025	-1.25251	-0.438077	-1.96008	-1.53858	-1.88061	-2.13936	A_23_P30024	CCCGCCTGAATCATTCTCGATTTAACTCGAGACCTTTTCAACTTGGCTTCCTTTCTTGGT	NM_003998	NM_003998	NM_003998	Hs.618430	4790	NFKB1	nuclear factor of kappa light polypeptide gene enhancer in B-cells 1	ENST00000394820	THC2728296	"GO:0000122(negative regulation of transcription from RNA polymerase II promoter)|GO:0000975(regulatory region DNA binding)|GO:0001071(nucleic acid binding transcription factor activity)|GO:0002224(toll-like receptor signaling pathway)|GO:0002755(MyD88-dependent toll-like receptor signaling pathway)|GO:0002756(MyD88-independent toll-like receptor signaling pathway)|GO:0003700(sequence-specific DN…	"Homo sapiens nuclear factor of kappa light polypeptide gene enhancer in B-cells 1 (NFKB1), transcript variant 1, mRNA [NM_003998]"	chr4:103537856-103537915	hs|4q24
A_23_P104892	0.227776	0.0198195	2.14994	up	2624.31	3414.38	1173.97	2812.18	864.918	1096.67	919.907	586.29	1.94873	2.35097	0.779177	2.02108	0.768261	0.783345	0.656466	0.474697	A_23_P104892	AAGCAGAGGCAGTCTATTGCAAGGGACCTTCTTTGCTGCCAGTTATCATAGGCTGTTTTA	NM_001418	NM_001418	NM_001418	Hs.183684	1982	EIF4G2	"eukaryotic translation initiation factor 4 gamma, 2"	ENST00000396525	THC2579816	"GO:0003743(translation initiation factor activity)|GO:0005515(protein binding)|GO:0006412(translation)|GO:0006413(translational initiation)|GO:0006446(regulation of translational initiation)|GO:0007050(cell cycle arrest)|GO:0008135(translation factor activity, nucleic acid binding)|GO:0008219(cell death)|GO:0016070(RNA metabolic process)|GO:0016281(eukaryotic translation initiation factor 4F com…	"Homo sapiens eukaryotic translation initiation factor 4 gamma, 2 (EIF4G2), transcript variant 1, mRNA [NM_001418]"	chr11:10818627-10818593	hs|11p15.3
A_24_P417352	0.214849	0.0139829	3.00426	up	38803.6	36865.2	20234.1	68894.3	5770.06	13259.6	9399.9	12576.6	5.83491	5.78354	4.8865	6.6357	3.50621	4.37918	4.00955	4.89768	A_24_P417352	TGACCACCTATGACAGCGTGACCATCTCCTGGACCCGCCAGAATGGCGAAGCTGTGAAAA	ENST00000390559		BX161420	Hs.510635				ENST00000390559	NP1181174		immunoglobulin heavy constant mu [Source:HGNC Symbol;Acc:5541] [ENST00000390559]	chr14:106321243-106321184	hs|14q32.33
A_23_P15146	0.203932	0.00766089	2.07863	up	27253.6	17623.5	14129.1	23423.2	7048.34	7755.28	6932.99	8301.45	5.32516	4.71878	4.36838	5.07925	3.79491	3.60539	3.57038	4.29837	A_23_P15146	GGAGGAGCTGACACCCCAGAAGTGCTCTGAACCCCAATCCTCAAAATGAAGATACTGACA	NM_001012631	NM_001012631	NM_001012631	Hs.943	9235	IL32	interleukin 32	ENST00000529550	THC2588929	GO:0005125(cytokine activity)|GO:0005576(extracellular region)|GO:0005615(extracellular space)|GO:0006952(defense response)|GO:0006955(immune response)|GO:0007155(cell adhesion)	"Homo sapiens interleukin 32 (IL32), transcript variant 1, mRNA [NM_001012631]"	chr16:3119308-3119367	hs|16p13.3
A_24_P302038	0.202501	0.00412979	2.13105	up	1007.22	1327.72	905.143	1641.65	420.83	692.377	400.924	304.74	0.567162	0.988301	0.404004	1.24454	-0.271064	0.119843	-0.541694	-0.469337	A_24_P302038	GGCTTCTCAACCAGATGAGTTGACCATTGAGGAACATGAGGTGTTAGAAGTGATTGAAGA	NM_014824	NM_014824	NM_014824	Hs.577053	9873	FCHSD2	FCH and double SH3 domains 2	ENST00000432043	THC2473935	GO:0005515(protein binding)	"Homo sapiens FCH and double SH3 domains 2 (FCHSD2), mRNA [NM_014824]"	chr11:72560800-72554519	hs|11q13.4
A_33_P3332145	0.223875	0.0177157	2.18814	up	1465.71	1600.12	849.223	2734.76	511.535	731.536	608.151	385.75	1.10839	1.25753	0.312001	1.98081	0.0105295	0.199216	0.0594082	-0.129251	A_33_P3332145	GCACATTAGTTCCAGAAGAAAGATGGAAATTCTGAAAACTGAATGTCAAGAAAAGGAGTC	NM_002951	NM_002951	NM_002951	Hs.370895	6185	RPN2	ribophorin II	ENST00000373623	THC2725730	GO:0004579(dolichyl-diphosphooligosaccharide-protein glycotransferase activity)|GO:0005634(nucleus)|GO:0005783(endoplasmic reticulum)|GO:0005789(endoplasmic reticulum membrane)|GO:0006464(protein modification process)|GO:0008250(oligosaccharyltransferase complex)|GO:0016020(membrane)|GO:0016021(integral to membrane)|GO:0016740(transferase activity)|GO:0018279(protein N-linked glycosylation via as…	"Homo sapiens ribophorin II (RPN2), transcript variant 1, mRNA [NM_002951]"	chr20:35869710-35869769	hs|20q11.23
A_23_P81248	0.205897	0.0100468	2.15535	up	863.545	1140.2	617.418	1336.87	344.19	506.232	413.557	193.093	0.345131	0.768636	-0.147895	0.948247	-0.561096	-0.331916	-0.496936	-1.12763	A_23_P81248	TGCTAGTTTGCATATGTTTTCCTATGCAATAGTTGTTTTCCCAGTTATTCAAAGCAGCTT	NM_005642	NM_005642	NM_005642	Hs.438838	6879	TAF7	"TAF7 RNA polymerase II, TATA box binding protein (TBP)-associated factor, 55kDa"	ENST00000313368	THC2596956	"GO:0000122(negative regulation of transcription from RNA polymerase II promoter)|GO:0000296(spermine transport)|GO:0003700(sequence-specific DNA binding transcription factor activity)|GO:0003713(transcription coactivator activity)|GO:0005515(protein binding)|GO:0005634(nucleus)|GO:0005669(transcription factor TFIID complex)|GO:0005730(nucleolus)|GO:0005737(cytoplasm)|GO:0005794(Golgi apparatus)|…	"Homo sapiens TAF7 RNA polymerase II, TATA box binding protein (TBP)-associated factor, 55kDa (TAF7), mRNA [NM_005642]"	chr5:140698187-140698128	hs|5q31.3
A_23_P395595	0.202501	0.0042411	2.4108	up	333.209	315.411	214.126	503.158	106.881	161.51	102.399	70.0675	-1.02871	-1.08535	-1.67568	-0.461526	-2.24829	-1.98009	-2.51082	-2.5901	A_23_P395595	TTCTGTTGTATCACAATCAGGTAAAAGTCACTTTAAACTGAGGAAACGGCAAATTGTGTT	NM_015308	NM_015308	NM_015308	Hs.6834	23360	FNBP4	formin binding protein 4	ENST00000263773	THC2465997		"Homo sapiens formin binding protein 4 (FNBP4), mRNA [NM_015308]"	chr11:47738209-47738150	hs|11p11.2
A_23_P212196	0.202501	0.000996868	2.18072	up	457.56	584.444	443.809	771.434	178.278	240.795	203.82	170.954	-0.571178	-0.195516	-0.624202	0.155004	-1.51017	-1.40391	-1.51773	-1.30331	A_23_P212196	GTTCATCCCTTTTTCTGCTAATTCGAGTCATGGCTAATTTAACACCCTTTAGAACCTTAA	NM_016828	NM_016828	NM_016828	Hs.380271	4968	OGG1	8-oxoguanine DNA glycosylase	ENST00000449570	NP076550	"GO:0003684(damaged DNA binding)|GO:0004519(endonuclease activity)|GO:0005515(protein binding)|GO:0005634(nucleus)|GO:0005654(nucleoplasm)|GO:0005730(nucleolus)|GO:0005737(cytoplasm)|GO:0005739(mitochondrion)|GO:0006281(DNA repair)|GO:0006284(base-excision repair)|GO:0006285(base-excision repair, AP site formation)|GO:0006289(nucleotide-excision repair)|GO:0006355(regulation of transcription, DNA…	"Homo sapiens 8-oxoguanine DNA glycosylase (OGG1), nuclear gene encoding mitochondrial protein, transcript variant 2d, mRNA [NM_016828]"	chr3:9808037-9808096	hs|3p25.3
A_23_P431330	0.202501	0.000933891	2.4096	up	102.808	123.999	107.59	186.18	32.8717	49.9334	46.0018	37.0652	-2.72519	-2.43226	-2.6686	-1.89584	-3.94938	-3.67364	-3.66526	-3.50878	A_23_P431330	GCTGTTACCGTACATTCTACTCATGGTGGCTTTTTAATACGTTTTTATGTCAAGGATCCC	NM_175918	NM_175918	NM_175918	Hs.26410	285464	CRIPAK	cysteine-rich PAK1 inhibitor	ENST00000382944	THC2484070	GO:0005515(protein binding)|GO:0005634(nucleus)|GO:0005737(cytoplasm)|GO:0005783(endoplasmic reticulum)|GO:0005886(plasma membrane)|GO:0006469(negative regulation of protein kinase activity)|GO:0006984(ER-nucleus signaling pathway)|GO:0043627(response to estrogen stimulus)|GO:0051493(regulation of cytoskeleton organization)	"Homo sapiens cysteine-rich PAK1 inhibitor (CRIPAK), mRNA [NM_175918]"	chr4:1389548-1389607	hs|4p16.3
A_33_P3329433	0.205072	0.008403	2.73	up	2239.42	2796.08	1676.4	5589.97	786.331	911.365	753.56	722.76	1.71991	2.06276	1.29315	3.01223	0.630834	0.516315	0.368701	0.776599	A_33_P3329433	ATTGTGCCAGAAAAGAAAACACTGGTGCTTCCTAAAAAGCCAGAAGTTCCACCTGTTACA	ENST00000392423		AF321609	Hs.134602	7273	TTN	titin	ENST00000392423	THC2493086	GO:0000166(nucleotide binding)|GO:0000794(condensed nuclear chromosome)|GO:0002576(platelet degranulation)|GO:0003676(nucleic acid binding)|GO:0004674(protein serine/threonine kinase activity)|GO:0004713(protein tyrosine kinase activity)|GO:0005509(calcium ion binding)|GO:0005515(protein binding)|GO:0005516(calmodulin binding)|GO:0005524(ATP binding)|GO:0005576(extracellular region)|GO:0005634(nu…	titin [Source:HGNC Symbol;Acc:12403] [ENST00000392423]	chr2:179526735-179526676	hs|2q31.2
A_23_P134347	0.205746	0.0097273	2.33558	up	633.096	615.746	425.087	1098.42	171.415	291.617	320.474	141.082	-0.102716	-0.120245	-0.686384	0.664825	-1.56681	-1.12764	-0.864815	-1.58039	A_23_P134347	ATAAACTACTAGATGGCGACTTAACAAGTGATCCTTCTTACTTCCAGAATGTTACAGGAT	NM_019029	NM_019029	NM_019029	Hs.233389	54504	CPVL	"carboxypeptidase, vitellogenic-like"	ENST00000542995	THC2617861	GO:0004185(serine-type carboxypeptidase activity)|GO:0006508(proteolysis)|GO:0008233(peptidase activity)	"Homo sapiens carboxypeptidase, vitellogenic-like (CPVL), transcript variant 2, mRNA [NM_019029]"	chr7:29105730-29105671	hs|7p14.3
A_33_P3209915	0.202501	0.00277534	2.23925	up	2049.78	2236.79	1611.72	3568.62	799.429	959.211	810.486	623.537	1.59226	1.74078	1.23639	2.36476	0.654667	0.590135	0.473765	0.563558	A_33_P3209915	GAACTGTTTACTATTATTGGCTAACCATATGTTCTTCGTCTTTAGGTTGAAAGTCCATAG	NM_001099666	NM_001099666	NM_001099666	Hs.625945	375743	PTAR1	protein prenyltransferase alpha subunit repeat containing 1	ENST00000340434	THC2604177	GO:0008318(protein prenyltransferase activity)|GO:0016740(transferase activity)|GO:0018342(protein prenylation)	"Homo sapiens protein prenyltransferase alpha subunit repeat containing 1 (PTAR1), mRNA [NM_001099666]"	chr9:72333183-72333124	hs|9q21.12
A_23_P98410	0.202574	0.00591407	2.23594	up	9891.32	6950.03	5146.04	11654.2	3045.27	2754.04	3262.97	2227.08	3.86295	3.37637	2.91125	4.07217	2.58419	2.11176	2.48309	2.40016	A_23_P98410	GTTCCCAGAGATGACAAATGGAGAAGAAAGGCCATCAGAGCAAATTTGGGGGTTTCTCAA	NM_000073	NM_000073	NM_000073	Hs.2259	917	CD3G	"CD3g molecule, gamma (CD3-TCR complex)"	ENST00000392883	NP1454348	GO:0004872(receptor activity)|GO:0004888(transmembrane receptor activity)|GO:0005886(plasma membrane)|GO:0005887(integral to plasma membrane)|GO:0006461(protein complex assembly)|GO:0007163(establishment or maintenance of cell polarity)|GO:0007166(cell surface receptor linked signaling pathway)|GO:0015031(protein transport)|GO:0030159(receptor signaling complex scaffold activity)|GO:0031295(T cel…	"Homo sapiens CD3g molecule, gamma (CD3-TCR complex) (CD3G), mRNA [NM_000073]"	chr11:118223931-118223990	hs|11q23.3
A_23_P317184	0.207072	0.0105521	2.10492	up	948.977	1104.77	755.491	1393.86	286.646	678.024	466.215	229.32	0.481233	0.723091	0.143273	1.00848	-0.825031	0.0896234	-0.324025	-0.879555	A_23_P317184	GACTGCAGAATGGCTCAGACTTGCAGTTCATCGAAATGCAGAGAGATGCCAATAGACAAA	NM_006309	NM_006309	NM_006309	Hs.730738	9209	LRRFIP2	leucine rich repeat (in FLII) interacting protein 2	ENST00000496479	NP1276710	GO:0005515(protein binding)|GO:0005575(cellular_component)|GO:0008150(biological_process)|GO:0016055(Wnt receptor signaling pathway)|GO:0030275(LRR domain binding)	"Homo sapiens leucine rich repeat (in FLII) interacting protein 2 (LRRFIP2), transcript variant 1, mRNA [NM_006309]"	chr3:37100322-37096639	hs|3p22.2
A_23_P169257	0.25853	0.0399393	2.07363	up	1313.53	1299.16	839.875	3200.91	522.822	623.03	665.54	422.877	0.950238	0.956929	0.296033	2.20787	0.042016	-0.0324125	0.189504	0.00331974	A_23_P169257	TTCAGGAAGAAAGCGCCTCTCTACCATACAGTATTTCATCCCTCCAAACACTTGGGCAAA	NM_001244	NM_001244	NM_001244	Hs.654445	944	TNFSF8	"tumor necrosis factor (ligand) superfamily, member 8"	ENST00000223795	THC2474025	GO:0005102(receptor binding)|GO:0005125(cytokine activity)|GO:0005164(tumor necrosis factor receptor binding)|GO:0005615(extracellular space)|GO:0005887(integral to plasma membrane)|GO:0006917(induction of apoptosis)|GO:0006955(immune response)|GO:0007165(signal transduction)|GO:0007267(cell-cell signaling)|GO:0008283(cell proliferation)|GO:0016020(membrane)	"Homo sapiens tumor necrosis factor (ligand) superfamily, member 8 (TNFSF8), transcript variant 1, mRNA [NM_001244]"	chr9:117666194-117666135	hs|9q32
A_23_P101683	0.236363	0.0249756	3.3848	up	1777.33	6122.87	1227.67	4147.94	370.651	755.911	921.214	604.361	1.3865	3.19356	0.843715	2.58178	-0.454243	0.246503	0.658515	0.518491	A_23_P101683	TCTCCCTGACCAAATTTAATGTCAGCTATTTAAAGAGATAACCAGACTTCATGTTGCCAA	NM_001828	NM_001828	NM_001828	Hs.889	1178	CLC	Charcot-Leyden crystal protein	ENST00000221804	THC2473028	GO:0004091(carboxylesterase activity)|GO:0004622(lysophospholipase activity)|GO:0005529(sugar binding)|GO:0007275(multicellular organismal development)|GO:0016042(lipid catabolic process)|GO:0016787(hydrolase activity)	"Homo sapiens Charcot-Leyden crystal protein (CLC), mRNA [NM_001828]"	chr19:40222060-40222001	hs|19q13.2
A_33_P3210139	0.246097	0.0310968	2.07291	up	830.009	896.926	420.234	1496.01	287.274	392.557	325.856	254.862	0.287987	0.422409	-0.702948	1.11051	-0.821874	-0.698811	-0.840789	-0.727202	A_33_P3210139	GCTTGAGATATGGTTAACTTTTTTCTTTTGTTGGTTTTGACTTAGATGGACACCATGAGA	NM_015885	NM_015885	NM_015885	Hs.128959	51585	PCF11	"PCF11, cleavage and polyadenylation factor subunit, homolog (S. cerevisiae)"	ENST00000298281	THC2561718	"GO:0000398(nuclear mRNA splicing, via spliceosome)|GO:0005634(nucleus)|GO:0005654(nucleoplasm)|GO:0005849(mRNA cleavage factor complex)|GO:0006366(transcription from RNA polymerase II promoter)|GO:0006369(termination of RNA polymerase II transcription)|GO:0006379(mRNA cleavage)|GO:0006397(mRNA processing)|GO:0008380(RNA splicing)|GO:0010467(gene expression)|GO:0031124(mRNA 3'-end processing)"	"Homo sapiens PCF11, cleavage and polyadenylation factor subunit, homolog (S. cerevisiae) (PCF11), mRNA [NM_015885]"	chr11:82896736-82896795	hs|11q14.1
A_23_P51996	0.214532	0.0136861	2.18971	up	814.922	1178.13	553.548	1436.64	339.978	488.607	342.373	215.746	0.261522	0.81585	-0.305434	1.05208	-0.578863	-0.383039	-0.769452	-0.967584	A_23_P51996	ATTCAGTCATTAATAGAAATGGAGTGATTTCACAGTGTGTACTGTTTTGCCACATACTTC	NM_007269	NM_007269	NM_007269	Hs.530436	6814	STXBP3	syntaxin binding protein 3	ENST00000370008	THC2632350	GO:0005515(protein binding)|GO:0005634(nucleus)|GO:0005730(nucleolus)|GO:0005737(cytoplasm)|GO:0005829(cytosol)|GO:0005886(plasma membrane)|GO:0006904(vesicle docking involved in exocytosis)|GO:0007596(blood coagulation)|GO:0015031(protein transport)|GO:0016192(vesicle-mediated transport)|GO:0016323(basolateral plasma membrane)|GO:0016324(apical plasma membrane)|GO:0017075(syntaxin-1 binding)|GO:…	"Homo sapiens syntaxin binding protein 3 (STXBP3), mRNA [NM_007269]"	chr1:109351984-109352043	hs|1p13.3
A_24_P202581	0.213546	0.0131428	2.12442	up	3789.5	4309.44	3072.11	7691.84	1579.99	1709.59	1529.22	1694.67	2.4788	2.68685	2.16702	3.47272	1.63754	1.42386	1.3897	2.00601	A_24_P202581	TCGGAGCGGAAAAACTGGTGTGCTCTCATCACTGAGACTGCCGGATCCCTGAAAGTCCCT	NM_199002	NM_199002	NM_199002	Hs.631550	9138	ARHGEF1	Rho guanine nucleotide exchange factor (GEF) 1	ENST00000378152	THC2708177	GO:0005085(guanyl-nucleotide exchange factor activity)|GO:0005089(Rho guanyl-nucleotide exchange factor activity)|GO:0005096(GTPase activator activity)|GO:0005515(protein binding)|GO:0005622(intracellular)|GO:0005737(cytoplasm)|GO:0005829(cytosol)|GO:0005886(plasma membrane)|GO:0007266(Rho protein signal transduction)|GO:0008283(cell proliferation)|GO:0035023(regulation of Rho protein signal tran…	"Homo sapiens Rho guanine nucleotide exchange factor (GEF) 1 (ARHGEF1), transcript variant 1, mRNA [NM_199002]"	chr19:42409175-42409372	hs|19q13.2
A_33_P3302393	0.202501	0.000494324	2.73896	up	388.038	472.141	407.91	491.867	116.851	150.021	98.7121	139.46	-0.808941	-0.503361	-0.745892	-0.494269	-2.11963	-2.08655	-2.56372	-1.59706	A_33_P3302393	TTATGATTCTTGGTATTTCTATGATATCACAGTAACCAATTAAATACTATCTGTAACTTT	NM_024731	NM_024731	NM_024731	Hs.578546	79786	KLHL36	kelch-like 36 (Drosophila)	ENST00000258157	THC2503999		"Homo sapiens kelch-like 36 (Drosophila) (KLHL36), mRNA [NM_024731]"	chr16:84695856-84695915	hs|16q24.1
A_23_P10873	0.219513	0.0152362	2.06157	up	1659.02	2964.38	1438.34	2933.9	679.446	1193.87	1012.93	516.648	1.28712	2.14708	1.07219	2.08221	0.420055	0.90586	0.79544	0.292264	A_23_P10873	ATATTCCTCCTGTTGATATTGCTGCTTTTGGAAGTTCCAACAATGACTTTATTTTGCATC	NM_003263	NM_003263	NM_003263	Hs.654532	7096	TLR1	toll-like receptor 1	ENST00000502213	THC2471445	GO:0002224(toll-like receptor signaling pathway)|GO:0002282(microglial cell activation involved in immune response)|GO:0004872(receptor activity)|GO:0004888(transmembrane receptor activity)|GO:0005622(intracellular)|GO:0005886(plasma membrane)|GO:0005887(integral to plasma membrane)|GO:0006954(inflammatory response)|GO:0006955(immune response)|GO:0007165(signal transduction)|GO:0016020(membrane)|…	"Homo sapiens toll-like receptor 1 (TLR1), mRNA [NM_003263]"	chr4:38798072-38798013	hs|4p14
A_24_P322444	0.205746	0.00970627	2.14684	up	346.571	442.586	250.079	628.551	133.39	196.983	131.512	121.362	-0.971991	-0.596622	-1.45176	-0.140508	-1.92865	-1.69365	-2.14983	-1.7976	A_24_P322444	GCTAGCGGTTGTATCCCAAGCATCTTTTGTATTTGTCTTTATACTTTGCTGAATTCTCTG	NM_153719	NM_153719	NM_153719	Hs.574492	23636	NUP62	nucleoporin 62kDa	ENST00000352066	THC2588060	"GO:0000922(spindle pole)|GO:0003682(chromatin binding)|GO:0004674(protein serine/threonine kinase activity)|GO:0005487(nucleocytoplasmic transporter activity)|GO:0005515(protein binding)|GO:0005634(nucleus)|GO:0005635(nuclear envelope)|GO:0005643(nuclear pore)|GO:0005737(cytoplasm)|GO:0005856(cytoskeleton)|GO:0005975(carbohydrate metabolic process)|GO:0006351(transcription, DNA-dependent)|GO:000…	"Homo sapiens nucleoporin 62kDa (NUP62), transcript variant 1, mRNA [NM_153719]"	chr19:50410195-50410136	hs|19q13.33
A_23_P55373	0.267282	0.045492	2.10624	up	519.906	1400.97	372.161	771.501	204.318	312.134	321.097	191.73	-0.38689	1.06577	-0.878215	0.155129	-1.31349	-1.02955	-0.862013	-1.13784	A_23_P55373	CCCTGGATAAGGAAATTGAGATCCGGAATGCAAAGCTGGACATGCCCTACGAGTACCTGC	NM_001140	NM_001140	NM_001140	Hs.73809	246	ALOX15	arachidonate 15-lipoxygenase	ENST00000545513	THC2475507	GO:0004052(arachidonate 12-lipoxygenase activity)|GO:0005506(iron ion binding)|GO:0005634(nucleus)|GO:0005730(nucleolus)|GO:0005737(cytoplasm)|GO:0005829(cytosol)|GO:0006629(lipid metabolic process)|GO:0006954(inflammatory response)|GO:0016165(lipoxygenase activity)|GO:0016491(oxidoreductase activity)|GO:0019370(leukotriene biosynthetic process)|GO:0019372(lipoxygenase pathway)|GO:0030282(bone mi…	"Homo sapiens arachidonate 15-lipoxygenase (ALOX15), mRNA [NM_001140]"	chr17:4534989-4534930	hs|17p13.2
A_23_P50357	0.202501	0.00205981	2.4223	up	515.31	659.586	428.712	820.04	210.376	216.303	160.975	175.066	-0.3997	-0.021019	-0.674132	0.243155	-1.27133	-1.55866	-1.85818	-1.26902	A_23_P50357	GCTAATTATTTTTACAATGATTACAACATTTCCTCACTGCGGGATATTTCTGACCCGCTT	NM_015318	NM_015318	NM_015318	Hs.465761	23370	ARHGEF18	Rho/Rac guanine nucleotide exchange factor (GEF) 18	ENST00000359920	NP1083274	GO:0005085(guanyl-nucleotide exchange factor activity)|GO:0005089(Rho guanyl-nucleotide exchange factor activity)|GO:0005622(intracellular)|GO:0005737(cytoplasm)|GO:0005829(cytosol)|GO:0005886(plasma membrane)|GO:0006915(apoptosis)|GO:0007264(small GTPase mediated signal transduction)|GO:0008360(regulation of cell shape)|GO:0008624(induction of apoptosis by extracellular signals)|GO:0030036(actin…	"Homo sapiens Rho/Rac guanine nucleotide exchange factor (GEF) 18 (ARHGEF18), transcript variant 1, mRNA [NM_015318]"	chr19:7537261-7537320	hs|19p13.2
A_23_P218784	0.202501	0.00492273	2.16304	up	7314.25	8701.51	5472.18	11706.1	2586.69	3657.38	2610.55	2786.24	3.4275	3.70061	2.9999	4.07858	2.34873	2.52102	2.16126	2.72333	A_23_P218784	CATGGAGACAAGAGTCAACCAGAAAGAGATTGGGTACTTAATGAGTTCCGTTCTGGAAAG	NM_006386	NM_006386	NM_006386	Hs.528305	10521	DDX17	DEAD (Asp-Glu-Ala-Asp) box polypeptide 17	ENST00000432525	THC2671602	GO:0000166(nucleotide binding)|GO:0003723(RNA binding)|GO:0003724(RNA helicase activity)|GO:0005524(ATP binding)|GO:0005634(nucleus)|GO:0006396(RNA processing)|GO:0008026(ATP-dependent helicase activity)|GO:0008186(RNA-dependent ATPase activity)|GO:0016787(hydrolase activity)	"Homo sapiens DEAD (Asp-Glu-Ala-Asp) box polypeptide 17 (DDX17), transcript variant 1, mRNA [NM_006386]"	chr22:38889757-38888104	hs|22q13.1
A_24_P370156	0.215775	0.0141743	2.04864	up	1134.84	1277.42	883.463	2341.47	437.89	554.144	575.925	450.107	0.739271	0.93258	0.369027	1.7568	-0.213736	-0.201452	-0.0191402	0.0933504	A_24_P370156	CCGTGGCAGGAAACTACTATCCAGTCAACACCCGGATTTACATCACGGATGGAAACATGC	NM_000528	NM_000528	NM_000528	Hs.356769	4125	MAN2B1	"mannosidase, alpha, class 2B, member 1"	ENST00000466794	THC2465425	GO:0004559(alpha-mannosidase activity)|GO:0005537(mannose binding)|GO:0005625(soluble fraction)|GO:0005764(lysosome)|GO:0005975(carbohydrate metabolic process)|GO:0006013(mannose metabolic process)|GO:0006464(protein modification process)|GO:0006517(protein deglycosylation)|GO:0007611(learning or memory)|GO:0008270(zinc ion binding)|GO:0030246(carbohydrate binding)|GO:0046872(metal ion binding)	"Homo sapiens mannosidase, alpha, class 2B, member 1 (MAN2B1), transcript variant 1, mRNA [NM_000528]"	chr19:12760201-12760018	hs|19p13.2
A_33_P3388651	0.202501	0.0035209	2.84444	up	769.846	609.509	477.36	1362.65	185.387	257.345	247.98	145.615	0.179429	-0.134932	-0.519065	0.975808	-1.45376	-1.30801	-1.2348	-1.53476	A_33_P3388651	AAGCAAAACTCTTCTAAGTCCCACTCGTGAATGGCAATTAGAGAAAGGACTGACAGTGGC	NM_001003408	NM_001003408	NM_001003408	Hs.438236	3983	ABLIM1	actin binding LIM protein 1	ENST00000277895	THC2601723	GO:0003779(actin binding)|GO:0005515(protein binding)|GO:0005737(cytoplasm)|GO:0007010(cytoskeleton organization)|GO:0007411(axon guidance)|GO:0007601(visual perception)|GO:0008270(zinc ion binding)|GO:0009887(organ morphogenesis)|GO:0015629(actin cytoskeleton)|GO:0045944(positive regulation of transcription from RNA polymerase II promoter)|GO:0046872(metal ion binding)	"Homo sapiens actin binding LIM protein 1 (ABLIM1), transcript variant 3, mRNA [NM_001003408]"	chr10:116196035-116195976	hs|10q25.3
A_33_P3237899	0.202574	0.00621826	2.11989	up	1736.74	1821.53	1532.35	3229.03	701.958	954.658	934.862	457.121	1.35317	1.4445	1.16353	2.22049	0.467082	0.58327	0.679731	0.115658	A_33_P3237899	GAGTACATTTCAAAAATGACAACTAACCCCATCTATGAACACATTGGATATGCCACCCTA	NM_004067	NM_004067	NM_004067	Hs.654611	1124	CHN2	chimerin (chimaerin) 2	ENST00000409350	THC2548695	GO:0001675(acrosome assembly)|GO:0005070(SH3/SH2 adaptor activity)|GO:0005096(GTPase activator activity)|GO:0005829(cytosol)|GO:0007264(small GTPase mediated signal transduction)|GO:0016020(membrane)|GO:0030675(Rac GTPase activator activity)|GO:0043547(positive regulation of GTPase activity)|GO:0046872(metal ion binding)|GO:0051056(regulation of small GTPase mediated signal transduction)	"Homo sapiens chimerin (chimaerin) 2 (CHN2), transcript variant 2, mRNA [NM_004067]"	chr7:29440292-29440351	hs|7p14.3
A_33_P3237580	0.202501	0.00219558	2.17975	up	2486.98	2804.83	2650.26	4827.97	1001.33	1220.46	1316.12	908.234	1.87118	2.06726	1.95392	2.80081	0.979548	0.93764	1.17319	1.10614	A_33_P3237580	CATGAGGTTGATGGGAGGATTGAGTTAATATTTATAAAGCATTTCAGACAGTGCCAGAGA	NM_001242791	NM_001242791	NM_001242791	Hs.434138	729220	FLJ45513	uncharacterized LOC729220	ENST00000376609	THC2479551		"Homo sapiens uncharacterized LOC729220 (FLJ45513), mRNA [NM_001242791]"	chr17:47924945-47925004	hs|17q21.33
A_23_P341349	0.205072	0.00896599	2.7092	up	128.224	142.842	82.5417	243.442	34.1923	43.5322	35.1625	48.2279	-2.40647	-2.22816	-3.05095	-1.50896	-3.89256	-3.87156	-4.05291	-3.12898	A_23_P341349	ATAACTATTTATTGTTCGAATCACTTTTAGGATGTAACTTTATAAATAAACATGAGCGCT	NM_023083	NM_023083	NM_023083	Hs.728234	11132	CAPN10	calpain 10	ENST00000494738	THC2500832	GO:0000149(SNARE binding)|GO:0004198(calcium-dependent cysteine-type endopeptidase activity)|GO:0005622(intracellular)|GO:0005623(cell)|GO:0005829(cytosol)|GO:0005886(plasma membrane)|GO:0006508(proteolysis)|GO:0008092(cytoskeletal protein binding)|GO:0008233(peptidase activity)|GO:0031532(actin cytoskeleton reorganization)|GO:0032024(positive regulation of insulin secretion)|GO:0032388(positive …	"Homo sapiens calpain 10 (CAPN10), transcript variant 1, mRNA [NM_023083]"	chr2:241538451-241538510	hs|2q37.3
A_23_P134614	0.202501	0.00267119	2.05607	up	1434.77	1459	1351.26	2441.91	608.854	829.388	691.592	408.902	1.07761	1.12433	0.982095	1.8174	0.261794	0.380334	0.2449	-0.0451632	A_23_P134614	GGCTATGTCTGCTCTTCAGTAATGACATGAAATCTTTGTTCATCTCCACTTTGTGCTAAC	NM_006348	NM_006348	NM_006348	Hs.239631	10466	COG5	component of oligomeric golgi complex 5	ENST00000297135	THC2467529	GO:0000139(Golgi membrane)|GO:0003674(molecular_function)|GO:0005515(protein binding)|GO:0005634(nucleus)|GO:0005730(nucleolus)|GO:0005737(cytoplasm)|GO:0005794(Golgi apparatus)|GO:0005829(cytosol)|GO:0006891(intra-Golgi vesicle-mediated transport)|GO:0015031(protein transport)|GO:0016020(membrane)|GO:0017119(Golgi transport complex)	"Homo sapiens component of oligomeric golgi complex 5 (COG5), transcript variant 1, mRNA [NM_006348]"	chr7:106843982-106843923	hs|7q22.3
A_33_P3861706	0.207109	0.0105929	2.05063	up	1048.53	1308.81	921.785	1133.72	489.885	667.49	462.942	197.957	0.625154	0.967608	0.430288	0.71046	-0.0518599	0.0670328	-0.334191	-1.09173	A_33_P3861706	GGATGAGCAAGAAGATGTGTTATCTTGTTGTTCAACAGTATTGAGTGTGAAGGAAATTTT	NM_017762	NM_017762	NM_017762	Hs.30141	54893	MTMR10	myotubularin related protein 10	ENST00000435680	THC2491278	GO:0016791(phosphatase activity)	"Homo sapiens myotubularin related protein 10 (MTMR10), mRNA [NM_017762]"	chr15:31231234-31231175	hs|15q13.3
A_24_P309415	0.203278	0.00735506	2.26738	up	1195.87	1205.62	750.439	2049.6	361.464	499.186	493.216	348.339	0.814844	0.849118	0.133594	1.56473	-0.49045	-0.352138	-0.242804	-0.276427	A_24_P309415	GTTTCCTCTGCATTGGGTTTGAAGTAGTTTAGTTATGTCTTTTTCTCTGTATGTAAGTAG	NM_052932	NM_052932	NM_052932	Hs.503709	114908	TMEM123	transmembrane protein 123	ENST00000398136	THC2536867	GO:0004872(receptor activity)|GO:0009897(external side of plasma membrane)|GO:0016020(membrane)|GO:0016021(integral to membrane)|GO:0070267(oncosis)	"Homo sapiens transmembrane protein 123 (TMEM123), mRNA [NM_052932]"	chr11:102267545-102267486	hs|11q22.2
A_23_P35205	0.202501	0.000153958	2.92325	up	2229.82	1755.67	1790.02	2764.78	662.936	580.857	573.205	444.127	1.71372	1.39137	1.38776	1.99656	0.384567	-0.13353	-0.0259714	0.0740538	A_23_P35205	CCACTGCTAGGCCTCAATGTAAATTCAGTTGAAATTTGCAATTCTATCAGCAATTTAATG	NM_013441	NM_013441	NM_013441	Hs.656799	11123	RCAN3	RCAN family member 3	ENST00000374395	THC2472103	GO:0000166(nucleotide binding)|GO:0003723(RNA binding)|GO:0009653(anatomical structure morphogenesis)|GO:0019722(calcium-mediated signaling)|GO:0031013(troponin I binding)	"Homo sapiens RCAN family member 3 (RCAN3), transcript variant 1, mRNA [NM_013441]"	chr1:24863377-24863436	hs|1p36.11
A_33_P3366048	0.202501	0.00315197	2.03644	up	757.613	932.763	722.597	1328.15	381.878	416.392	322.598	284.039	0.156321	0.47893	0.0790501	0.938805	-0.41119	-0.613772	-0.855287	-0.570829	A_33_P3366048	TGATCAGAAGGATGTATCCCCATACCTAACATTCCATATCACTACACTGATGTGGGCTGG	NM_080616	NM_080616	NM_080616	Hs.516978	140688	C20orf112	chromosome 20 open reading frame 112	ENST00000359676	THC2475248		"Homo sapiens chromosome 20 open reading frame 112 (C20orf112), mRNA [NM_080616]"	chr20:31034910-31034851	hs|20q11.21
A_23_P120931	0.203365	0.00752264	2.17198	up	2817.5	3078.92	1980.81	4765.55	957.767	1080.68	1452.23	904.476	2.05121	2.20177	1.53388	2.78203	0.915372	0.762149	1.31517	1.10016	A_23_P120931	TTGGGAAAACTTTGTGTACAATGATAATGAGCCATTCAAGCCTTGGAAGGGATTAAAAAC	NM_014508	NM_014508	NM_014508	Hs.441124	27350	APOBEC3C	"apolipoprotein B mRNA editing enzyme, catalytic polypeptide-like 3C"	ENST00000361441	THC2588489	"GO:0008270(zinc ion binding)|GO:0009615(response to virus)|GO:0010529(negative regulation of transposition)|GO:0016787(hydrolase activity)|GO:0016814(hydrolase activity, acting on carbon-nitrogen (but not peptide) bonds, in cyclic amidines)|GO:0044419(interspecies interaction between organisms)|GO:0046872(metal ion binding)|GO:0080111(DNA demethylation)"	"Homo sapiens apolipoprotein B mRNA editing enzyme, catalytic polypeptide-like 3C (APOBEC3C), mRNA [NM_014508]"	chr22:39414287-39414346	hs|22q13.1
A_24_P935782	0.202501	0.00372057	2.14292	up	885.509	642.715	518.738	1052.05	282.397	360.308	288.446	185.423	0.381367	-0.0584002	-0.399137	0.602598	-0.846578	-0.822484	-1.01672	-1.1861	A_24_P935782	TGTGGAAAATTCTTTAGATATTCTTCATATCTTAATAGTCACATGCGAACCCATACTGGG	NM_001008727	NM_001008727	NM_001008727	Hs.501537	7675	ZNF121	zinc finger protein 121	ENST00000538300	THC2508861	"GO:0003677(DNA binding)|GO:0005622(intracellular)|GO:0005634(nucleus)|GO:0006355(regulation of transcription, DNA-dependent)|GO:0008270(zinc ion binding)|GO:0046872(metal ion binding)"	"Homo sapiens zinc finger protein 121 (ZNF121), mRNA [NM_001008727]"	chr19:9677344-9677285	hs|19p13.2
A_23_P357101	0.203164	0.00720378	2.12168	up	2707.39	2955.49	1838.19	4300.49	1043.34	991.713	1274.12	874.838	1.99369	2.14275	1.42607	2.63389	1.03884	0.638209	1.12641	1.0521	A_23_P357101	AATATTGTTGGGAAAACTTTGTGTACAATGATGATGAGCCATTCAAGCCTTGGAAAGGAC	NM_145298	NM_145298	NM_145298	Hs.659809	200316	APOBEC3F	"apolipoprotein B mRNA editing enzyme, catalytic polypeptide-like 3F"	ENST00000308521	THC2475491	"GO:0002230(positive regulation of defense response to virus by host)|GO:0003723(RNA binding)|GO:0004126(cytidine deaminase activity)|GO:0005737(cytoplasm)|GO:0008270(zinc ion binding)|GO:0009615(response to virus)|GO:0009972(cytidine deamination)|GO:0010529(negative regulation of transposition)|GO:0016553(base conversion or substitution editing)|GO:0016787(hydrolase activity)|GO:0016814(hydrolas…	"Homo sapiens apolipoprotein B mRNA editing enzyme, catalytic polypeptide-like 3F (APOBEC3F), transcript variant 1, mRNA [NM_145298]"	chr22:39448588-39448647	hs|22q13.1
A_33_P3343101	0.202501	0.00377199	2.5347	up	2251.3	2665.32	1278.75	2954.14	546.988	792.871	915.998	510.745	1.72754	1.99366	0.90252	2.09213	0.107206	0.315372	0.650323	0.275683	A_33_P3343101	GCGAAAGTTAATTTTTTAGCCTATTCAGAAGTGCTGACTGATAACTTAAAAGTTGGAAGC	ENST00000426600		AK304751	Hs.508644	55082	ARGLU1	arginine and glutamate rich 1	ENST00000426600	THC2513666	"GO:0005634(nucleus)|GO:0006355(regulation of transcription, DNA-dependent)"	arginine and glutamate rich 1 [Source:HGNC Symbol;Acc:25482] [ENST00000426600]	chr13:107211644-107211585	hs|13q33.3
A_23_P68547	0.22178	0.0167944	2.16117	up	1257.81	855.914	919.038	2264.48	513.702	560.584	378.876	347.803	0.887707	0.354887	0.425982	1.70857	0.0166302	-0.184783	-0.623298	-0.278646	A_23_P68547	TGGGTTTATTGCAGATTAAAGCCATCTCAGTGAAGATATGCGTGCACGCACAGACAGACA	NM_182802	NM_182802	NM_182802	Hs.597484	84515	MCM8	minichromosome maintenance complex component 8	ENST00000378883	THC2703428	"GO:0000075(cell cycle checkpoint)|GO:0000082(G1/S transition of mitotic cell cycle)|GO:0000084(S phase of mitotic cell cycle)|GO:0000166(nucleotide binding)|GO:0000216(M/G1 transition of mitotic cell cycle)|GO:0000278(mitotic cell cycle)|GO:0003677(DNA binding)|GO:0005524(ATP binding)|GO:0005634(nucleus)|GO:0005654(nucleoplasm)|GO:0006260(DNA replication)|GO:0006271(DNA strand elongation involve…	"Homo sapiens minichromosome maintenance complex component 8 (MCM8), transcript variant 2, mRNA [NM_182802]"	chr20:5975064-5975123	hs|20p12.3
A_23_P145437	0.204725	0.00783321	2.1387	up	526.828	727.726	460.792	889.188	220.244	372.126	253.11	133.728	-0.367809	0.120816	-0.570025	0.35995	-1.2052	-0.775921	-1.20526	-1.65762	A_23_P145437	GCTGTTGTTCGAAGACACCTCTTTAACTTTTGGAACTTCTAGTAGAGGACGAGTCCGAAA	NM_017934	NM_017934	NM_017934	Hs.511817	55023	PHIP	pleckstrin homology domain interacting protein	ENST00000355098	THC2515430	"GO:0001932(regulation of protein phosphorylation)|GO:0005158(insulin receptor binding)|GO:0005515(protein binding)|GO:0005575(cellular_component)|GO:0005634(nucleus)|GO:0007010(cytoskeleton organization)|GO:0008284(positive regulation of cell proliferation)|GO:0008286(insulin receptor signaling pathway)|GO:0022604(regulation of cell morphogenesis)|GO:0043066(negative regulation of apoptosis)|GO:…	"Homo sapiens pleckstrin homology domain interacting protein (PHIP), mRNA [NM_017934]"	chr6:79650509-79650450	hs|6q14.1
A_24_P45451	0.202501	0.00490118	2.26066	up	3291.32	3416.65	2356.43	5673.17	1242.13	1464.69	1451.72	805.19	2.27546	2.35193	1.78439	3.03355	1.29044	1.20081	1.31467	0.932411	A_24_P45451	TGCCTAACCTTTTGGAGCCTTAGTCTCCCAGACTGAAAAAGGAAGAGGATGGTATTACAT	NM_052931	NM_052931	NM_052931	Hs.492348	114836	SLAMF6	SLAM family member 6	ENST00000368057	THC2474637	GO:0004872(receptor activity)|GO:0005886(plasma membrane)|GO:0016021(integral to membrane)	"Homo sapiens SLAM family member 6 (SLAMF6), transcript variant 2, mRNA [NM_052931]"	chr1:160455780-160455721	hs|1q23.2
A_23_P500433	0.208151	0.0109064	2.42745	up	74.4034	154.754	67.7054	162.553	28.7821	36.3592	43.7419	29.4581	-3.1917	-2.1126	-3.3368	-2.09163	-4.14106	-4.13132	-3.73794	-3.84018	A_23_P500433	CTGTTCTGTTTCACCATGTAACACACAATACATGCATGCATTGTATTAGTGTTAGAAAAC	NM_052813	NM_052813	NM_052813	Hs.694071	64170	CARD9	"caspase recruitment domain family, member 9"	ENST00000485975	THC2490616	GO:0002218(activation of innate immune response)|GO:0005622(intracellular)|GO:0005737(cytoplasm)|GO:0009620(response to fungus)|GO:0032495(response to muramyl dipeptide)|GO:0032755(positive regulation of interleukin-6 production)|GO:0032760(positive regulation of tumor necrosis factor production)|GO:0032874(positive regulation of stress-activated MAPK cascade)|GO:0042493(response to drug)|GO:0042…	"Homo sapiens caspase recruitment domain family, member 9 (CARD9), transcript variant 1, mRNA [NM_052813]"	chr9:139258502-139258443	hs|9q34.3
A_33_P3358923	0.202501	0.00260853	2.43106	up	1307.96	1108.49	781.403	1717.83	434.178	448.972	341.214	309.505	0.944107	0.727939	0.191924	1.30998	-0.226017	-0.505088	-0.774345	-0.446958	A_33_P3358923	GTCAGAGACATACATGCATTTTCCCAAATGACTCTACTTCACTATTATTTACATGGCTTA	NM_181780	NM_181780	NM_181780	Hs.445162	151888	BTLA	B and T lymphocyte associated	ENST00000334529	THC2478357	GO:0002768(immune response-regulating cell surface receptor signaling pathway)|GO:0004872(receptor activity)|GO:0005886(plasma membrane)|GO:0005887(integral to plasma membrane)|GO:0009897(external side of plasma membrane)|GO:0030889(negative regulation of B cell proliferation)|GO:0031295(T cell costimulation)|GO:0046642(negative regulation of alpha-beta T cell proliferation)	"Homo sapiens B and T lymphocyte associated (BTLA), transcript variant 1, mRNA [NM_181780]"	chr3:112182997-112182938	hs|3q13.2
A_33_P3280681	0.202501	0.00576115	2.11285	up	3226.57	3521.93	2512.04	5663.36	1261.49	1433.01	1326.2	1250.23	2.24679	2.39571	1.87665	3.03105	1.31275	1.16927	1.1842	1.56721	A_33_P3280681	AGGCCATGATCAAAACGTATGTGGTGCCAAGCTCCCTTCTGCCTTTGCTCTTCCCATCCT	ENST00000301196		AB384326	Hs.502378	114823	LENG8	leukocyte receptor cluster (LRC) member 8	ENST00000301196	THC2512512	GO:0005515(protein binding)	leukocyte receptor cluster (LRC) member 8 [Source:HGNC Symbol;Acc:15500] [ENST00000301196]	chr19:54969685-54969744	hs|19q13.42
A_23_P32036	0.202501	0.00117621	2.52556	up	192.827	203.116	140.084	156.149	56.3683	85.4799	42.9188	37.6224	-1.81783	-1.72028	-2.28785	-2.14962	-3.17135	-2.89806	-3.76534	-3.48726	A_23_P32036	ACTGTGGTACAATGACAGCCATTGTTTCATATGTTTGATTTTTATTGCACATGGTTTTCC	NM_017881	NM_017881	NM_017881	Hs.494186	54981	C9orf95	chromosome 9 open reading frame 95	ENST00000494066	THC2603752	GO:0000166(nucleotide binding)|GO:0005524(ATP binding)|GO:0016740(transferase activity)|GO:0019363(pyridine nucleotide biosynthetic process)|GO:0046872(metal ion binding)|GO:0050262(ribosylnicotinamide kinase activity)	"Homo sapiens chromosome 9 open reading frame 95 (C9orf95), transcript variant 1, mRNA [NM_017881]"	chr9:77676379-77676320	hs|9q21.13
A_33_P3289150	0.224178	0.0179316	2.70808	down	28.1974	47.757	32.871	13.0699	76.6015	72.8452	46.4541	44.3509	-4.59151	-3.80879	-4.37926	-5.72822	-2.72886	-3.12881	-3.65114	-3.24988	A_33_P3289150	TAATCCAAATAAGGAGAAGATATGCTTAGAACCGAGGTAGAGTTTTCATCCATTCTGTCC	ENST00000380315				3043	HBB	"hemoglobin, beta"	ENST00000380315		GO:0004601(peroxidase activity)|GO:0005344(oxygen transporter activity)|GO:0005515(protein binding)|GO:0005829(cytosol)|GO:0005833(hemoglobin complex)|GO:0006810(transport)|GO:0007596(blood coagulation)|GO:0008217(regulation of blood pressure)|GO:0010942(positive regulation of cell death)|GO:0015671(oxygen transport)|GO:0019825(oxygen binding)|GO:0020037(heme binding)|GO:0030185(nitric oxide tran…	"hemoglobin, beta [Source:HGNC Symbol;Acc:4827] [ENST00000380315]"	chr11:5248802-5248743	hs|11p15.4
A_33_P3319625	0.205072	0.00894283	2.58339	down	2710.9	5380.72	3158.79	4183.03	6278.93	6931.97	6827.84	10673.1	1.99556	3.00715	2.20716	2.59394	3.62814	3.44348	3.54834	4.66091	A_33_P3319625	CCGATTCGTCAGTGTTGGACCACGGGATCCAAGCTTTGTAAATATCCCTCAACAGACACA	NM_001134673	NM_001134673	NM_001134673	Hs.191911	4774	NFIA	nuclear factor I/A	ENST00000371191	THC2515212	"GO:0003677(DNA binding)|GO:0003700(sequence-specific DNA binding transcription factor activity)|GO:0005622(intracellular)|GO:0005634(nucleus)|GO:0005730(nucleolus)|GO:0006260(DNA replication)|GO:0006355(regulation of transcription, DNA-dependent)|GO:0008134(transcription factor binding)|GO:0019079(viral genome replication)|GO:0030054(cell junction)"	"Homo sapiens nuclear factor I/A (NFIA), transcript variant 1, mRNA [NM_001134673]"	chr1:61892168-61892227	hs|1p31.3
[truncated: 32 more rows]
