# Supplementary material for: Expression Signatures of Long Noncoding RNAs in Adolescent Idiopathic Scoliosis
Source: Biomed Res Int. 2015 Sep 1;2015:276049. doi: 10.1155/2015/276049 (PMC4569756; doi:10.1155/2015/276049)
Supplement: Supplementary file 1 — Tens of thousands lncRNAs and mRNAs were examined in microarray, hundreds of which were differently expressed in AIS group compared to NC group. Detailed information of differently expressed lncRNAs and mRNAs was listed Table S1 and Table S2, respectively. Table S3 contains the differentially expressed enhancer-like lncRNAs and their nearby coding genes (distance < 300 kb). [file 276049.f1.zip › Table S3 enhancer+mRNAs.xls]

## Sheet: Sheet1
Table S3 Differentially expressed enhancer-like lncRNAs profiling. # Condition pairs: AIS vs NC # Fold Change cut-off: 2.0 This table contains the differentially expressed enhancer-like lncRNAs and their nearby coding genes (distance < 300 kb). # Column A: lncRNA, probename of lncRNA. # Column B: mRNA, probename of mRNA.GeneSymbol, the symbol of the LncRNA. # Column C: cis-regulation, the relatio…
lncRNAs and nearby coding gene pairs			coding RNA_annotation																			lncRNA_annotation
lncRNA	mRNA	cis-regulation	mRNA_ProbeName	Sequence	mRNA_chr	mRNA_strand	mRNA_start	mRNA_end	PrimaryAccession	RefSeqAccession	GenbankAccession	UniGeneID	EntrezGeneID	GeneSymbol	GeneName	EnsemblID	TIGRID	GO	Description	GenomicCoordinates	Cytoband	lncRNA_ProbeName	Probe Sequence	lncRNA ID	Chrosome	Strand	Start	End	cdsstart	cdsend	exoncount	gene	description	alias	known lncRNA name
p17041	A_33_P3215093	Intergenic(300k)	A_33_P3215093	GGACAGTTGTCTTTGATTAAAGCCCCACCAAAACCCATTTAAGTATTTAATGTACATACT	X	+	72783044	72904246	NM_001039840	NM_001039840	NM_001039840	Hs.496323	53344	CHIC1	cysteine-rich hydrophobic domain 1	ENST00000373502	THC2644281	GO:0005886(plasma membrane)|GO:0016023(cytoplasmic membrane-bounded vesicle)	Homo sapiens cysteine-rich hydrophobic domain 1 (CHIC1), mRNA [NM_001039840]	chrX:72904088-72904147	hs|Xq13.2	p17041	TCCAAGAAATTTGAACACACTGAAGGAAGTCAGCCTTCCCACCTGAAGATCAACATGCCT	ENST00000602863.1	X	-	73048922	73061505	73061505	73061505	5	ENSG00000229807.5	gene_id "ENSG00000229807.5"; transcript_id "ENST00000602863.1"; gene_type "non_coding"; gene_status "KNOWN"; gene_name "XIST"; transcript_type "non_coding"; transcript_status "KNOWN"; transcript_name "XIST-008"; level 2; havana_gene "OTTHUMG00000021839.4"; havana_transcript "OTTHUMT00000467480.1";	TCONS_00016926;XLOC_008185;TCONS_00017074;XLOC_008185;TCONS_00017075;XLOC_008185	XIST
p17041	A_19_P00323041	Intergenic(300k)	A_19_P00323041	CCCTTGGGAGAAGGCAAAACACTTGATGAAATCTACATAAAGACTAAAACATTTTACCAA	X	+	73164202	73167265	ENST00000415215		AK056172			P39193		ENST00000415215	THC2525508		ALU6_HUMAN (P39193) Alu subfamily SP sequence contamination warning entry, partial (13%) [THC2587145]	chrX:73167114-73167173	hs|Xq13.2	p17041	TCCAAGAAATTTGAACACACTGAAGGAAGTCAGCCTTCCCACCTGAAGATCAACATGCCT	ENST00000602863.1	X	-	73048922	73061505	73061505	73061505	5	ENSG00000229807.5	gene_id "ENSG00000229807.5"; transcript_id "ENST00000602863.1"; gene_type "non_coding"; gene_status "KNOWN"; gene_name "XIST"; transcript_type "non_coding"; transcript_status "KNOWN"; transcript_name "XIST-008"; level 2; havana_gene "OTTHUMG00000021839.4"; havana_transcript "OTTHUMT00000467480.1";	TCONS_00016926;XLOC_008185;TCONS_00017074;XLOC_008185;TCONS_00017075;XLOC_008185	XIST
p17041	A_19_P00321795	Intergenic(300k)	A_19_P00321795	CCTAACCCTTGGGAGAAGGCAAAACACTTGATGAAATCTACATAAAGACTAAAACATTTT	X	+	73164202	73167265	ENST00000415215		AK056172			P39193		ENST00000415215	THC2525508		ALU6_HUMAN (P39193) Alu subfamily SP sequence contamination warning entry, partial (13%) [THC2587145]	chrX:73167109-73167168	hs|Xq13.2	p17041	TCCAAGAAATTTGAACACACTGAAGGAAGTCAGCCTTCCCACCTGAAGATCAACATGCCT	ENST00000602863.1	X	-	73048922	73061505	73061505	73061505	5	ENSG00000229807.5	gene_id "ENSG00000229807.5"; transcript_id "ENST00000602863.1"; gene_type "non_coding"; gene_status "KNOWN"; gene_name "XIST"; transcript_type "non_coding"; transcript_status "KNOWN"; transcript_name "XIST-008"; level 2; havana_gene "OTTHUMG00000021839.4"; havana_transcript "OTTHUMT00000467480.1";	TCONS_00016926;XLOC_008185;TCONS_00017074;XLOC_008185;TCONS_00017075;XLOC_008185	XIST
p17041	A_19_P00320640	Intergenic(300k)	A_19_P00320640	ATTTCTTTCTCGCTGATCGCCTAACTTCTACTGACGAAGCTTGGAAGTTGCAGAAGGTAG	X	+	73164181	73164781	ENST00000453317		AK056172					ENST00000453317	THC2571342			chrX:73164442-73164501	hs|Xq13.2	p17041	TCCAAGAAATTTGAACACACTGAAGGAAGTCAGCCTTCCCACCTGAAGATCAACATGCCT	ENST00000602863.1	X	-	73048922	73061505	73061505	73061505	5	ENSG00000229807.5	gene_id "ENSG00000229807.5"; transcript_id "ENST00000602863.1"; gene_type "non_coding"; gene_status "KNOWN"; gene_name "XIST"; transcript_type "non_coding"; transcript_status "KNOWN"; transcript_name "XIST-008"; level 2; havana_gene "OTTHUMG00000021839.4"; havana_transcript "OTTHUMT00000467480.1";	TCONS_00016926;XLOC_008185;TCONS_00017074;XLOC_008185;TCONS_00017075;XLOC_008185	XIST
p17041	A_19_P00317824	Intergenic(300k)	A_19_P00317824	CATTAGTTTTAAACTTCCTAACCCTTGGGAGAAGGCAAAACACTTGATGAAATCTACATA	X	+	73164202	73167265	ENST00000415215		AK056172			P39193		ENST00000415215	THC2525508		ALU6_HUMAN (P39193) Alu subfamily SP sequence contamination warning entry, partial (13%) [THC2587145]	chrX:73167093-73167152	hs|Xq13.2	p17041	TCCAAGAAATTTGAACACACTGAAGGAAGTCAGCCTTCCCACCTGAAGATCAACATGCCT	ENST00000602863.1	X	-	73048922	73061505	73061505	73061505	5	ENSG00000229807.5	gene_id "ENSG00000229807.5"; transcript_id "ENST00000602863.1"; gene_type "non_coding"; gene_status "KNOWN"; gene_name "XIST"; transcript_type "non_coding"; transcript_status "KNOWN"; transcript_name "XIST-008"; level 2; havana_gene "OTTHUMG00000021839.4"; havana_transcript "OTTHUMT00000467480.1";	TCONS_00016926;XLOC_008185;TCONS_00017074;XLOC_008185;TCONS_00017075;XLOC_008185	XIST
p17040	A_33_P3215093	Intergenic(300k)	A_33_P3215093	GGACAGTTGTCTTTGATTAAAGCCCCACCAAAACCCATTTAAGTATTTAATGTACATACT	X	+	72783044	72904246	NM_001039840	NM_001039840	NM_001039840	Hs.496323	53344	CHIC1	cysteine-rich hydrophobic domain 1	ENST00000373502	THC2644281	GO:0005886(plasma membrane)|GO:0016023(cytoplasmic membrane-bounded vesicle)	Homo sapiens cysteine-rich hydrophobic domain 1 (CHIC1), mRNA [NM_001039840]	chrX:72904088-72904147	hs|Xq13.2	p17040	TTGCCTCATTTTCTCTTTTTGTTCACAAGAGTGGTCTGTGTCTTGTCTTAGACATATCTC	ENST00000445814.1	X	-	73047635	73051045	73051045	73051045	3	ENSG00000229807.5	gene_id "ENSG00000229807.5"; transcript_id "ENST00000445814.1"; gene_type "non_coding"; gene_status "KNOWN"; gene_name "XIST"; transcript_type "non_coding"; transcript_status "KNOWN"; transcript_name "XIST-004"; level 2; havana_gene "OTTHUMG00000021839.4"; havana_transcript "OTTHUMT00000057242.1";	ENCODE_2190_437;TCONS_00016926;XLOC_008185;TCONS_00017074;XLOC_008185;TCONS_00017075;XLOC_008185	XIST
p17040	A_19_P00323041	Intergenic(300k)	A_19_P00323041	CCCTTGGGAGAAGGCAAAACACTTGATGAAATCTACATAAAGACTAAAACATTTTACCAA	X	+	73164202	73167265	ENST00000415215		AK056172			P39193		ENST00000415215	THC2525508		ALU6_HUMAN (P39193) Alu subfamily SP sequence contamination warning entry, partial (13%) [THC2587145]	chrX:73167114-73167173	hs|Xq13.2	p17040	TTGCCTCATTTTCTCTTTTTGTTCACAAGAGTGGTCTGTGTCTTGTCTTAGACATATCTC	ENST00000445814.1	X	-	73047635	73051045	73051045	73051045	3	ENSG00000229807.5	gene_id "ENSG00000229807.5"; transcript_id "ENST00000445814.1"; gene_type "non_coding"; gene_status "KNOWN"; gene_name "XIST"; transcript_type "non_coding"; transcript_status "KNOWN"; transcript_name "XIST-004"; level 2; havana_gene "OTTHUMG00000021839.4"; havana_transcript "OTTHUMT00000057242.1";	ENCODE_2190_437;TCONS_00016926;XLOC_008185;TCONS_00017074;XLOC_008185;TCONS_00017075;XLOC_008185	XIST
p17040	A_19_P00321795	Intergenic(300k)	A_19_P00321795	CCTAACCCTTGGGAGAAGGCAAAACACTTGATGAAATCTACATAAAGACTAAAACATTTT	X	+	73164202	73167265	ENST00000415215		AK056172			P39193		ENST00000415215	THC2525508		ALU6_HUMAN (P39193) Alu subfamily SP sequence contamination warning entry, partial (13%) [THC2587145]	chrX:73167109-73167168	hs|Xq13.2	p17040	TTGCCTCATTTTCTCTTTTTGTTCACAAGAGTGGTCTGTGTCTTGTCTTAGACATATCTC	ENST00000445814.1	X	-	73047635	73051045	73051045	73051045	3	ENSG00000229807.5	gene_id "ENSG00000229807.5"; transcript_id "ENST00000445814.1"; gene_type "non_coding"; gene_status "KNOWN"; gene_name "XIST"; transcript_type "non_coding"; transcript_status "KNOWN"; transcript_name "XIST-004"; level 2; havana_gene "OTTHUMG00000021839.4"; havana_transcript "OTTHUMT00000057242.1";	ENCODE_2190_437;TCONS_00016926;XLOC_008185;TCONS_00017074;XLOC_008185;TCONS_00017075;XLOC_008185	XIST
p17040	A_19_P00320640	Intergenic(300k)	A_19_P00320640	ATTTCTTTCTCGCTGATCGCCTAACTTCTACTGACGAAGCTTGGAAGTTGCAGAAGGTAG	X	+	73164181	73164781	ENST00000453317		AK056172					ENST00000453317	THC2571342			chrX:73164442-73164501	hs|Xq13.2	p17040	TTGCCTCATTTTCTCTTTTTGTTCACAAGAGTGGTCTGTGTCTTGTCTTAGACATATCTC	ENST00000445814.1	X	-	73047635	73051045	73051045	73051045	3	ENSG00000229807.5	gene_id "ENSG00000229807.5"; transcript_id "ENST00000445814.1"; gene_type "non_coding"; gene_status "KNOWN"; gene_name "XIST"; transcript_type "non_coding"; transcript_status "KNOWN"; transcript_name "XIST-004"; level 2; havana_gene "OTTHUMG00000021839.4"; havana_transcript "OTTHUMT00000057242.1";	ENCODE_2190_437;TCONS_00016926;XLOC_008185;TCONS_00017074;XLOC_008185;TCONS_00017075;XLOC_008185	XIST
p17040	A_19_P00317824	Intergenic(300k)	A_19_P00317824	CATTAGTTTTAAACTTCCTAACCCTTGGGAGAAGGCAAAACACTTGATGAAATCTACATA	X	+	73164202	73167265	ENST00000415215		AK056172			P39193		ENST00000415215	THC2525508		ALU6_HUMAN (P39193) Alu subfamily SP sequence contamination warning entry, partial (13%) [THC2587145]	chrX:73167093-73167152	hs|Xq13.2	p17040	TTGCCTCATTTTCTCTTTTTGTTCACAAGAGTGGTCTGTGTCTTGTCTTAGACATATCTC	ENST00000445814.1	X	-	73047635	73051045	73051045	73051045	3	ENSG00000229807.5	gene_id "ENSG00000229807.5"; transcript_id "ENST00000445814.1"; gene_type "non_coding"; gene_status "KNOWN"; gene_name "XIST"; transcript_type "non_coding"; transcript_status "KNOWN"; transcript_name "XIST-004"; level 2; havana_gene "OTTHUMG00000021839.4"; havana_transcript "OTTHUMT00000057242.1";	ENCODE_2190_437;TCONS_00016926;XLOC_008185;TCONS_00017074;XLOC_008185;TCONS_00017075;XLOC_008185	XIST
p17038	A_33_P3215093	Intergenic(300k)	A_33_P3215093	GGACAGTTGTCTTTGATTAAAGCCCCACCAAAACCCATTTAAGTATTTAATGTACATACT	X	+	72783044	72904246	NM_001039840	NM_001039840	NM_001039840	Hs.496323	53344	CHIC1	cysteine-rich hydrophobic domain 1	ENST00000373502	THC2644281	GO:0005886(plasma membrane)|GO:0016023(cytoplasmic membrane-bounded vesicle)	Homo sapiens cysteine-rich hydrophobic domain 1 (CHIC1), mRNA [NM_001039840]	chrX:72904088-72904147	hs|Xq13.2	p17038	TTTTTATAGCTCTTCATTGTTCCTATCTGCCAAATCATTATACTTCCTACAAGCAGTGCA	ENST00000433732.1	X	-	73047543	73049302	73049302	73049302	2	ENSG00000229807.5	gene_id "ENSG00000229807.5"; transcript_id "ENST00000433732.1"; gene_type "non_coding"; gene_status "KNOWN"; gene_name "XIST"; transcript_type "non_coding"; transcript_status "KNOWN"; transcript_name "XIST-007"; level 2; havana_gene "OTTHUMG00000021839.4"; havana_transcript "OTTHUMT00000083630.1";	ENCODE_1116_676;TCONS_00016926;XLOC_008185;TCONS_00017074;XLOC_008185;TCONS_00017075;XLOC_008185	XIST
p17038	A_19_P00323041	Intergenic(300k)	A_19_P00323041	CCCTTGGGAGAAGGCAAAACACTTGATGAAATCTACATAAAGACTAAAACATTTTACCAA	X	+	73164202	73167265	ENST00000415215		AK056172			P39193		ENST00000415215	THC2525508		ALU6_HUMAN (P39193) Alu subfamily SP sequence contamination warning entry, partial (13%) [THC2587145]	chrX:73167114-73167173	hs|Xq13.2	p17038	TTTTTATAGCTCTTCATTGTTCCTATCTGCCAAATCATTATACTTCCTACAAGCAGTGCA	ENST00000433732.1	X	-	73047543	73049302	73049302	73049302	2	ENSG00000229807.5	gene_id "ENSG00000229807.5"; transcript_id "ENST00000433732.1"; gene_type "non_coding"; gene_status "KNOWN"; gene_name "XIST"; transcript_type "non_coding"; transcript_status "KNOWN"; transcript_name "XIST-007"; level 2; havana_gene "OTTHUMG00000021839.4"; havana_transcript "OTTHUMT00000083630.1";	ENCODE_1116_676;TCONS_00016926;XLOC_008185;TCONS_00017074;XLOC_008185;TCONS_00017075;XLOC_008185	XIST
p17038	A_19_P00321795	Intergenic(300k)	A_19_P00321795	CCTAACCCTTGGGAGAAGGCAAAACACTTGATGAAATCTACATAAAGACTAAAACATTTT	X	+	73164202	73167265	ENST00000415215		AK056172			P39193		ENST00000415215	THC2525508		ALU6_HUMAN (P39193) Alu subfamily SP sequence contamination warning entry, partial (13%) [THC2587145]	chrX:73167109-73167168	hs|Xq13.2	p17038	TTTTTATAGCTCTTCATTGTTCCTATCTGCCAAATCATTATACTTCCTACAAGCAGTGCA	ENST00000433732.1	X	-	73047543	73049302	73049302	73049302	2	ENSG00000229807.5	gene_id "ENSG00000229807.5"; transcript_id "ENST00000433732.1"; gene_type "non_coding"; gene_status "KNOWN"; gene_name "XIST"; transcript_type "non_coding"; transcript_status "KNOWN"; transcript_name "XIST-007"; level 2; havana_gene "OTTHUMG00000021839.4"; havana_transcript "OTTHUMT00000083630.1";	ENCODE_1116_676;TCONS_00016926;XLOC_008185;TCONS_00017074;XLOC_008185;TCONS_00017075;XLOC_008185	XIST
p17038	A_19_P00320640	Intergenic(300k)	A_19_P00320640	ATTTCTTTCTCGCTGATCGCCTAACTTCTACTGACGAAGCTTGGAAGTTGCAGAAGGTAG	X	+	73164181	73164781	ENST00000453317		AK056172					ENST00000453317	THC2571342			chrX:73164442-73164501	hs|Xq13.2	p17038	TTTTTATAGCTCTTCATTGTTCCTATCTGCCAAATCATTATACTTCCTACAAGCAGTGCA	ENST00000433732.1	X	-	73047543	73049302	73049302	73049302	2	ENSG00000229807.5	gene_id "ENSG00000229807.5"; transcript_id "ENST00000433732.1"; gene_type "non_coding"; gene_status "KNOWN"; gene_name "XIST"; transcript_type "non_coding"; transcript_status "KNOWN"; transcript_name "XIST-007"; level 2; havana_gene "OTTHUMG00000021839.4"; havana_transcript "OTTHUMT00000083630.1";	ENCODE_1116_676;TCONS_00016926;XLOC_008185;TCONS_00017074;XLOC_008185;TCONS_00017075;XLOC_008185	XIST
p17038	A_19_P00317824	Intergenic(300k)	A_19_P00317824	CATTAGTTTTAAACTTCCTAACCCTTGGGAGAAGGCAAAACACTTGATGAAATCTACATA	X	+	73164202	73167265	ENST00000415215		AK056172			P39193		ENST00000415215	THC2525508		ALU6_HUMAN (P39193) Alu subfamily SP sequence contamination warning entry, partial (13%) [THC2587145]	chrX:73167093-73167152	hs|Xq13.2	p17038	TTTTTATAGCTCTTCATTGTTCCTATCTGCCAAATCATTATACTTCCTACAAGCAGTGCA	ENST00000433732.1	X	-	73047543	73049302	73049302	73049302	2	ENSG00000229807.5	gene_id "ENSG00000229807.5"; transcript_id "ENST00000433732.1"; gene_type "non_coding"; gene_status "KNOWN"; gene_name "XIST"; transcript_type "non_coding"; transcript_status "KNOWN"; transcript_name "XIST-007"; level 2; havana_gene "OTTHUMG00000021839.4"; havana_transcript "OTTHUMT00000083630.1";	ENCODE_1116_676;TCONS_00016926;XLOC_008185;TCONS_00017074;XLOC_008185;TCONS_00017075;XLOC_008185	XIST
p383	A_33_P3233869	Sense	A_33_P3233869	AATTTCTCATGAATGGTTCAGCACCATCCCCTTGTACCGTCCTCACAATAATGAGTGACT	1	-	143186156	143194239	ENST00000437267		BC043411	Hs.446446				ENST00000437267	THC2493596		Homo sapiens, clone IMAGE:6155889, mRNA. [BC043411]	chr1:143184137-143184078	hs|1q21.1	p383	ACAAAGAGAACTGTTGCTGTATTGGACACTTGCTCCCATCTACTTTCTTCTCTGGAATCC	ENST00000420598.1	1	-	143188508	143195834	143195834	143195834	5	ENSG00000232274.1	gene_id "ENSG00000232274.1"; transcript_id "ENST00000420598.1"; gene_type "lincRNA"; gene_status "NOVEL"; gene_name "BX571672.2"; transcript_type "lincRNA"; transcript_status "KNOWN"; transcript_name "BX571672.2-005"; level 2; havana_gene "OTTHUMG00000013472.1"; havana_transcript "OTTHUMT00000037568.1";	ENCODE_1528_557	BX571672.2
p383	A_21_P0010650	Intergenic(300k)	A_21_P0010650	GCCTATGAAAATTTTTAAGGGCTTGCTAGTTTATGTGGACCTGAATAAGCATTTTGCATG	1	-	143213237	143240439	ENST00000422716					XLOC_l2_001089		ENST00000422716	THC2716686		Q5VUR7_HUMAN (Q5VUR7) Ankyrin repeat domain 20A, partial (14%) [THC2716686]	chr1:143231163-143230401	hs|1q21.1	p383	ACAAAGAGAACTGTTGCTGTATTGGACACTTGCTCCCATCTACTTTCTTCTCTGGAATCC	ENST00000420598.1	1	-	143188508	143195834	143195834	143195834	5	ENSG00000232274.1	gene_id "ENSG00000232274.1"; transcript_id "ENST00000420598.1"; gene_type "lincRNA"; gene_status "NOVEL"; gene_name "BX571672.2"; transcript_type "lincRNA"; transcript_status "KNOWN"; transcript_name "BX571672.2-005"; level 2; havana_gene "OTTHUMG00000013472.1"; havana_transcript "OTTHUMT00000037568.1";	ENCODE_1528_557	BX571672.2
p383	A_21_P0010771	Intergenic(300k)	A_21_P0010771	AGAATAGTCAATGGAAAAGGAAAAGGGCCTCCTGCAAAACATCCTTCCTTGAAGCCTAGC	1	-	143223331	143240429	NM_001012421	NM_001012421	NM_001012421	Hs.709909		ANKRD20A2	ankyrin repeat domain 20 family, member A2	ENST00000429121	THC2555110		Homo sapiens ankyrin repeat domain 20 family, member A2 (ANKRD20A2), mRNA [NM_001012421]	chr9:42393542-42396400	hs|9p12	p383	ACAAAGAGAACTGTTGCTGTATTGGACACTTGCTCCCATCTACTTTCTTCTCTGGAATCC	ENST00000420598.1	1	-	143188508	143195834	143195834	143195834	5	ENSG00000232274.1	gene_id "ENSG00000232274.1"; transcript_id "ENST00000420598.1"; gene_type "lincRNA"; gene_status "NOVEL"; gene_name "BX571672.2"; transcript_type "lincRNA"; transcript_status "KNOWN"; transcript_name "BX571672.2-005"; level 2; havana_gene "OTTHUMG00000013472.1"; havana_transcript "OTTHUMT00000037568.1";	ENCODE_1528_557	BX571672.2
p383	A_24_P778906	Sense	A_24_P778906	TCAAGCCTCAGACTTCAAATAATTGCCAGAACTACTTGACTGAGGTTAGTTATATGACCG	1	-	143193902	143196803	ENST00000435913	XR_110942	XR_110942					ENST00000435913	THC2529780			chr1:143194160-143194106	hs|1q21.1	p383	ACAAAGAGAACTGTTGCTGTATTGGACACTTGCTCCCATCTACTTTCTTCTCTGGAATCC	ENST00000420598.1	1	-	143188508	143195834	143195834	143195834	5	ENSG00000232274.1	gene_id "ENSG00000232274.1"; transcript_id "ENST00000420598.1"; gene_type "lincRNA"; gene_status "NOVEL"; gene_name "BX571672.2"; transcript_type "lincRNA"; transcript_status "KNOWN"; transcript_name "BX571672.2-005"; level 2; havana_gene "OTTHUMG00000013472.1"; havana_transcript "OTTHUMT00000037568.1";	ENCODE_1528_557	BX571672.2
p383	A_33_P3417472	Intergenic(300k)	A_33_P3417472	CCTACTTCATTATCAAGCTATACTATTTTATTCATGCAGTTTGATGATCTTATGGCGGAG	1	+	143391526	143392104	ENST00000412492							ENST00000412492				chr1:143391529-143391588	hs|1q21.1	p383	ACAAAGAGAACTGTTGCTGTATTGGACACTTGCTCCCATCTACTTTCTTCTCTGGAATCC	ENST00000420598.1	1	-	143188508	143195834	143195834	143195834	5	ENSG00000232274.1	gene_id "ENSG00000232274.1"; transcript_id "ENST00000420598.1"; gene_type "lincRNA"; gene_status "NOVEL"; gene_name "BX571672.2"; transcript_type "lincRNA"; transcript_status "KNOWN"; transcript_name "BX571672.2-005"; level 2; havana_gene "OTTHUMG00000013472.1"; havana_transcript "OTTHUMT00000037568.1";	ENCODE_1528_557	BX571672.2
p383	A_21_P0010552	Sense	A_21_P0010552	CTGCCCTTGAAAAGTATATAAAACTCAATGAGGAATTGATAACAAAAACAGCATTCCGGT	1	-	143118705	143211070	NM_001012421	NM_001012421	NM_001012421	Hs.722199		ANKRD20A2	ankyrin repeat domain 20 family, member A2	ENST00000412204	NP1402414		Homo sapiens ankyrin repeat domain 20 family, member A2 (ANKRD20A2), mRNA [NM_001012421]	chr9:42409672-42409731	hs|9p12	p383	ACAAAGAGAACTGTTGCTGTATTGGACACTTGCTCCCATCTACTTTCTTCTCTGGAATCC	ENST00000420598.1	1	-	143188508	143195834	143195834	143195834	5	ENSG00000232274.1	gene_id "ENSG00000232274.1"; transcript_id "ENST00000420598.1"; gene_type "lincRNA"; gene_status "NOVEL"; gene_name "BX571672.2"; transcript_type "lincRNA"; transcript_status "KNOWN"; transcript_name "BX571672.2-005"; level 2; havana_gene "OTTHUMG00000013472.1"; havana_transcript "OTTHUMT00000037568.1";	ENCODE_1528_557	BX571672.2
p383	A_21_P0010720	Intergenic(300k)	A_21_P0010720	ACACTTGCTCCCATCTACTTTCTTCTCTAGAATCCACGGCTCTGGAATGAGTCATTTTTT	1	+	143391568	143399813	ENST00000448665		DA843396	Hs.712206		XLOC_l2_000399		ENST00000448665				chr1:143398851-143399715	hs|1q21.1	p383	ACAAAGAGAACTGTTGCTGTATTGGACACTTGCTCCCATCTACTTTCTTCTCTGGAATCC	ENST00000420598.1	1	-	143188508	143195834	143195834	143195834	5	ENSG00000232274.1	gene_id "ENSG00000232274.1"; transcript_id "ENST00000420598.1"; gene_type "lincRNA"; gene_status "NOVEL"; gene_name "BX571672.2"; transcript_type "lincRNA"; transcript_status "KNOWN"; transcript_name "BX571672.2-005"; level 2; havana_gene "OTTHUMG00000013472.1"; havana_transcript "OTTHUMT00000037568.1";	ENCODE_1528_557	BX571672.2
p383	A_33_P3297525	Intergenic(300k)	A_33_P3297525	CAAGGAAGCTCTTACCAAAGTCATGGAGAGCAGGCAACATGTGGCAGAAGGGAAGACAGA	1	+	143394094	143404415	ENST00000433980	XR_132563	XR_132563	Hs.724217				ENST00000433980	THC2492485		PREDICTED: Homo sapiens ankyrin repeat domain-containing protein 18B-like (LOC100287922), partial miscRNA [XR_132563]	chr1:143403454-143403513	hs|1q21.1	p383	ACAAAGAGAACTGTTGCTGTATTGGACACTTGCTCCCATCTACTTTCTTCTCTGGAATCC	ENST00000420598.1	1	-	143188508	143195834	143195834	143195834	5	ENSG00000232274.1	gene_id "ENSG00000232274.1"; transcript_id "ENST00000420598.1"; gene_type "lincRNA"; gene_status "NOVEL"; gene_name "BX571672.2"; transcript_type "lincRNA"; transcript_status "KNOWN"; transcript_name "BX571672.2-005"; level 2; havana_gene "OTTHUMG00000013472.1"; havana_transcript "OTTHUMT00000037568.1";	ENCODE_1528_557	BX571672.2
p383	A_21_P0010770	Intergenic(300k)	A_21_P0010770	CTTCTCATGAAAAAGGAAACAGAATAGTCAATGGAAAAGGAAAAGGGCCTCCTGCAAAAC	1	-	143223331	143240429	NM_001012421	NM_001012421	NM_001012421	Hs.721855		ANKRD20A2	ankyrin repeat domain 20 family, member A2	ENST00000429121	THC2555110		Homo sapiens ankyrin repeat domain 20 family, member A2 (ANKRD20A2), mRNA [NM_001012421]	chr9:42393527-42396289	hs|9p12	p383	ACAAAGAGAACTGTTGCTGTATTGGACACTTGCTCCCATCTACTTTCTTCTCTGGAATCC	ENST00000420598.1	1	-	143188508	143195834	143195834	143195834	5	ENSG00000232274.1	gene_id "ENSG00000232274.1"; transcript_id "ENST00000420598.1"; gene_type "lincRNA"; gene_status "NOVEL"; gene_name "BX571672.2"; transcript_type "lincRNA"; transcript_status "KNOWN"; transcript_name "BX571672.2-005"; level 2; havana_gene "OTTHUMG00000013472.1"; havana_transcript "OTTHUMT00000037568.1";	ENCODE_1528_557	BX571672.2
p383	A_33_P3401902	Intergenic(300k)	A_33_P3401902	GAAAGGTTGGGAAAACGTATCCTCAGCAATTTCCCAAGAAACTGAAGAAAGAGCATGATA	1	-	143211628	143226664	NM_001012421	NM_001012421	NM_001012421	Hs.632663	441430	ANKRD20A2	ankyrin repeat domain 20 family, member A2	ENST00000437865	THC2503830		Homo sapiens ankyrin repeat domain 20 family, member A2 (ANKRD20A2), mRNA [NM_001012421]	chr9:42396424-42406729	hs|9p12	p383	ACAAAGAGAACTGTTGCTGTATTGGACACTTGCTCCCATCTACTTTCTTCTCTGGAATCC	ENST00000420598.1	1	-	143188508	143195834	143195834	143195834	5	ENSG00000232274.1	gene_id "ENSG00000232274.1"; transcript_id "ENST00000420598.1"; gene_type "lincRNA"; gene_status "NOVEL"; gene_name "BX571672.2"; transcript_type "lincRNA"; transcript_status "KNOWN"; transcript_name "BX571672.2-005"; level 2; havana_gene "OTTHUMG00000013472.1"; havana_transcript "OTTHUMT00000037568.1";	ENCODE_1528_557	BX571672.2
p383	A_21_P0010646	Sense	A_21_P0010646	CAGAGCTAGATGAAAGGGCAATGCAGGCAGTAGAAAAATTAGAAGAAATCCATTTACAGG	1	-	143118705	143211070	ENST00000412204		AK090412	Hs.709909		XLOC_l2_001085		ENST00000412204	THC2562220			chr1:143196580-143195893	hs|1q21.1	p383	ACAAAGAGAACTGTTGCTGTATTGGACACTTGCTCCCATCTACTTTCTTCTCTGGAATCC	ENST00000420598.1	1	-	143188508	143195834	143195834	143195834	5	ENSG00000232274.1	gene_id "ENSG00000232274.1"; transcript_id "ENST00000420598.1"; gene_type "lincRNA"; gene_status "NOVEL"; gene_name "BX571672.2"; transcript_type "lincRNA"; transcript_status "KNOWN"; transcript_name "BX571672.2-005"; level 2; havana_gene "OTTHUMG00000013472.1"; havana_transcript "OTTHUMT00000037568.1";	ENCODE_1528_557	BX571672.2
p383	A_19_P00800061	Sense	A_19_P00800061	GAGGTTAGTTATATGACCGTTTCTCTTTAGGGTTTCATTTCTCTAGCGTAATTCTTGTTT	1	-	143193902	143196803	ENST00000435913	XR_110942	XR_110942					ENST00000435913	THC2529780			chr1:143194124-143194065	hs|1q21.1	p383	ACAAAGAGAACTGTTGCTGTATTGGACACTTGCTCCCATCTACTTTCTTCTCTGGAATCC	ENST00000420598.1	1	-	143188508	143195834	143195834	143195834	5	ENSG00000232274.1	gene_id "ENSG00000232274.1"; transcript_id "ENST00000420598.1"; gene_type "lincRNA"; gene_status "NOVEL"; gene_name "BX571672.2"; transcript_type "lincRNA"; transcript_status "KNOWN"; transcript_name "BX571672.2-005"; level 2; havana_gene "OTTHUMG00000013472.1"; havana_transcript "OTTHUMT00000037568.1";	ENCODE_1528_557	BX571672.2
p383	A_32_P79190	Intergenic(300k)	A_32_P79190	ACGTTACAACTGAGTTAGAAGAATATAAGGAAGCCTTTGCAGCAGCATTGAAAGCTAACA	1	+	143386117	143399809	ENST00000456460	XR_110942	XR_110942	Hs.730425				ENST00000456460	THC2542356			chr1:143392572-143392631	hs|1q21.1	p383	ACAAAGAGAACTGTTGCTGTATTGGACACTTGCTCCCATCTACTTTCTTCTCTGGAATCC	ENST00000420598.1	1	-	143188508	143195834	143195834	143195834	5	ENSG00000232274.1	gene_id "ENSG00000232274.1"; transcript_id "ENST00000420598.1"; gene_type "lincRNA"; gene_status "NOVEL"; gene_name "BX571672.2"; transcript_type "lincRNA"; transcript_status "KNOWN"; transcript_name "BX571672.2-005"; level 2; havana_gene "OTTHUMG00000013472.1"; havana_transcript "OTTHUMT00000037568.1";	ENCODE_1528_557	BX571672.2
p383	A_33_P3347241	Sense	A_33_P3347241	GTTGAAAATCTTACTAGTATAGGACTCAACAGAAAATATATTCCCCAAATGCCCGTAAGA	1	-	143188509	143195834	ENST00000420598	XR_110942	XR_110942	Hs.446446				ENST00000420598	THC2562220			chr1:143194234-143194175	hs|1q21.1	p383	ACAAAGAGAACTGTTGCTGTATTGGACACTTGCTCCCATCTACTTTCTTCTCTGGAATCC	ENST00000420598.1	1	-	143188508	143195834	143195834	143195834	5	ENSG00000232274.1	gene_id "ENSG00000232274.1"; transcript_id "ENST00000420598.1"; gene_type "lincRNA"; gene_status "NOVEL"; gene_name "BX571672.2"; transcript_type "lincRNA"; transcript_status "KNOWN"; transcript_name "BX571672.2-005"; level 2; havana_gene "OTTHUMG00000013472.1"; havana_transcript "OTTHUMT00000037568.1";	ENCODE_1528_557	BX571672.2
p383	A_19_P00801088	Intergenic(300k)	A_19_P00801088	CCTGGAGCTCTCATTTTCAAGAGATATCCATTTGCTAACTTTATTCAAGAAATGTGACTA	1	+	143391568	143394444	ENST00000421640	XR_110942	XR_110942			LOC100289026		ENST00000421640	THC2528940		PREDICTED: Homo sapiens hypothetical LOC100289026 (LOC100289026), miscRNA [XR_110942]	chr1:143394379-143394438	hs|1q21.1	p383	ACAAAGAGAACTGTTGCTGTATTGGACACTTGCTCCCATCTACTTTCTTCTCTGGAATCC	ENST00000420598.1	1	-	143188508	143195834	143195834	143195834	5	ENSG00000232274.1	gene_id "ENSG00000232274.1"; transcript_id "ENST00000420598.1"; gene_type "lincRNA"; gene_status "NOVEL"; gene_name "BX571672.2"; transcript_type "lincRNA"; transcript_status "KNOWN"; transcript_name "BX571672.2-005"; level 2; havana_gene "OTTHUMG00000013472.1"; havana_transcript "OTTHUMT00000037568.1";	ENCODE_1528_557	BX571672.2
p383	A_32_P161033	Intergenic(300k)	A_32_P161033	AGATACTACTTTTTCAAAAAGTCACCCAGGAATTGTTAGTGTTGAACGACTCGATACTCG	1	+	143394094	143404415	ENST00000433980		BC043411	Hs.446446				ENST00000433980	THC2493596		Homo sapiens, clone IMAGE:6155889, mRNA. [BC043411]	chr1:143403643-143403702	hs|1q21.1	p383	ACAAAGAGAACTGTTGCTGTATTGGACACTTGCTCCCATCTACTTTCTTCTCTGGAATCC	ENST00000420598.1	1	-	143188508	143195834	143195834	143195834	5	ENSG00000232274.1	gene_id "ENSG00000232274.1"; transcript_id "ENST00000420598.1"; gene_type "lincRNA"; gene_status "NOVEL"; gene_name "BX571672.2"; transcript_type "lincRNA"; transcript_status "KNOWN"; transcript_name "BX571672.2-005"; level 2; havana_gene "OTTHUMG00000013472.1"; havana_transcript "OTTHUMT00000037568.1";	ENCODE_1528_557	BX571672.2
